# Supplementary material for: An End-to-End autonomous driving model based on visual perception for temporary roads
Source: PeerJ Comput Sci. 2025 Aug 29;11:e3152. doi: 10.7717/peerj-cs.3152 (PMC12453871; doi:10.7717/peerj-cs.3152)
Supplement: Supplemental Information 1 [file peerj-cs-11-3152-s001.zip]

Archive with 939 entries (835 files):
- ConeRouteNet/.git/
- ConeRouteNet/.git/COMMIT_EDITMSG
- ConeRouteNet/.git/config
- ConeRouteNet/.git/description
- ConeRouteNet/.git/HEAD
- ConeRouteNet/.git/hooks/
- ConeRouteNet/.git/hooks/applypatch-msg.sample
- ConeRouteNet/.git/hooks/commit-msg.sample
- ConeRouteNet/.git/hooks/fsmonitor-watchman.sample
- ConeRouteNet/.git/hooks/post-update.sample
- ConeRouteNet/.git/hooks/pre-applypatch.sample
- ConeRouteNet/.git/hooks/pre-commit.sample
- ConeRouteNet/.git/hooks/pre-merge-commit.sample
- ConeRouteNet/.git/hooks/prepare-commit-msg.sample
- ConeRouteNet/.git/hooks/pre-push.sample
- ConeRouteNet/.git/hooks/pre-rebase.sample
- ConeRouteNet/.git/hooks/pre-receive.sample
- ConeRouteNet/.git/hooks/push-to-checkout.sample
- ConeRouteNet/.git/hooks/sendemail-validate.sample
- ConeRouteNet/.git/hooks/update.sample
- ConeRouteNet/.git/index
- ConeRouteNet/.git/info/
- ConeRouteNet/.git/info/exclude
- ConeRouteNet/.git/logs/
- ConeRouteNet/.git/logs/HEAD
- ConeRouteNet/.git/logs/refs/
- ConeRouteNet/.git/logs/refs/heads/
- ConeRouteNet/.git/logs/refs/heads/main
- ConeRouteNet/.git/logs/refs/remotes/
- ConeRouteNet/.git/logs/refs/remotes/origin/
- ConeRouteNet/.git/logs/refs/remotes/origin/main
- ConeRouteNet/.git/objects/
- ConeRouteNet/.git/objects/00/
- ConeRouteNet/.git/objects/00/0b850f95a55f7191f5757b487929a6dabc0666
- ConeRouteNet/.git/objects/00/5c37e762e93b41272f2b17c29a5442bd098bc6
- ConeRouteNet/.git/objects/00/5ea2c0651337c3e8361321139829e44c47f347
- ConeRouteNet/.git/objects/00/82e8adad3482bd424f20e7a942ae461c28bfb7
- ConeRouteNet/.git/objects/00/91a2cf09c7c04efdda46b7bdc4c96bb92746c8
- ConeRouteNet/.git/objects/00/9afb61c16e29ae3435ae8eadcad38eb1a15707
- ConeRouteNet/.git/objects/00/9f332e89f77788ddf420053918ce51e98be1c8
- ConeRouteNet/.git/objects/00/add341873a65adebe2fad00f50f104e3ef9cac
- ConeRouteNet/.git/objects/00/d346672c51884a9f7ad4ee97517fb9bb7c4fec
- ConeRouteNet/.git/objects/00/f13128387a20d0aebcc3740f0debdd9847e5bc
- ConeRouteNet/.git/objects/01/
- ConeRouteNet/.git/objects/01/060cd34ded74575ee314371cf9f70d3e07ff12
- ConeRouteNet/.git/objects/01/4b5ceb904aa7da5da4433956a7f09bc9426e39
- ConeRouteNet/.git/objects/01/7804bc72702641d7fdd28279092c2299ab3dc7
- ConeRouteNet/.git/objects/01/b4491544f4bb1bed17591a030cdf20e52d1977
- ConeRouteNet/.git/objects/01/c84c3633331bfc09de963efe9b9cf0310756db
- ConeRouteNet/.git/objects/01/d1c927330ae1c181bd8fc21338c9a4efd1b602
- ConeRouteNet/.git/objects/01/e29ac922fa5527cef893cc2d16c6011d35b18a
- ConeRouteNet/.git/objects/02/
- ConeRouteNet/.git/objects/02/2717d16d998391d2c598eb145b97efc768f91d
- ConeRouteNet/.git/objects/02/2f88d0012f0ddcc1335aed87215db3b685e79d
- ConeRouteNet/.git/objects/02/4cb44bb063598e363a4bf49f20e364cf89fe77
- ConeRouteNet/.git/objects/02/534e7caa1d84791510ac17ae17eedfcd5ddda4
- ConeRouteNet/.git/objects/02/5898d4dd928432838717eaf3101314e5a03c2f
- ConeRouteNet/.git/objects/03/
- ConeRouteNet/.git/objects/03/13288a1cdb443eaf91477cb44496e6f00c4d7b
- ConeRouteNet/.git/objects/03/1b953b53aca441e36fce60554d1a82b1ff1b30
- ConeRouteNet/.git/objects/03/678676fe29ba9872a59f077cb398a612c20f33
- ConeRouteNet/.git/objects/03/7c8258e277739b7beb1ce5f64a9698b98e0b2b
- ConeRouteNet/.git/objects/03/a3662b1b1598505fac298f85b418a920d2439e
- ConeRouteNet/.git/objects/03/b1f191806bbc696eab40f8ab394a141f8c7abd
- ConeRouteNet/.git/objects/03/b4389739542ea48bd35852a35543bffde96e84
- ConeRouteNet/.git/objects/03/b6b1ebffeb19d6cd1b6e7e301d9a717726d980
- ConeRouteNet/.git/objects/03/cf06abbd8eb695771960181e0178575cc672d7
- ConeRouteNet/.git/objects/03/f8f4e0caa2e06e46ee9fad9548f5146e679d01
- ConeRouteNet/.git/objects/04/
- ConeRouteNet/.git/objects/04/0163af979b43d2c00f6cbd7572d121e5903972
- ConeRouteNet/.git/objects/04/0c4a6b20b2c4b002498de9d1197b121b4a5ddb
- ConeRouteNet/.git/objects/04/1963735824419ef4e4ffc680ab0d6ca1dc46d1
- ConeRouteNet/.git/objects/04/6f49c99626bb4ddf67fc4c0eb695edd085d8be
- ConeRouteNet/.git/objects/04/78872ed95eb7b743b786b24ee821b295d85cdd
- ConeRouteNet/.git/objects/04/7a5a3733636f7b8740f90529dffaf993dbd7bd
- ConeRouteNet/.git/objects/04/a13736c0ce5eed1c02931117e299b6f9b51bd1
- ConeRouteNet/.git/objects/04/ce77868078a2b3e583b099512a9aa1c46a6353
- ConeRouteNet/.git/objects/05/
- ConeRouteNet/.git/objects/05/6b8189a82751b973199e996afaade9518fcc60
- ConeRouteNet/.git/objects/05/768674f682166b35baf06ffe99a63f14f4e52b
- ConeRouteNet/.git/objects/05/947c08f0f3f54bc20c994553f9fbecb4e15540
- ConeRouteNet/.git/objects/05/f368f9ae6fa6962fd6f05aaf1c43fe5e2276db
- ConeRouteNet/.git/objects/06/
- ConeRouteNet/.git/objects/06/01465294e180cd0ea41c270242fbc4ca66e84c
- ConeRouteNet/.git/objects/06/057433a9bffa555bdc13b27a1c56cff26acf15
- ConeRouteNet/.git/objects/06/116746f8c953999e5e977ca907649821db198c
- ConeRouteNet/.git/objects/06/1d97266c4b5aa31c93dc648fafb2d4037027f4
- ConeRouteNet/.git/objects/06/4e04449964dc7c5eb42b605265bb532094bec3
- ConeRouteNet/.git/objects/06/5e9fe738aa21c66ebcf0097a2a35b8f1734eae
- ConeRouteNet/.git/objects/06/7bd74c56148bf2ea265bbaa19771cd6031a419
- ConeRouteNet/.git/objects/06/89940592b60d84d55f1ae39cb6b00b29e9b057
- ConeRouteNet/.git/objects/06/ab745247747f9c7f8bdbdce01fbc0f375d95a7
- ConeRouteNet/.git/objects/06/b75a4d0961b41c1568b52d919828024859998b
- ConeRouteNet/.git/objects/07/
- ConeRouteNet/.git/objects/07/0a1c1cbb499e32d3a693d5a9c59c160b942758
- ConeRouteNet/.git/objects/07/37995ee607c056b448999ff5b20d2f65b30dec
- ConeRouteNet/.git/objects/07/3d5c5ea1a4afc5aa3817b6354b2566f8cc2cf5
- ConeRouteNet/.git/objects/07/42b1bd0ffb002583ab0f6232fd60dd96f0df0b
- ConeRouteNet/.git/objects/07/4ca02592b5ce2d8d7d1abd526db2b9a288e2c3
- ConeRouteNet/.git/objects/07/5425306f6eb5d3a4a7d80078d4d6d8d2787e03
- ConeRouteNet/.git/objects/07/6d1e6d289baff3528ce1c21229154cd2f8e93e
- ConeRouteNet/.git/objects/07/73ffab4380b5d120d21e39045f71af7d6aacf0
- ConeRouteNet/.git/objects/07/75638e4d006632bd3d6953b25b6e1f285cef91
- ConeRouteNet/.git/objects/07/8a9fba2fc27399f090f7a21e4f56b012a26804
- ConeRouteNet/.git/objects/07/9555e42fba53868751e43206b560ac062a5e20
- ConeRouteNet/.git/objects/07/9d8483fcb6a4adfc60386c2f755cbd6cd33359
- ConeRouteNet/.git/objects/07/b5fde4bc345ed46c16baaf4ca2d56e75a4781d
- ConeRouteNet/.git/objects/07/b9ab5934bd4f5e6fb45d06ccfcba7a5a86dc56
- ConeRouteNet/.git/objects/07/bd63b2b90e97bf5be7877099e60b42ece2ab19
- ConeRouteNet/.git/objects/07/d2427c0ae02ae668a409b71c14425092279387
- ConeRouteNet/.git/objects/07/d3111ede3b77cf8fc5506c289920d3ecd2e78b
- ConeRouteNet/.git/objects/08/
- ConeRouteNet/.git/objects/08/17887db380261dfee3fcd4bd155b5d923f5248
- ConeRouteNet/.git/objects/08/5e3f0d9c0b363aa3a1a501cd80ab1945d56cbf
- ConeRouteNet/.git/objects/08/816382b647351bc58f917c565dfca366c21550
- ConeRouteNet/.git/objects/08/82390c7d7771d19c7f65d14296b597d1b18c40
- ConeRouteNet/.git/objects/08/8f794cefbc22174c93faf878618ea12ac24ed6
- ConeRouteNet/.git/objects/08/b9f13aee0dce0e435559b0cf99c64e9b869c14
- ConeRouteNet/.git/objects/08/bc8d8489546f026522a8ad8178c8fd4011cb54
- ConeRouteNet/.git/objects/08/ca4535891c33e29c5730c2532581ee5040bea0
- ConeRouteNet/.git/objects/08/f034ffad86b54ab37982cde7c388fe83d7f7bc
- ConeRouteNet/.git/objects/09/
- ConeRouteNet/.git/objects/09/2ca730a7c798304a2e40ad67aada5280d83585
- ConeRouteNet/.git/objects/09/4239bbfe4d1c9eb278c615da8a9ab837b6959f
- ConeRouteNet/.git/objects/09/712f7a045815ebc28c2afd40f4049c2c8d52ec
- ConeRouteNet/.git/objects/09/72b527612b283fd242cc5eaeb6e767ea106c66
- ConeRouteNet/.git/objects/09/86bbaa57c818288de4f9e19b40da12ff566e5a
- ConeRouteNet/.git/objects/09/978225a4592d2d504f51998c67aaf38a2c690c
- ConeRouteNet/.git/objects/09/9977be47a6dbd0c8f9169c533453fdd001ecec
- ConeRouteNet/.git/objects/09/a90aeeb98419b99fd573de651dcf86cc2703ad
- ConeRouteNet/.git/objects/09/c934531a310bf8572c1f14c3a63dd020a1cc6a
- ConeRouteNet/.git/objects/09/f6cfdf92598aee058850eded1c0e48e540ba72
- ConeRouteNet/.git/objects/0a/
- ConeRouteNet/.git/objects/0a/3899549aa7c9d7d30cb0b6bd7bcb1c2cf2b72e
- ConeRouteNet/.git/objects/0a/e83dc08e51931866feeac00f2e99646aa2667c
- ConeRouteNet/.git/objects/0b/
- ConeRouteNet/.git/objects/0b/02398d0daaf70e07ee858ece40e9ce5da640b3
- ConeRouteNet/.git/objects/0b/2178d624b1b9dab20c18676318d121bc0a17df
- ConeRouteNet/.git/objects/0b/21ac366e2a6f80684122861cf53f1750e9afa1
- ConeRouteNet/.git/objects/0b/2258a813fdbc2d70442a42dd4d0bcad07d6077
- ConeRouteNet/.git/objects/0b/2a45bb8301b7b6bf220aa3f64a8f7cc17f8496
- ConeRouteNet/.git/objects/0b/2d6e988ec1ce823aa7722a6a26a8d2eac75733
- ConeRouteNet/.git/objects/0b/71db8f80b5f1c54c834d2057e786a9f6168465
- ConeRouteNet/.git/objects/0b/83b3487698f3e335c000b91b3a3b1e078d53d8
- ConeRouteNet/.git/objects/0b/85e2856becb138d8fa4bf03988b6e3ab215810
- ConeRouteNet/.git/objects/0b/a80124f70475337345edfbf4a4de8715cac3e4
- ConeRouteNet/.git/objects/0b/b37a270829e85a64b59739a76422aefa0bb5c5
- ConeRouteNet/.git/objects/0c/
- ConeRouteNet/.git/objects/0c/0699c3e5780494355a1b4393b24c9ce6ed7c38
- ConeRouteNet/.git/objects/0c/2496571da96f869b98861773f0bf1e2aa55b93
- ConeRouteNet/.git/objects/0c/2c9b8177ffbb64403c5f072118b836e465aee2
- ConeRouteNet/.git/objects/0c/a7e0b97e2b4c38437012920a7919c24c6460dd
- ConeRouteNet/.git/objects/0c/aa926d38e7be8d352f8fa68cb27a5b3ab7ff3c
- ConeRouteNet/.git/objects/0c/c08fe52034e58bb46e4543fefdd7eb343719ad
- ConeRouteNet/.git/objects/0d/
- ConeRouteNet/.git/objects/0d/053f21ddd60482ed7144c434452f45c551ddca
- ConeRouteNet/.git/objects/0d/28c540b2aeb3cddbe280afc4fd96deb15c7f94
- ConeRouteNet/.git/objects/0d/6152312e0f853803c0b16e33650d7bf5f17346
- ConeRouteNet/.git/objects/0d/8767554ed53d13b908aa8bd6f5dca6156db79e
- ConeRouteNet/.git/objects/0d/9b06160303c3cc7d1ba88aa22bfef2abc061aa
- ConeRouteNet/.git/objects/0d/e37e65ccecf910516cf42d54db87fb6cf66be9
- ConeRouteNet/.git/objects/0e/
- ConeRouteNet/.git/objects/0e/20562e5806bd3880e425cc3c074aad3c22300f
- ConeRouteNet/.git/objects/0e/338ff6d3543c0c430a84233e8669d4eef26f53
- ConeRouteNet/.git/objects/0e/4a5a1926990cfa0d7e9e476a849ce8148a3290
- ConeRouteNet/.git/objects/0e/57ddefc762693a46704c820cca3675035b47f3
- ConeRouteNet/.git/objects/0e/6242c6844d3e05d4d5f87e4e6a99198728599c
- ConeRouteNet/.git/objects/0e/706e413011d7222d4add4463ec9be16e3dedec
- ConeRouteNet/.git/objects/0e/806a910dfafd3dc5565215ce3d40db4a4fe67c
- ConeRouteNet/.git/objects/0e/a547a2fb91e03404f29c0479873f32c6149689
- ConeRouteNet/.git/objects/0e/b4de199d5bfa9ebd6eb5741c045f96b1346b60
- ConeRouteNet/.git/objects/0e/be868a6f53744154a1479480ea066340d90dbd
- ConeRouteNet/.git/objects/0e/eddca33b32b7f9f3718e70a20b49359fd81923
- ConeRouteNet/.git/objects/0f/
- ConeRouteNet/.git/objects/0f/161378cd26a532785f5662dd262371dd85f139
- ConeRouteNet/.git/objects/0f/30e05fd478de767e5994e374f3b8fa49ebb812
- ConeRouteNet/.git/objects/0f/33c5c50915ad7c52dcde37018fc17bfe1216a5
- ConeRouteNet/.git/objects/0f/40db0744c46be2253dd2de26c3fc86a5885a04
- ConeRouteNet/.git/objects/0f/6852440de7d2e5c6fbfd2f0cf13f9a7dfe8e09
- ConeRouteNet/.git/objects/0f/6cdb6fe6437fd99561d4290276d34340276c48
- ConeRouteNet/.git/objects/0f/8b36601200e0f87fe213e598f12a3589fadda3
- ConeRouteNet/.git/objects/0f/8de5ab3efca14ead0d4f13be403325286825b4
- ConeRouteNet/.git/objects/0f/a39e1bd985d9617c5028e91bdddeee22b6dad7
- ConeRouteNet/.git/objects/0f/bdca4b3e154f00f18419b0a3237beceefcd975
- ConeRouteNet/.git/objects/0f/dcf0b1d43e353da7bbc1916d4eff06339cb1d6
- ConeRouteNet/.git/objects/0f/e3a517fb27c8fd54ede89b4951535010522a25
- ConeRouteNet/.git/objects/0f/ed0881bb196272832d577b2d61072c789c3ff4
- ConeRouteNet/.git/objects/0f/f3a18b05844d0d318f6853500988cb1ff29624
- ConeRouteNet/.git/objects/0f/fe54cbcc7e2f3cf86f2411977850721519c28a
- ConeRouteNet/.git/objects/10/
- ConeRouteNet/.git/objects/10/0466704f3167e7cb21e66f558e0460252b6e11
- ConeRouteNet/.git/objects/10/07ec648ef7ed75e7a6b0d8e7c02c8e9406cf97
- ConeRouteNet/.git/objects/10/16f12a5a4eef2663001f80f660dea5f9af1ad0
- ConeRouteNet/.git/objects/10/1c3315f27e704783fc76290f499aec7d55badc
- ConeRouteNet/.git/objects/10/1e5d20045f70ec1f41eb5ea05467b21cb257f7
- ConeRouteNet/.git/objects/10/77160fde55abf4e8babb9b13d2975ca223ac06
- ConeRouteNet/.git/objects/10/79d879b8db228b74fcb7f175ceabe98f84ab1f
- ConeRouteNet/.git/objects/10/87303ce4dc29e133996dffd49171b7e42ad7da
- ConeRouteNet/.git/objects/10/950210edb6b4de71c92d0fcd1707a675ee0eb0
- ConeRouteNet/.git/objects/10/d30562c2e59715879eb0fc65373e81a48ad21f
- ConeRouteNet/.git/objects/10/d73936f18900acfcda40d3b3622e96436f6b30
- ConeRouteNet/.git/objects/10/f2fb50446e66cf3e9b70e8163b5fa7e024f84a
- ConeRouteNet/.git/objects/11/
- ConeRouteNet/.git/objects/11/13bbccad490659a65957187b3f13ea7d5e1ffc
- ConeRouteNet/.git/objects/11/17995ac119f2c080be1f8d1b019f2427e2aa4a
- ConeRouteNet/.git/objects/11/5cc7043defe9919e167b4aa9bbdc9e2b3c483c
- ConeRouteNet/.git/objects/11/c188196d5ade55930b7b94fc5a1dd0f6d1a800
- ConeRouteNet/.git/objects/11/fbfad6213da34f3540f3b8617a436bc9c86744
- ConeRouteNet/.git/objects/12/
- ConeRouteNet/.git/objects/12/386de93da4de71232b1e2378228c777c80242b
- ConeRouteNet/.git/objects/12/5dd50194fe8c3b9e277b919b204064e2251218
- ConeRouteNet/.git/objects/12/686637fc416b5740212f56877019230d275c23
- ConeRouteNet/.git/objects/12/786193b7dabca2b201c8475b7f90b9beb44b03
- ConeRouteNet/.git/objects/12/a0ae2a99884ebb29a22274f82c3a5956732b1f
- ConeRouteNet/.git/objects/12/b063fd16b7651bc921497971ba0fefef1d50dd
- ConeRouteNet/.git/objects/12/c5426e2b8c2e50c9f37b2f0360a4a9ec0d3fd7
- ConeRouteNet/.git/objects/12/c7c49b8a01ef793c97654ac938259ca6508449
- ConeRouteNet/.git/objects/12/e7df5ced5b1f6c6461a24abd9f40a4f611d273
- ConeRouteNet/.git/objects/12/fc84843abb8b063bf39b0edad15d2d6cfe27a0
- ConeRouteNet/.git/objects/13/
- ConeRouteNet/.git/objects/13/0e2ab70f16c0b7e401d9f9f4c0ca1c9db25f6f
- ConeRouteNet/.git/objects/13/0fa9b393344f06270fe6cb607e74d101c62d79
- ConeRouteNet/.git/objects/13/28cfd2ae360a5f96cf99fd00ffddb302fcc9fa
- ConeRouteNet/.git/objects/13/2e86fec94a809714c66f037bbc1238f285fcf6
- ConeRouteNet/.git/objects/13/356e1cd3a1f922c39cdf580f6fbe226a02ef78
- ConeRouteNet/.git/objects/13/6a550aad91d82c7cb9630ea3f38af933a4845b
- ConeRouteNet/.git/objects/13/75985563e4ef81dee812d3ebf308fc936ee8aa
- ConeRouteNet/.git/objects/13/7aa19f123eb7b039f7f5c308c36322a949bab5
- ConeRouteNet/.git/objects/13/8e104dd478d7ea870a0eddbd138b8d2201d4d7
- ConeRouteNet/.git/objects/13/a1474b58c5efbf18c61bee86e2d5e292bdda41
- ConeRouteNet/.git/objects/13/e7c5ac3d1eec8d1529111c520f2f2ef4058d4d
- ConeRouteNet/.git/objects/13/f05d0dd12d8dbcfdf4d3ef74fc1de7555c1de6
- ConeRouteNet/.git/objects/14/
- ConeRouteNet/.git/objects/14/13617a5d70e72bee9ecd260460daeb4e9c262c
- ConeRouteNet/.git/objects/14/62342526d41ffb1994434bbf201b76fb2c4210
- ConeRouteNet/.git/objects/14/7f5aee60d6059530f700bc94741b338643b0ef
- ConeRouteNet/.git/objects/14/8897996d007e4b7ae02124d781bac57ea281a8
- ConeRouteNet/.git/objects/14/d3b6ac3b81e2b650ba0558893abfb9631e9826
- ConeRouteNet/.git/objects/15/
- ConeRouteNet/.git/objects/15/181d34166b000e229ad5e8a515157e941ddf7e
- ConeRouteNet/.git/objects/15/90d5deb547835d7bf59c5ce8f2e02f76c49fa7
- ConeRouteNet/.git/objects/15/dcd95686fb188efbd460ba7a6f3e8b7cff1a75
- ConeRouteNet/.git/objects/15/dcfc6c66feae853c54a8057c2897322f3d4db8
- ConeRouteNet/.git/objects/15/e52435e87edec91aaff7beca4935295021d8cf
- ConeRouteNet/.git/objects/15/f56cdb8a6034da76bdbe98b89aa811efdae11b
- ConeRouteNet/.git/objects/15/fc4ddc1a32d18c4db91e27486a7108c6d914b8
- ConeRouteNet/.git/objects/16/
- ConeRouteNet/.git/objects/16/18e3314bcc16b62b89299b1462dc78f710d991
- ConeRouteNet/.git/objects/16/2db7e5c011ee28faabc61165f4edb0724fc8f5
- ConeRouteNet/.git/objects/16/2f45e9e0338858d20fd366edfdd4721579b7fb
- ConeRouteNet/.git/objects/16/2f621e6425219ae600e82bba330c58b248ec57
- ConeRouteNet/.git/objects/16/30a8922a2124a0b44493e70dd55bc2a64675d8
- ConeRouteNet/.git/objects/16/4d972193070f9e50c8641115e41b9d15e47169
- ConeRouteNet/.git/objects/16/5930398126e3e5375454b867bfbaf7764d804f
- ConeRouteNet/.git/objects/16/5c90aff90ddc3ebde9569cd51f1a9b161c846d
- ConeRouteNet/.git/objects/16/88d50a240fe4ef61df26ebe394c614174d8c1e
- ConeRouteNet/.git/objects/16/a8fc339857845495e3347cc5ff935912990db1
- ConeRouteNet/.git/objects/16/f6b82957f834513d36810c6f125c496e0f4a69
- ConeRouteNet/.git/objects/17/
- ConeRouteNet/.git/objects/17/27af3ebb70746722686292169da14be7c2f972
- ConeRouteNet/.git/objects/17/529af86af8c093fcee4e4585416cd27dc408ae
- ConeRouteNet/.git/objects/17/e4027e6bb2153b8e715da042883abece12ccab
- ConeRouteNet/.git/objects/17/faf7ce3b0b6309ea13e86afe7ddb97dc752a3b
- ConeRouteNet/.git/objects/18/
- ConeRouteNet/.git/objects/18/537bfe4b6fd9109cc8a82a77152675c32cde76
- ConeRouteNet/.git/objects/18/6e4edf15b0e555ac57513ed4f2f9aa06226bd8
- ConeRouteNet/.git/objects/18/ea46f534587c14441739ef93487a55e3fb1cb7
- ConeRouteNet/.git/objects/19/
- ConeRouteNet/.git/objects/19/2075b928400a32e94be51e861ee1f1700599ac
- ConeRouteNet/.git/objects/19/32a9be9ed049f8e32899fefb83aa586b00c5df
- ConeRouteNet/.git/objects/19/4b4d3162002e65ee85d92198fef9074405e51c
- ConeRouteNet/.git/objects/19/5c6e9b5cfb413290c34cda9c487e09a72d2e02
- ConeRouteNet/.git/objects/19/80a2bf1e65f98f52975f4ba20dec0b21bcb009
- ConeRouteNet/.git/objects/19/85669e25b858964ce04b9796865b78d9870663
- ConeRouteNet/.git/objects/19/8bebdedd78fe4b42be6e34e5f744bbfabfaa0d
- ConeRouteNet/.git/objects/19/909571456074ee041bd706072fa452cdbab930
- ConeRouteNet/.git/objects/19/bc76b9bd088819fd872460767e254df4bbc631
- ConeRouteNet/.git/objects/19/d31e98971fb6500cdf409fb5f13503814247b0
- ConeRouteNet/.git/objects/19/e5a3799aaee4ccbbc5d6b125899f0a381c1ff2
- ConeRouteNet/.git/objects/19/eb0e0781b67d16e1276a3cc85dfb05c4baa018
- ConeRouteNet/.git/objects/1a/
- ConeRouteNet/.git/objects/1a/4b1cb02e14a2b7c4dcc79c00af1207b360a793
- ConeRouteNet/.git/objects/1a/7aa6f1cfd2b371464d5395cacec48c627677b4
- ConeRouteNet/.git/objects/1a/817dd8892e91e2ab0bd58134cb7b1c95da007f
- ConeRouteNet/.git/objects/1a/b1c8f5ba12bd0db2f802c6b5a5dd0296dec7af
- ConeRouteNet/.git/objects/1a/d90a213fe6c12bc67ad042fa2d3315f739fcb8
- ConeRouteNet/.git/objects/1a/e9bcd2aaa2c4a87f09ad7290309d47d6711b44
- ConeRouteNet/.git/objects/1a/fbcef40f5abada6dc0a244cc8e21d2b3745be6
- ConeRouteNet/.git/objects/1b/
- ConeRouteNet/.git/objects/1b/86ac4883f035064f483af44801c33c9fee23be
- ConeRouteNet/.git/objects/1b/9b05b478bd3ebc62a40fe5d8f8c937b683fa85
- ConeRouteNet/.git/objects/1b/a581e7cf1847e407d0cebb503dc35f4c2b2b67
- ConeRouteNet/.git/objects/1b/b6c9499f3db0daf655a21b4257da8e794f0e0b
- ConeRouteNet/.git/objects/1b/b8cab450a3a6acda93711905fd478d7226b8c8
- ConeRouteNet/.git/objects/1b/cefd0bda6fa829e0c8d57f556712bb58c8c550
- ConeRouteNet/.git/objects/1b/e547c0e8bcfb020746266103b0b7c3bf728b5d
- ConeRouteNet/.git/objects/1b/f21b8919671efd3c5b3926f2d795231a7c00be
- ConeRouteNet/.git/objects/1b/ffa36e8549c823c9acd1929fc1af3a519c2fcc
- ConeRouteNet/.git/objects/1c/
- ConeRouteNet/.git/objects/1c/071f5d3e8d7236afaffa49f6acdb3f8c5195cc
[truncated: 639 more entries]
