# Supplementary material for: An End-to-End autonomous driving model based on visual perception for temporary roads
Source: PeerJ Comput Sci. 2025 Aug 29;11:e3152. doi: 10.7717/peerj-cs.3152 (PMC12453871; doi:10.7717/peerj-cs.3152)
Supplement: Supplemental Information 1 [file peerj-cs-11-3152-s001.zip › ConeRouteNet/changelog]

v1/train.py

修改MVTL1Loss
loss3有时会得到0导致程序无法运行的情况
因为标签的值全部小于0.01
添加修补


tag baseline：原始transfuser配置

tag v0.2    ：去掉雷达数据，仅使用encoder


commit 20230326v1， 使用GC-ViT-32作为backbone

commit 20230327v1，使用timm提供的预训练权重，因此修改了当前的timm版本（可能存在不兼容问题）

commit 20230403v1，更改了leaderboard为0.9.10版本


commit 20230405v1，修改了loss权重，waypoint权重增加为0.4

202306192209 save for old version

202306192237 delete v2 v3, rename v1 to net

AE_trafficPretrain_waypointFinetune

使用decoder辅助encoder，推理去掉decoder
