# Supplementary material for: An End-to-End autonomous driving model based on visual perception for temporary roads
Source: PeerJ Comput Sci. 2025 Aug 29;11:e3152. doi: 10.7717/peerj-cs.3152 (PMC12453871; doi:10.7717/peerj-cs.3152)
Supplement: Supplemental Information 1 [file peerj-cs-11-3152-s001.zip › ConeRouteNet/data_index2.txt]

weather-1/Town05_short/routes_town05_short_02_11_11_19_36 114

weather-1/Town05_short/routes_town05_short_02_11_11_34_54 164

weather-1/Town05_short/routes_town05_short_02_11_12_02_38 213

weather-1/Town05_short/routes_town05_short_02_11_12_28_54 108

weather-1/Town05_short/routes_town05_short_02_11_12_41_41 22

weather-1/Town05_short/routes_town05_short_02_11_12_44_36 102

weather-1/Town05_short/routes_town05_short_02_11_12_57_00 192

weather-1/Town05_short/routes_town05_short_02_11_14_24_40 521

weather-1/Town05_short/routes_town05_short_02_11_16_03_46 521

weather-1/Town05_short/routes_town05_short_02_11_17_45_06 276

weather-1/Town05_short/routes_town05_short_02_11_18_37_21 279

weather-1/Town05_short/routes_town05_short_02_11_19_28_44 158

weather-1/Town05_short/routes_town05_short_02_11_19_58_52 211

weather-1/Town05_short/routes_town05_short_02_11_20_39_45 211

weather-1/Town05_short/routes_town05_short_02_11_21_21_44 272

weather-1/Town05_short/routes_town05_short_02_11_22_12_45 279

weather-1/Town05_short/routes_town05_short_02_12_07_43_21 141

weather-1/Town05_short/routes_town05_short_02_12_08_20_50 331

weather-1/Town05_short/routes_town05_short_02_12_09_47_27 634

weather-1/Town05_short/routes_town05_short_02_12_12_26_41 799

weather-1/Town05_short/routes_town05_short_02_12_15_46_35 53

weather-1/Town05_short/routes_town05_short_02_12_16_01_00 22

weather-1/Town05_short/routes_town05_short_02_12_16_06_58 510

weather-1/Town05_short/routes_town05_short_02_12_18_19_52 154
