# Supplementary material for: An End-to-End autonomous driving model based on visual perception for temporary roads
Source: PeerJ Comput Sci. 2025 Aug 29;11:e3152. doi: 10.7717/peerj-cs.3152 (PMC12453871; doi:10.7717/peerj-cs.3152)
Supplement: Supplemental Information 1 [file peerj-cs-11-3152-s001.zip › ConeRouteNet/environment.yaml]

name: InterFuser
channels:
  - defaults
dependencies:
  - _libgcc_mutex=0.1=main
  - _openmp_mutex=5.1=1_gnu
  - ca-certificates=2022.10.11=h06a4308_0
  - ld_impl_linux-64=2.38=h1181459_1
  - libffi=3.4.2=h6a678d5_6
  - libgcc-ng=11.2.0=h1234567_1
  - libgomp=11.2.0=h1234567_1
  - libstdcxx-ng=11.2.0=h1234567_1
  - ncurses=6.3=h5eee18b_3
  - openssl=1.1.1s=h7f8727e_0
  - pip=22.3.1=py37h06a4308_0
  - python=3.7.15=h7a1cb2a_1
  - readline=8.2=h5eee18b_0
  - sqlite=3.40.1=h5082296_0
  - tk=8.6.12=h1ccaba5_0
  - wheel=0.37.1=pyhd3eb1b0_0
  - xz=5.2.8=h5eee18b_0
  - zlib=1.2.13=h5eee18b_0
  - pip:
    - absl-py==0.9.0
    - admin-torch==0.1.0
    - astunparse==1.6.3
    - attrs==19.3.0
    - backcall==0.1.0
    - bleach==3.1.4
    - cachetools==4.0.0
    - carla-birdeye-view==1.1.1
    - certifi==2018.8.24
    - chardet==3.0.4
    - click==7.1.1
    - configparser==4.0.2
    - cycler==0.10.0
    - decorator==4.4.2
    - defusedxml==0.6.0
    - dictor==0.1.5
    - distro==1.8.0
    - docker-pycreds==0.4.0
    - easydict==1.9
    - elementpath==1.3.3
    - entrypoints==0.3
    - ephem==3.7.7.1
    - filelock==3.0.12
    - flatbuffers==23.3.3
    - future==0.18.2
    - gast==0.4.0
    - gitdb==4.0.2
    - gitpython==3.1.0
    - google-auth==1.35.0
    - google-pasta==0.2.0
    - gql==0.2.0
    - graphql-core==1.1
    - grpcio==1.27.2
    - h5py==3.8.0
    - huggingface-hub==0.11.1
    - idna==2.9
    - imageio==2.8.0
    - imgaug==0.4.0
    - importlib-metadata==1.6.0
    - ipykernel==5.2.0
    - ipython==7.13.0
    - ipywidgets==7.5.1
    - jedi==0.16.0
    - jinja2==2.11.1
    - joblib==0.14.1
    - jsonschema==3.2.0
    - jupyter-client==6.1.2
    - jupyter-core==4.6.3
    - keras==2.11.0
    - kiwisolver==1.1.0
    - libclang==15.0.6.1
    - markdown==3.2.1
    - markupsafe==1.1.1
    - matplotlib==3.0.3
    - mistune==0.8.4
    - nbconvert==5.6.1
    - nbformat==5.0.4
    - networkx==2.2
    - notebook==6.0.3
    - numpy==1.21.6
    - nvidia-cublas-cu11==11.10.3.66
    - nvidia-cuda-nvrtc-cu11==11.7.99
    - nvidia-cuda-runtime-cu11==11.7.99
    - nvidia-cudnn-cu11==8.5.0.96
    - nvidia-ml-py3==7.352.0
    - oauthlib==3.1.0
    - open3d==0.9.0.0
    - opencv-python==4.2.0.34
    - opt-einsum==3.3.0
    - pandas==0.25.3
    - pandocfilters==1.4.2
    - parso==0.6.2
    - pathtools==0.1.2
    - pexpect==4.8.0
    - pillow==7.0.0
    - prometheus-client==0.7.1
    - promise==2.3
    - prompt-toolkit==3.0.5
    - protobuf==3.19.6
    - psutil==5.7.0
    - ptyprocess==0.6.0
    - py-trees==0.8.3
    - pyasn1==0.4.8
    - pyasn1-modules==0.2.8
    - pydot==1.4.1
    - pygame==2.1.2
    - pygments==2.6.1
    - pyparsing==2.4.6
    - pyrsistent==0.16.0
    - python-dateutil==2.8.1
    - pytorch-lightning==0.7.1
    - pytz==2019.3
    - pywavelets==1.1.1
    - pyyaml==5.3
    - pyzmq==19.0.0
    - requests==2.23.0
    - requests-oauthlib==1.3.0
    - scikit-image==0.16.2
    - scikit-learn==0.22.2.post1
    - scipy==1.4.1
    - send2trash==1.5.0
    - sentry-sdk==0.14.2
    - setuptools==41.2.0
    - shapely==1.7.0
    - shortuuid==1.0.1
    - simple-watchdog-timer==0.1.1
    - six==1.14.0
    - smmap==3.0.1
    - subprocess32==3.5.4
    - tabulate==0.8.7
    - tensorboard==2.11.2
    - tensorboardx==2.5.1
    - tensorflow==2.11.0
    - tensorflow-estimator==2.11.0
    - tensorflow-io-gcs-filesystem==0.31.0
    - termcolor==2.2.0
    - terminado==0.8.3
    - testpath==0.4.4
    - torch==1.13.1
    - torchvision==0.14.1
    - tornado==6.0.4
    - tqdm==4.43.0
    - traitlets==4.3.3
    - typing-extensions==4.1.1
    - urllib3==1.25.8
    - wandb==0.8.29
    - watchdog==0.10.2
    - wcwidth==0.1.9
    - werkzeug==1.0.0
    - widgetsnbextension==3.5.1
    - wrapt==1.15.0
    - xmlschema==1.0.18
    - zipp==3.1.0
prefix: /home/mct/anaconda3/envs/InterFuser
