# Supplementary material for: An End-to-End autonomous driving model based on visual perception for temporary roads
Source: PeerJ Comput Sci. 2025 Aug 29;11:e3152. doi: 10.7717/peerj-cs.3152 (PMC12453871; doi:10.7717/peerj-cs.3152)
Supplement: Supplemental Information 1 [file peerj-cs-11-3152-s001.zip › ConeRouteNet/get-pip.py]

#!/usr/bin/env python
#
# Hi There!
#
# You may be wondering what this giant blob of binary data here is, you might
# even be worried that we're up to something nefarious (good for you for being
# paranoid!). This is a base85 encoding of a zip file, this zip file contains
# an entire copy of pip (version 22.1.2).
#
# Pip is a thing that installs packages, pip itself is a package that someone
# might want to install, especially if they're looking to run this get-pip.py
# script. Pip has a lot of code to deal with the security of installing
# packages, various edge cases on various platforms, and other such sort of
# "tribal knowledge" that has been encoded in its code base. Because of this
# we basically include an entire copy of pip inside this blob. We do this
# because the alternatives are attempt to implement a "minipip" that probably
# doesn't do things correctly and has weird edge cases, or compress pip itself
# down into a single file.
#
# If you're wondering how this is created, it is generated using
# `scripts/generate.py` in https://github.com/pypa/get-pip.

import sys

this_python = sys.version_info[:2]
min_version = (3, 7)
if this_python < min_version:
    message_parts = [
        "This script does not work on Python {}.{}".format(*this_python),
        "The minimum supported Python version is {}.{}.".format(*min_version),
        "Please use https://bootstrap.pypa.io/pip/{}.{}/get-pip.py instead.".format(*this_python),
    ]
    print("ERROR: " + " ".join(message_parts))
    sys.exit(1)


import os.path
import pkgutil
import shutil
import tempfile
import argparse
import importlib
from base64 import b85decode


def include_setuptools(args):
    """
    Install setuptools only if absent and not excluded.
    """
    cli = not args.no_setuptools
    env = not os.environ.get("PIP_NO_SETUPTOOLS")
    absent = not importlib.util.find_spec("setuptools")
    return cli and env and absent


def include_wheel(args):
    """
    Install wheel only if absent and not excluded.
    """
    cli = not args.no_wheel
    env = not os.environ.get("PIP_NO_WHEEL")
    absent = not importlib.util.find_spec("wheel")
    return cli and env and absent


def determine_pip_install_arguments():
    pre_parser = argparse.ArgumentParser()
    pre_parser.add_argument("--no-setuptools", action="store_true")
    pre_parser.add_argument("--no-wheel", action="store_true")
    pre, args = pre_parser.parse_known_args()

    args.append("pip")

    if include_setuptools(pre):
        args.append("setuptools")

    if include_wheel(pre):
        args.append("wheel")

    return ["install", "--upgrade", "--force-reinstall"] + args


def monkeypatch_for_cert(tmpdir):
    """Patches `pip install` to provide default certificate with the lowest priority.

    This ensures that the bundled certificates are used unless the user specifies a
    custom cert via any of pip's option passing mechanisms (config, env-var, CLI).

    A monkeypatch is the easiest way to achieve this, without messing too much with
    the rest of pip's internals.
    """
    from pip._internal.commands.install import InstallCommand

    # We want to be using the internal certificates.
    cert_path = os.path.join(tmpdir, "cacert.pem")
    with open(cert_path, "wb") as cert:
        cert.write(pkgutil.get_data("pip._vendor.certifi", "cacert.pem"))

    install_parse_args = InstallCommand.parse_args

    def cert_parse_args(self, args):
        if not self.parser.get_default_values().cert:
            # There are no user provided cert -- force use of bundled cert
            self.parser.defaults["cert"] = cert_path  # calculated above
        return install_parse_args(self, args)

    InstallCommand.parse_args = cert_parse_args


def bootstrap(tmpdir):
    monkeypatch_for_cert(tmpdir)

    # Execute the included pip and use it to install the latest pip and
    # setuptools from PyPI
    from pip._internal.cli.main import main as pip_entry_point
    args = determine_pip_install_arguments()
    sys.exit(pip_entry_point(args))


def main():
    tmpdir = None
    try:
        # Create a temporary working directory
        tmpdir = tempfile.mkdtemp()

        # Unpack the zipfile into the temporary directory
        pip_zip = os.path.join(tmpdir, "pip.zip")
        with open(pip_zip, "wb") as fp:
            fp.write(b85decode(DATA.replace(b"\n", b"")))

        # Add the zipfile to sys.path so that we can import it
        sys.path.insert(0, pip_zip)

        # Run the bootstrap
        bootstrap(tmpdir=tmpdir)
    finally:
        # Clean up our temporary working directory
        if tmpdir:
            shutil.rmtree(tmpdir, ignore_errors=True)


DATA = b"""
P)h>@6aWAK2moDLzf{N_;H>um003nH000jF003}la4%n9X>MtBUtcb8c|B0UO2j}6z0X&KUUXrdViDA
Wf)_y$_26w;%50mqfp%s{QkVX{(=Oc*2zk7`JYLIT1f3)K4rq*l6+TIH58qKKcsCeRRe#8mma2jm$cn
<=+afc@G}yxE$lp5dq`Y1n7J-8(ACHOu6+G_X?iI*uX&_aWWxqWMq;`IRk<%5t{d_?1!we%juh0gDNf
1smM2a^8;q0LfUc!JNHB(fvW)*x-RM#|gc@GV$qe1o{h|sG>Df7G|?WdEi!<ff8x;$y-Br>7oj}OmJc
5}AQb_pdhY_++wlO{=vUU`lop|Yh_o!P~Re6hl)6Z<Q;CbKjDP)h>@6aWAK2moDLzf>a|<G*bJ006E8
000jF003}la4%n9ZDDC{Utcb8d0kV%Zk#X>z4H|#a#(gnNDl3xQMXd1UUKOns+2=hAs2?lTCkCAmTbS
iZw%}v;e_osZ{EC_(fwduAnOx7|M~OfcT&!1bMQ%WLr>h>6Vqlx%G6Yi&anZ)x+4%&YsXcv?o5rdJ%y
I3(ar|~$ej^x8zC+R722G1LxW>41i_LzSzXiUg=gix@F7$i8uUPw?R%v5RJB|kb0lK^#~?F4sIJSY)5
s^{d~2s1fm6!{&nJ82nv|#E99nDWwvT*Y7s79ezH0k@|3~s=X_~{5;=rMr>TJ7xNC@AGDh4}b_gk^$v
7w1cIVLw6F>5wJNpglLRoBstc$8{a4#fUywI@iolaH9us{^kpA@O!sOl@~3VwWPXw<5YM2UQ&rQ<k*f
Q<}~yZ}8CQPHw^fj_0l{d!<cT7Q=bL&TWF<M)gdUB=N!N!Ar|FZv!?td9JJ&yaEIP+ReiC#D468m>?B
Ob}1_ogY0U94xYPa3Hlx#QsJ#R<gM6RDfDk1MP!Ni__~+g#6~Q-vybQ1f$jEv<KQE^klp8z2px<zO33
2jTJOcnXG}QyYezFTlAW`T9E&Q96^7;J%jZu*$flOk6=vHG?BMKcv5@?<fgk8Gh$ZZ0@U`k@L*^9&xC
@BEyXQc=zuZ{IyQO*n7NYrs8MzF!5Y&uSs#MUJnN|%@ftd=cZ9(@~5o3dlryOQQ>tYvk+Vz+vO9D#u!
9W1E0MvZIBJO`&6FtxPoO)Z29q-d(H%}riUtWq6I}cPE+2#hsrGV_B)CLKS>WZq<g?PP6jsGYrHXymQ
jbC-h;vLp7`43P_0|XQR000O8U0T0X&BwqszyJUM9svLV3;+NCaA|NaaCt6td2nT9C62L9#V`y-_kP9
QSf2V13=C{<Kw>tnX)PsolsJX_Jx&=d9p7_`6i5SMvz$qHBvD4Gc2vqMK2J#u@ySRoi8HJ74pBUZpQa
DYr)B{xbde<biidBj6SwLQ4C~0fIn*4z#kiE0Sc{#il<@j|pBMZL#}ADaAESsKi)hSbaxtCyXu4z%H~
r`8#VV{D!!(UMBd94M9GxnKfLFZz7T$d6N~+ca-?5#f2RFEdlxM*G?W6ErQaLd-ZtL;~P)h>@6aWAK2
moDLzf_jBaG_BF002D#000>P003}la4%nJZggdGZeeUMUtei%X>?y-E^v8ukuguiFbswF{0i$>t`ejR
5^xfXOea{_5ITj{ZH>|-*e<C59=C8HB*+r$$$9?r+;JX3=R&Cm8cSw{J&B&eeNoCOMCZQbLd72_DYB`
4Qi|d!y<npU!DeDq4oTKlIDwR3gX<RaKi(ZD9b)dCI{`|hOWhmAwt{gIg=d5&#E7j`U1o%k=2ZdB@YU
;k)V-C++sbU-2WkcwLMfO8f*!}@4#sSjV{WI2;@vXK{~qd`Yti}wrETC|cCbAr@VEr>D9TSy6<otzPF
TU&jZy2)ft}4}^DvP8N}w<b@|#f`GvwGplau6#APrMd0UZo%3^Rx&5tnZ=cF33-<5=xTy<3Z0vj}ZVp
BT`h1`F>L1Q7<+BD=coNr&m#H+ihfTtaPW*CaBb)EDPhm;MO2-v8~xV^W?=HuYyW@4N)bpD4E7iPN{Z
MpU^EP)h>@6aWAK2moDLzf`%WkpW-~008MH000^Q003}la4%nJZggdGZeeUMVs&Y3WM5@&b}n#v)mq(
i+qe;b*I$7$4<S>M(`#RDG}ZO;p(LKBjwg2RdevxnGzr<LDUt<1+lt5kdw20c0wm?+I(<1kSR$}k?8g
tgi=~4gc-670B<uQ?@uuF>T9QuClI$8zm}sh8vZf|w$60+vM9G9Cm$(8R7eNp#7Hr=(T#}-xCB2swyR
;)!b9IGO=CKj>SDVXghfW;&8RT%s^VU9pVeO7pbg|>j9(JfITA(<BnE8*qq@0#-SRpkH@B%@0?8;JHQ
JLX>LeI-XOZ(LqJTK^FUff*3Xg`m7T7qBB*4gX#>(_rjIeizCceJKFmkp1}iG*L56^+RUut-ckwkTI#
#pImA<3-ovoZ_n)x2#RGTUwV5PYcQ=+cCS#-8JYirD{R291WOq`k#(*ioWS(|1^v}we*&9f&MeAe$tP
FOm-s6(9T&#a)HBH)fCF{4sQnj<)C6(R4f%>CNM@XPSeslGlO$$EI;A-1;7P3i1h=fJ9baY3`T?*>Nr
K5%<$V&nU}fDU3Mki<y|E+IzU<TaR%mib&^#g72Rdan}Uj7#3HY%Y#2ViRMLH$m5leWf#)~ioC2V7hz
U-^Y<9!yQowoH`M6px2z+Lk13A4nzNFwEc<i@0)1z<I;9`MC4JKFi%%!0A2Q?OES)K2}v(aL)D5@OP%
g&Uk^}b*<a6YS<%(76>Y8R{Hxg<jJh$KId)261H6hBCjA_44$U;c!kvTI@HZC(lLPhGNFnP@ef$grot
Pf*K%fNdI)qQGRe(nAzjk)Uk^yEhmKVsGJX&c*5>xXc9&mP)7?=mA>J$m6gi+61EDtd%0z`XU0<P()#
6bO9M67c}9IL!3*^&wXBlEBHd0vfwnAG!rtf%e(^HW#H6MS+Wlw8?bGx46FZcwS6I)zE-PAPJ)2}q9V
XZNbrcJ3q^ZzP5YteLI+=n+zh~5!Vd=6C9)wB$cm107^)5l@9G+(8^TO+If3BAs)}4v9rIxYt6^st@?
%bIc&W%wob!}g$<?=LI$lr%4Ybf1e1~p4i6EFkQn{sJ1TaFmv_8)upvjKcuEbiF8W;jBe$~8xMHTBtf
{99d!cy`xtjX)=CNmj^xi*lB>emcH3K*0yNK5R7RtK`DIYcAeZrDbUyaErD2QrvnYX}nHu3Ctc2?R<Q
4d>#(C>RF(8fucLpW#X`t>qnqgX2Yq5QD<X@pgjVjxY>M9aM%r(2l6m3eN~yIQ@6S>d?@o2KgC=I|N;
prC*R&zy9Vf=U0gChsS;l^n#RW(*(qUT|<6Yk?=1u`QA})SPrL0a!9wCWP1u??^`%WlOwMbHOV{u7i-
_bcWC4X8SjFaym+A*DqX+q{JpUFD6SD}thPqyS5<Qv1}}n<T=@C2OYb<7G*pXXy%wN`)ypl-WMkZ7Fc
+n{$W%xPqiEzq&$ffe$}N2eRW*}SGK~(fP*~G(0e_o9ih4)KJ#G42l@yGLB^5H81m>A&+$WyZ9ICv$l
fL?V^5IRkKK%)DA{Y{OJ!D$Ka&^HwK&&4PZTv&PIAxX}v_lNlvCSx<k4x$S6DcFd+Sbh~*n^kDpl<j+
uK*fB19+_RgM;0PbS9sOr7FNMq9O`6qmZ82n0}NDMbMg}5S-#kpk-JAb?Dn6z0IqR3P8*VfWAO!-a;)
@hI*OJd(q4aD_aUV#93j79hIMv*PW2fo_(Q20L%e8OJ_0xSP7_=NZP`&!!rk<gU9OzOiD|SvPBgEe0i
Zt9l#)*e{hxNYl;mqSW!)8IH@9sr-pSmI<A0Z8zNbxOscq{SDiX8jAFO!bC2HR$ZfdX0Q)IS1xV+h#6
)Skgx-S}Md-5}IS**}HyF%ERDLMK@;02+U5VwdHF6c!WoZjYHc^k(MT1wTRnW;@@_jG>9K+zQ9fiTxg
tbY)vlpebq?qrg1o*LO+5PmFu~_*iR=2MS)id%I5D4XS$(z=IAkiRDK@}pID&f+}%7!y2KyxUZ4<a*#
B4!x;xmj)}^fz^LSL=EZDX9#j35`0V$O-`U;3D!5{BfEK@Po5yUY7Wc&ed>n_F6f=ryH6*T&ZTanH&I
JCC-t$I`sCa096x%MKe~K@|?5tW_D*a>25z+I=f7l;xp>0Bc`?JjWppfRlzEaM|vW_3;@q56t$4b!HZ
C`UH0W3qcf;`rXwI0w|xv$A<*32XgOWup~?o`qlkj654U!u``C@&jKHZE=T2yp?l2KT`f-rHavx%1#a
;QC#NQxt3kiz1%Hx%UiC{StOHiUrB0VPQCE~%<FL=K+xgYsFmDSH)UcASge)h}7`;VumA3vY3Kb@akt
cNj0;pT#&;x+NZOR#PfX{s{wh^z)1z3)JYa5luggH5JT8Q4;!qOF*;<&2<h<Rs(vAR)2ZBj<<y?Lg)j
t82@A9K;`{SWpr#$*`-bK@mCe4EflgOA>q+93?!)z1L>6$B>eJ9Nnve)C112klq&=w%C?^Lu`XRu+1x
o9_#yps=@8nUjTKLL+_K0SYNt~-R_+soIy6C@iylgtmt4>#;Nn`AtnVE?nO8%4-9O~8ZqKM<LkC*!+y
Kz*}!hbQ|mWoEmo=h#)JKfYg*i7?%jOk3B0#Mv1{9ts^A?gquP?2b1FCbm+C_x$yW6(74>!y52BN~mH
!!YpcrNn>^STyxDQ~+b>&$iC24jfG<O>cG5juv=u<{YI3jUt;jr2>A&#=aC9XjIZ@X$-G`NC|=a}Z_J
3z;~X@Vbh4#THHtzmwhi(E=>`e;E<989TITkA;IG91To_X+U~N@U<GePbExgC7_Lotz$VXqHR`c}9Mw
&mmLNdx&`jlhuJxL|v{dsH$JMz(U<EVd7r$oG46U`G`G}q2uB+b=1+95tTW4bIYJ&1&-K&DX#OHiM_g
nP;BiJ(b9tLSfO{CN%Y!-=|1N-*bLRZAUtO3#*GidbZYdV;X|PKVT24GXW9q&!4?{;J35(EuRK<$P^$
dJumN(}VH85Es&3^h8c-Ufp5M>l7i)y$&UsQW*n$b$yb5tA+sBD*qyLDm{n5-Ul2&9FJXmcWSE~n?-Q
%=KnU7=N#`~+xjqPxW0R%V`&5#50k)m*)g&PTlq#<-0<EVFSR8STVCt}9-R7G=V<n75n|FK?@*G(-Lw
&8U(N<M%3@V8N?&)q7vULGR2+4rd!KBO+y-3QQm-F_#<`w`O%`U8<}D`dGq<v<qI+8?H03_r0^<jl?_
Q`0F~jao#T@g76n<<`x*zoA|dj5zjh4$y_;>%6C>=Nr>owT~)TIsN%H)GFr^Y!|BAbs_IZr5|fE?1`h
%U~iaDb(w5<gvYx1bKRV$9Xq$>v{cg$pN_jcr?c9G({a@V#6SL&Dd&C!aV0DE6zacnDDa+E!xevoqyH
yZm$sw$Kf)CI%A<~-@38|m-DuItsUMDeC@{7e)!0Fjuq$k|C4EepQq)b-3C|p6V)m7mITWgEF~jK&YQ
#jp#7gXo6^Da&>CtZnF>|eVJA8Y7OFz(CTEUU{>+rhp&HB~ncmCl(8`@rGklZ>Y3|1ieimDC@Zz|ir#
XDNg52}S*R|oqTO`7|#*1Tp@^^(R;>NAZ;n?zIb%(ZQT{3GqKBnikLM_f}*+X^lcVUVHNNicKOQj6oj
^!geOwQOjW09!l+%NpSarNzwR**m#%4!+*aI$ohAj0J`<*N4OCjEjs7HbKHbfq``Mr|ouHIjTA+Q&i|
Qhy1(ccA7dzJ0xm(qE;oa3LBaOLub2bdEmndQLNUCU{$gD2IaDVfUgY4o>n|Tx<t_hvEs3H?2LS`8zC
LOl6L}}nBnkOSR2v=Nr5?jZM_SHVF~BHxyvweIu*&2CIGr%juRe!$U*w-e2oK8Ciavqj*yLKjCO83c0
8y2X{vYZ0|nXH$ys)O@$&S|%MTw<*V*g!rwgd0)qkyo(a<L78|C)@K*C*cq9Y>SBpxtqKk8SThQL>D^
zRnaGmOGd&sWjx_mG|89wmy^4&T!e=U+LTcWg$0DF-9X%6v}=Je#b%r%7rxF9=VYkL~y+VK^R$`qzdp
q0mX1R<+v`b*ocBNxddS{Ek=trniJG2=p6TffMrITgS&&pn#)TckQ=n`}?lWdCmldF?q6YE442z*PJ&
zj28a|P)h>@6aWAK2moDLzf=X&)s+<s007}6000&M003}la4%nJZggdGZeeUMV_{=xWiD`e-CAvr+r|
<8e!pU?ATU+Pyue6ZRDcR3&bc<=q($t)9}Wj%MXsc^DK5)h-dPFy-}}t$l3bF~#Z7@Ws6Ob#eVLv2d1
iTw#o~p`4@!J5E4f!kRk^FhVsUk)kF{x>I7oXa^|pKbU`^HiF3o<gt9|!q?A5L@N8wI2MnxF?raG;}c
RF_~@kU#G|Fw47RI*%&x5{1lEw!%G>|RxcY0_HeA0^REo!r}w%saVX30*nW)Q!S-R>`9pkKC)qg7RY&
Tc^vOWG*XH>0FljC&lDqW|%OzOx34cF~|MB*VR4t6z>m8l`nOvc<Y&+M^mWMraRLdrOR?txyF<ok(WI
B!Vf;OyVTXkZqFP1eq`wbG1RSP?#?Y{6{Job>#WdCuU<TVryG?!)4*OdjoIv@t_pjZO4|(Dtff0-&SV
(7x+2d|jo5T9lJ1pz!(&Ots?M_I)zwv@b|NDO11q^piZwgRt#!>x;OlNFp8lDBtgi$<@X8;RYnw_)49
ab(ggwY-&%PFBhan<Cj@6t}@?Y9v!2vmJTC~U7CIzU1)$F4>+0DDAh5uMp%SJ+IyGa(S#Y!yJi{(nF%
C?Qlq|LSFl}o1A_~S!Jr2h28rmD(ef@Hz#7t3XOP@f9DSJovYW?o8b1xHyg$v2Q<3(;f_N96gZqHfH+
E|i65Qa~2L9vUNXB2h>u1>1t0!h$f-T9W`rzlAKi7VogPF~*Tv9Degu8ZREZ<Qg$5%=QBgqb(!P47@p
mGmqLa5&CR36itk66~%g^WZ_vmf1oT&^Pq~%A8gm+;h^(F;KS0XI|Py)cEhr!EeqJ$G=UU-k|%ud>4}
h4A)Z*%Ho3w>qj;;S%2RiiK#;b|E<1&LZL!C}jkU|Nq$g`txm(35WDlHbX{4CdTqdM5a@{*7%dY!_se
;A%l(vTdFVp_~Wj_TSE5uM`+`xr^$&F1Zu2OB`EJ;7L9C4lwTQ=kEbpCkhBpGccLXH<tB*f~;$W^~S<
CGY!{CVMxLm}mDw)p2%+;fMdZG|9C#`KnAvzZ(bnG?As^I~%jg2y?Vc#~3~tT}J8J*WV&i3X#<Gyb9|
do|t<=?8pCI&o~RgM0Tj_+WGew|da-Flf1VEc$#Q-YfASD@XCNSCv9$QSelOoJd2h#S>0xo8aU~L@V)
tNH^6J*X@kReIOPZ^^`V}fB*f*H{d9j^sK?5-XEwy--Ag^Bbg&_BOzD3c-P21SMz}$1x<fkPEjMbrX_
iejiL-}c`dRX!Te&)nxuT6k^I<`b>s)D>YZQ337wL>(3V}A+>p=ir{kHy7NfIo$F%OKm~<nvBW=6wvg
N7g>=NNcyn4|SK1(Au?&~Tq+d{>dLwFQ&lphdnB;iq4_!W={S)w;|L<p{sn_78S(q;K{tH_ARb_E>Nd
iUG58u^dP+HR*Bup+p=M`Q|B1K&{kHQwU&38ty~(=miJU{SN`v_6r_L$Yp>?yJ?rFT7LuO2*W>gLB1l
m?NS<Z*{5NNf0tiBLWBKYP-I^-b12xn_}^GeX8X(K*P1R7J2ykkI(+}eC}bliz%jKgG>jbRC!@*5PG&
dj8h#R*uC*mQXqmHhbP;@7jz2ACuJ#o)Un$7kc0OLi%M9^CZcCm-ZrEcRB+^YM}-kaCUSpxzJe*8r!T
3jHRLzWI9Y-LS7R=L{$uwzv{s-RT2EIkQ}GHZ@}9Ph>|%q_j`Abo3s{TlckCd81qnZpxFkj{@r85|ML
Y!+{BIMZv0l;33mL8gz6l%+K*buwJtm?4dvaPhHu;>ySjB+E)Dg83i^|dd2V#tpluvH#t1aUa#OG)w=
+R*jwU=)PiMsrC>qWa=Kf7B6F>jx(zaAdGUOyimp0Drj25AG_V^XtvgUACQQ}ar*8XAktcOJgGU{o=b
A@oI28N!wf3DMUvuuaKvQrlrcj}Oif?`DaOI6IE$juT>#?luy5DBowm0%7=UQmvEo+$>`jdQqm8p2HL
_PN+TUD*Z3=IB1@%dlwlT0Tvi1P8kb;YDOwa=xfB)fUKa~gnmwrrikg!q6}!L8ME%f@-b_vtSL7qNk6
n=2A9jJa}9e251X@p7R~gH5q;w3s4rujga|?VGE@uzfu!TA*R@K_lGMlyKN$D=SeJYgpo*KOF-?~}19
KDL+&@Jz5Sb;8fUfsv5H>6VGNv99zCnd$?E?fIe^?TN2E^y$T1tG>BSTafi%CXC!d9QCq^>+bdLa3lu
nz+fmq4TepTuW;o@zpa_g2#!H{RUqCH%b{TD|}VkjuD~`>t-+f*o=&w6rC9>hrD2ujo)drvvE;PHC+G
{5sga{BL+>q!G?x{q}D|@pW7n2(x}4FP7Cw5WHmQ#9%sf(eY_LF+yH!15ks9R4ax)cp!j-p1%y(f8g_
h=1OBeQWb0KC=C&rgGL@3czqvQP#9Bj8-Yy}Za8-6Y&Cb~Cy(3f62fV^%II#dI$BkG++v8XEIdyGaEF
N`fF|Xofh+@zaAH{B3=U377@gHWT9t~Mbf1d!Iz(pNMHJ>IRdE~Cxg#Cv(L>bylg>JL+JQ~%`6~S?O;
ehLh~So%I9?oVEWP0vUk!i<c@l~RG9e9<JeKO2zsw>G5fmnTKgkGet1zqzgn1EZKioBVU!+SA&I{oZg
#CjB@mCKF>>dEVJN2<koe%yFOK@#D-)@fUOWfb~Ar=9Zx9s`Bi^*`IW#e0$`G!y`;zl$X(?*l+siEEe
eGJ-uI~jXgx2F(cbnH10Fir~>V9;iMtDBrhCf*gGvv8B_fAf`SHL`RM^vXxT-2@G|<}`-~-laGGYBm|
pUXE7!`{uKk%x4e>Qh}~oHJb3SZ=wV~F6HCI?>3hp>g)i2k((B3+wPOuEPWQQ_h@-3cH>MgzVzuCe-N
*z!;ABq3#0r^0BR3MrGf%#<X#Y>h;1~QC(18u-7irdS7!-DmOMLOj$Azc#PZKqEI(W2B!pLT9~;RyO3
on0FT}T;B)O7Bt-kN%uVs@Tu9eF_kBK?_ob5Yr!V%km28H^R9Vy3*+5dH#@8jy1l)Idzgh8OsNC?^LL
O5^eQf2_+b_T&IPbJaoi)55&2mT}a%jE$3ZfanO2=z^2U<?4KbG}mNjpDqh-4hhwhl*dnm<Hf$@+RQ)
7&!d5!64_j{zcGc{0?aBDfAv_GkPhM-u&&=&G*^+S2s6rvKQaHcy%+j@4hr!0Ekm|<kyOYf8WwCiHto
1rDMj}6jSLYZ&hxpKH)xc!T)&GBOGHLT^ow60RZ-OY@#kk6q|9E%@f0ROb-t|o0q$S_l>M)PQ<8b<}3
^(r68aLz{q1>jqeD|gpJf>``o*4WUh8Ci~z0R0p5>Hx{8pNqEkb{W=~^k40+K@0m4Y_!>qfn-I<o)ok
uH{`HQ!Uoo=j4JJEh~eazVPeK>bFF0=0KBF!ls)?!a*nhs`;+v()j^im;X&G^4~<1sqTGx{H$8Oi!tX
Z|LDC)rU^iiq!rqTzt-Mo3_C(CF?crij3pzr=_O)MPB$n+^r6vrx>`|3Y*9)*-FlUAS}^R&;mUzkCfN
%+S=3)>3ZMeB=amqDtq!82Y}AX*@_fPCZeE?dT!lv2&_Mmhl_tz<6v2AnU%Hn*`Cg?2$y9IdqKGy}67
Z#|qz!ALCLOxmMsVq}y`j$dMNf%1```Riu*e4-1zho`mrKg~TsqX(uAnCVv0@FHlPZ1QY-O00;nGTEA
45=6QoQ5C8z#Gynh|0001RX>c!JX>N37a&BR4FJo_RW@%@2a$$67Z*DGddCeRBZ{xQ0cmEZv4u`W*N4
M*WVKv}wX_LDJ%_Tu{A1w?+RV+H@B1-}($L9sv-@f-ANr|N7B)#>A8O6nx$jA5n#n&i`ekzNlxY@|G7
G=TKX_4OWH7{zWc)h6xgR64QS<U5I6lGrC>?VT)R-|h_VC+z_trT_53nmJ-AV6#>a;{=nbeHBET=fb6
vQ(*ZA<~*>Y%A&&OEr)KcFT9L=nQ@Ug!Q#3><Ur8Qh>yQ@EV#gG42`>bScuJMl6^T#ZAuHwv-vmxLQa
7U~brU#U-G=;s!NKBb<0Z$gwIFk}dG)r7YKjD2fIHv93y4n=Mr;6_@r|UM|v{+h3)!-_%YG5CE%p6&`
FJ9~QeYI}(d}%uaxT>2=P>>{KZDea5#Rb`|_QuMnj)AF~ge3SetEm8jxG6tD?i#r(^H(=uft4}omPJj
oqPS;}$u`CAajPvs`h&dT~nep;p(&&GpM-#MFF<joOjRb@h|z3XBSR+ZLv`R9|fqw~*K`<H|2+&H|s;
q@sz0p9N2u@-7!m-9kxBu@aNF?`>w2ZPIWtLeNT5wWQ!u{eCqUa+ebKw70mHuzZ-8Eh~@7)JOz8Z%YP
(O~e?`Pti(cgc^3SI1|E?~h?!gxHBfL`*C#p^WE>>o<6AG&nx{l;HZS<mBDi`Q`BuZoK1CfeZk4wBmU
M+Vz5c0DZiL0~ITmzG5oWRnXW}@_3+^Oo>`8?vGc;m(yqi)Brr7=OfZ}Rq=&biUqBBcY6Ng;psHG$;<
0B*Q>5}s^)9<S!A5nT%CM4o<>U4T)&@v60+W;`J5dWcS4p0*}exBNSj8yxYHX*UKb}9iDA^+lhb3nEc
tYJNlU@Lq_f-w{Rs^hOhJJXo_{*NygWHNPR=injxT{)qB_=ejLk2k+kQvv?RPlO`HDvmJ{_K(93`jch
eyfz+3BwhKo^7$903jnIjJHnZ`5*_B<N|91T+GKc6R>Zc*5SNyKBxs0_0RmvdJ$jt!r>Nn;M>$tSIF=
&BebtdKrWOt}x?EmNYL2?hyZ(kjAltzv15r@en-F`}CF@?}+N5z+WKSB)>^z25cj}QRPN1I2&?@v85#
6J3=ppun5AG{($vufu>O`d6lONQ27LP@*o<~N>FQBrRr4H3Z3sTI)IlNrvTRMyU82{TNe3_Rgy1(ad`
=r4g65FK|<h=h4$|QO?@U51OUDUxhKGwfPD0cGx#x|SahN|0#?=-R%mI12uC-U09zG=DZpshydn1e%y
%p+xuVU$y*dR5S&6|690Nrk8&SX!pp0S``5-R1T&0y_yK=*}5Mf{o$Q6bDO50U@|L_VB1F@vp-`mZjc
!?sehdM&p$1)YLwd<;f9wnoYaj~j$Q4fI+WA<ib*a+I0cpf96U^^rxVxXC!CmXl?Gz`^vo2_~eux{4i
SgIIY`6~WbDT*O}8?(R*ju;Tf@D+;0#D*BXh=qy|hUgECPR$4O$6bO4!@1sR5ISR2BJrhrCIQGn?-#q
rKy=99Un&qTI?7@6pJ+6077%(}Cm!SDc2$6eexZ>m`1UbOEMM?whcAXLdk8c_zi-ZW-PEK{cH>|v`mh
O`g{+>3>(C3rx-Lh@Az^0g1L)l%2gCLCw{cbf1U92CIZ0y}(_*a#7qYyA2&BO37=`&Icp<c_bg=*nz{
CLUkpSTjKVdT|B|-YI5{hZ0U=ak^T7eg8p&wqHfOm$(qy|5#SY-1?O#0BUBJeu9T*pFqrs!N%my%QX)
mdvNTNRKH0k9UxrpUnW!3M46#;4fRA{W^-2k)!MfKtGmdn}+F6-)|`zAoV;{NlPOdxSk2vjcRypkjA`
9a>|-c&c{DO)UsKYRwGL9!?TG1Dj=Ooof047$U16h=~PcAV$cV67u4Zp@}+4AQ#V<V_040$e{@!UP1z
!LvER1RG2hbE%~E4rdnme$xGpv)|;zMMPaFdJQ_6bz)Ty6h#7ix+)bFbZ%mX3BLBqm>3e;!w~FX}N8m
sSL}pY0<<=f|z|;z}X$FY^A_Mw<{}5T%-+@OkA<}C9uuiKXL}18a19V5D&QAYH`wMv=Th;?-?N@(6i}
18XzUA!;_9I`U7}K_xsPKx_GF{vvHM(em$2Y)<MnR}N@=i!}qOB&Kz(a)$hMzGDvhevFb>ZHl%+zt<m
*&K3^BZOAXNS$MhX4_+;T|6Jl`w!B?6E`dAHMR?b(uka%(IpaPtuMdcivhPiiIqx$1cF^uu@Z@^<pmF
W6)$0PAX_Kz!qK70XK#WN3Nk2lp#5a<=c+~!#O1Zt|@D=Ha$V$NnIv9gY2cDuJH$Ll4r=gr0AzzFNIW
cw<~e8;;IHeCrT;mUE5wTbh{K{VkzrT?;Vc;_IJj08V6RZbZG;>Q+=X-j0i*IiCQD6<t}g|I#O$HAhB
BZNG_?vZaA9#Y2K!)RJOAdh!kJQ-Sk331X~tD2w$s~Z?<jV>J@2pFAx2`hGMyZN+JVOh&9*|L+1mLqd
-cD<vH~O8ekre-6IA8)|v+h8|5l@_5@!U2pJPC0J%2d2O2yI-f@Vp*56ViC5&9Liv;Mz4VDpD-%<BSf
Ao{E(t@X>XUeptX9l}El7!--M~*L8Tig&^0XZlj!6?}pqAFGn%T2Be7iJ3=>_b3qysq+H04zEyAuKLd
NKMoP@sw)LRC{EkQ>fxqZC_KoUzBSI|5>cdQV(jU{PK80Y}gkemo7dK{q8OAA0kKCYLBqTTBZ{ec)y!
_PlnS7zb|R=ME?vKYgw9((JH;;N#hmV{G!)wG;fy(cg!l=Tzbsty`07DaNJMmOG(GZwxsTtO`sHpOUN
1n-==T<7He=p3`{?4m8!%XZCj}$A2Ixx#c7sx77u#Xf!K#0Jx1OR{%(k#`MjQ!kpT;AquAZCPUUR^IN
LZo^aSFl-lo{6eEkad5!XLo-@e|}{2^)xLd2s?lKU7lpPBJKZO{J)+TWwb-PHOK#U|@8?<HTCz<cc#e
Qga=?5;WJX06`Jwy7pc1I*&i>gQJ(_=(;^UY$dBpnKjXKFmZmeKU{Q1(b;Z4B|EQ;xU+9Z*JnK1FGXH
J~;K`I^9ufv#ub8N|&{+SY3j8iSa#$O-Y{c8HUe~x{cpq+W5(M{<Qyaf)Lo)BMJ2tyw=9Pk&;ugf3OC
m<qn($<h*e=Yktyrv3BrnrLodZf#7jMH=JWpEX!f^SqhzymF%U0YH_KRGZ5@CAp^;V1lA(f{0meZ$`@
UGPcpQfDfmv#Nka|5Qnp=Iys$!uw$TXnZMj#_c;g4q44@bKUv?qI9War}as#xO9>WW#chJwvJ>n9}o^
-zJP4-$G<@=Q3n{0pKruy1*0mtL0)lValjDwwlNJO6F(rqbk=_(QV^inm2BI1NMMjn!eCI6@-a8%a2m
iRWYY$^6@R8Lh8S-W9h&i+Wuvey+y7Kp$S5p;*Fx~w+3cVNt1gNxZ!IYyXR24ShD9B}$$ArzXo*e7U}
5AtY;s90z}_~x;<wC?2LcX;zxWq{kzvw8zz?x?QG+Vv(!$+~6kA5&nv+zq<uC@GCEn1u{#Y_G_6U(K3
(tNH9tlQ)nBP1y`AHsg22CeP=+-a_kUw`X;AD=NBoM)LP`Pg%Ah_3uWI$SLVxsqkhGi~u3FsQCa!p%6
hVz49L$G@3$Q^TF1QKD~`w#pSfFFE*bn^?fN$30Nz)+J-qE?ES5=&EIr?l6l!x3yW&22Gzo}zDk6zx{
<!uJ$d~}i^n(9U}cw(j(}TvlFxeeQoUlsrepO|jckY*+he-jL;T?Nmnb%T(0Lo=b%Y$AHEe~|6M{6Se
&)Q=Wv*!$wnd4;S~u(L@!ExrHOFZMVJ8~~(SH<LGvTEZ`-TU)$+z?`5rcl)B=qceTwa%o52Lq^S3>5F
!MlUEuff+^1H#AAn1$@v!#}*Gt>tE6v*TgNJ=ABLlYv$?)e}AGXg`?*0PoGedh)5jP5M5xsZcUZuT`4
>6WCGLr<#eERtg>Jv@o8_{f1YMjb}LB$kwj4QR!ku-%@2IHa)J%ECF9FD*;b7HCw>%nm5-a8dOs(@3!
e~jQ(#`=Iy;l>?}Phb$o?Gg|bbX?TQy|x}dL$(mQLKYTS0q2{i{?VH%DN_aGNBw7W5(y|Tny&L~dk{B
h_A@~1^f^iIu_7|Jny{VpLMo43Qa5V?cGrqlCk#S$YEtp!>b)8IrOn(2joECjseM;!m{>56GCTyf4;b
zP~+>(@7sLT#>bZ0L2htJ2q%s9p=DHe9{_{)fN(`8nlO-z-yqbp>>(vY0L-GXtQSOP%|Gx(BvcrQpjT
cq``;*!>WHrkYDV1y~PvJY6U5U{1~dS2q3ihp%T79X_RhM^D;(f2;p1aw&H{<<1WNbPFxx!n|Rg#*y{
7ywIyf6F6vM6LRcRn1jt7MN6?8UqUDzQe*3}O(T>1<z#<Ho;E*~*q_-GmGSa{hj7w<syJE<>8?6%y*1
q|n_>$cRy*rRLr0LdEpTqLx#7m-eGQ7B@0a!XrqzL-!J>oS91_&n5oqjE)_iwRreeT8#~9eO2r&w3hI
+!)T{RmizojXlZ+l0le5-5EbXtm`lDCWeOA1d@9=&;SCTa}T_U0u8NCj+wy4*~+LPFuN3MfYK`kfwkp
+wtd95M*7Z}<bD!9eIwl67m)o7p0eJuMp3Y=h;q?<aFR4Az&{(n`~9>`XNF=dL@!A*42<HEjX*%P+r7
w3fnu5aSjrJ*|NHSM#QEVJ^Moo~kVnLpa{#OXF9>q^;3W?RzgvJF^|3UA0&IHDwi<zDm<33r6A^YQGh
LPk(=WdOBh6%e!U-S(nxTVN>hG8ID?R3WDU`&G$M@wzB;z6rXc9+E<wB!6d6bpygUOoVpHtCCy~)DNy
%!aJ9Id3Cx*0H`FY}$*QL|&If(CD?NtUKj`MN$=rrrr+SQm_yd`qnV8yhGvZ=lCqa7(bNy=W9#?UBfP
-CuP8Ix1oA+tO(c#k>0>jD4@P?h#v)kErWq>P!1kriz#xzHWdr%1PEU`_j2f^IAeH1$=tdt^yl#*TRE
2n~Q-9>w)s;6vwxQQ=3UM@ue9&*R-^z1PxYR6I~s5pehH5Hq>5bqVDo(S$a6kp7JS5J37DiMWYN?%?1
R0zkbY7K{(z8uY9xeVHSUmjFyPAbxSwbFRON2W?94p)!3{@*lks!Tx9WU3#W3nPHd(#P+dY%xC#D)*r
K?kZh-U7)&();d&NwxYTpH*rw39XLU3ua@!_^GAuj?R@8VTz<#&*4{gn@1A?7;(3^lX41PejuKXKULL
Jx2XE$I5eB;#BVna&yCjoP4SKS28pN?Gh5CcT(!ouOBf;)+@6Pe@+l>A-w!_l_?dISKwzthlp+5@m@O
2s8>mw2x{7jPAPUk-i@59lJZ{))$8vGYfO9KQH0000809{(YRNSqN>+=@?0I*R202=@R0B~t=FJEbHb
Y*gGVQepDcw=R7bZKvHb1ras-8}1V<Hmab{S*^!ft3=8dy;c<P^fhPXV<%HWH0WnHwT5|$`m=07*iy}
A??)>1QdOSQ}i|Z4t<k6Nx#d?aCoz|o1nm{k*p+g_|1Hm`R+r{^G-j8GB4vSRiaWd66Lzcs?|EHN|6W
QO|X*w(b2^^R$`MyRU*af5AQF;o3|IDEViP|M7+tfq7=&_+lV0Dmg_iOiMtp-#dRL%{ya`gS)@U74a1
MJToyqoeL*ncKlw42VTm(mVj(rSU;#53kWYdn5z9D{%D^qx@<>$+y+9ZfP2gIkCPKl=lSrglDI%H6G!
hvN-}pzK=N%pC)rMKRj8}P3C|Q_mg*>7eV_0pOWr;GVh3g<rCt?MJ$rsxR49sOv^5AltBffg%#lN1P&
Y!+Kefq=Mn->%DEDp<wcoi%7_bm}QNG9S#3SW-+aiY&HEHf+oLjF=oRVp6{E$i9e@#P78Q8}<l_B<Jf
YadWjSz-t%p7PI$`NH!n1d~Rx0AN*84uIMO#Z8qPNK%DCJ~V47Kb97I_zo0aHpwtM67WY)uLHGC;)NM
Me+j?qyG>HQLN)}+QGLH5Oa4ZdK@^mM8UKBt<TIdj5icslbm%#tGX4)2REct>A3x)tNbI<f8<_$oM~{
vkiT7c!TxLlGOM~B$T#9+D<~MQ?EaoB1IZ`tLvyR2|JFx(%VRQ>wRz(UQK+7^*j|%VKE`#Y`uf7^h`E
&f`KX@RmW848KtZ%YZ!i)qzFXS@*I7eBBWk#@;5dnpnNOmrf&=Z{XYC<<O>t~kfboERAU}&^RzQ7>$1
zI=4<8=e`Vnw7$LqKgpx5j)A|A^hkLeT{fQrWqs*8(&~F`L6ABQ-v9iPAHI*EkW`tt^&Fc6aQ>t28U5
Hx^&@jkl97y`Rz@BeeH=o~MCh|K}`DN4P*=<w;zQfYaICe31m{&GAK1$uX?(C`<yS#Ce>b7DZN!tYXy
YgZj8wOR)f+qeuyfqkK{-`q5``0JEwx4lNM#rG{~m@{_2rf)cr-VDU;s_F-VqGAlrCVpLrjYA;mHh0j
zZy$LiaK`AK_h((o#YmqHQlC9!!f=|el^e4bB%dMG$;la49DtHM5ZX=Zf9jbhB8UP%+Ay%?P&{Z0P?g
73nB@jQ9jWJ=6iXc&70Man2B1zDKD2iFn(Gp2c0|6?#L?!(M9t%+1rI=2|-5L~#2nuOd2sQv^p0qnH4
KUP`=~cp9000F7b~-!(GQ3TsOBnbM)IyH1Sg8Q<7z9|fyy7QF&46`MIjrpC6wQO2E~+>I`MUNEr;N~Q
<Y~k3HQJ@HHREzVuVqomWI3_FzO29AfPl`#W3ACHJz5V)t9KU^DXhi2dJG%KT(*xnGaKV^iF+Q#qPD0
9YT_8}fcu*E?NvQQGsA(@9_tK7cEL8=95@{L`QY%*qJarF_aR1#34hia=8-r}RR!`AfW)95QIiPy4%c
quNJhSW0JK?SL=zmztAdSHqG1Y3)Kthq;n|10@kH~*0fg$>%=LxW09Ow>CUNlXg`?JtEhA#b^-Z{`RE
e$;ji2K9FSKwPvGY;HU{3sK-f&k`FQz%hY_4M?NzL0@c38KUWaAt6E&pMJ{oWj6B?^Yv?=3JW5O5nmo
I4e;c{KLzZd-c)yrbdsIVs)w9KNN&M$YH^nb<XP-hbzf-5m>#TLCa|5Q!HE-OSl;WSvG0hTb>b$ZHL?
^B%X>@kOx*wzfuVTI;d;SMNwoc0E%6>K$pxugBWoy`wEB^l1AVMmNWL<L~MVO_G8RpKA*}tPJ}d6#UE
BEuFR9)LI9){_4zun4ldy#?2aexYM0|V3jGkD8k!HwD-=Q*~Surgr#@6V>o+o-IC~PXJPCwpIptvrE|
3wD!ApfAbAdKSPE(gjhG*(FplS0nrxez=aD#Pt4Ah^Or4g230uKJCh|5&OS9{=-{$H!JzZm$I{svH!g
{rX4rcq$mCQ-+h_KC1_m8JJcF277KmP^P6JGy#UP@#9uYdcGfd|IF3v$Lu`CX9v^*{gn*T4Pycb|qKT
s;WGrnCK9aQ@8<^)6x09mGmc+>clnDMrX$=WmsE&l|Ym0%~mEmQ{1+5MY;E25oQ!y_#Vdbl<}V@wExE
OYK39T5fKD$`Bv04n#<#{CXHya~1zu1I8UZ4<^##cv_I3gJ-yfkcE&$FrSHJ2TSr>9+rac#ijR(eBhl
0v-fn;;Up|82%#u+RB(mk%cqpIstStahT_W?GQ}uENE5zdq!YSNx*@Ahdwe3qs46&wsvmZNg7g1dz*g
xH;McKIFyefBUSvPZu>2lFHl4Cjqi*<JPxdZ|F}ZoSmZ`|MIX~`~*(O2XUtCl0H&t7RDmT{?h^b59XY
(@U=WwEHzZ)E)BeLPuO)dPX`}ov6?)Aiw9Cv&<F)7zNrPP$Djyv2CE8|fvy{91PI!p=SqS$c`Z=}JG_
bstD9wx?W-JR!AWNnhINUs2;>NZH?s7*~w)A~Q9U7btGlS`K(SAx^Lm|AAiX;&zXf-)<%;@VOiLZ7YQ
ggI_vP<y_f%>%$9m8zsoDp(XSy$7NN0ud~-TX49DR&nmP$WlAVL>TYAl;ZsKTzvcWKZ+%o0)!dKG60;
xoa8c$mvKl^>wC`n#?E#lqW!)C>@efg1Xe%wy9q32#sih5e@D_gKroay)SF!~UV2UHgRJiu>;3-&`9y
xb)`|5Yz3ob35F&$c=LW(}zCTvNdwqIw^6cc|#6zdaJOAOu^z6;^x1O7<Q}HT=B}vT^o7W4s6NZlnxN
rq5Gu|l7ajt_~b`42qm|_5`A2H$(48#$aDz2}e!__xg`8=!Ah_Jc7CgUZ8Xw1q!=8QJdIUw7cYy~MNm
<iY&RhU33IqwS0(bcO>u*JMgRPi`jkRH>u2Z}&dE1P&o<}d<;!82(WG#uU=bSV?zWcGXZoaeY6vpgt*
jfQ{HBy6@Ik#3J|&4fA}zhN4=LHC6uAs}&(QA0>am?#D+4GF~9?_Df8MYvSZRQS<OSvl*X#Fg{gB{iT
pnDKceKA?CYbd(1tS8Ot33mFELV%8(E(v{so4iudL#|mj7-R%8DB=L<TxVN%E$-peQNHV<%+qox?VvO
D1k!KWH+RKr{E$|ulp3l=X6<(J(lkR;4)wlbB8inf+YHKy>IEhX*LrkYwn-I2~ri89zN-Dhq?`3)$7g
>r*jZ__$mgyN4m(p)-jr;gzsD$g}I!pxGIwW5~JK$Q$$;fNl-1i}7`JZN+MVt~QgJ?axkcC_#r@@3yg
vZ4ttV#uA;#7dLM1&5CmAafwzrGr`aUdf{3zntWF}ytq$F6=79^8XsSxFF}!Ywn^l3=vjeLQL??1mg+
4F?wiyORYCw3q@AY6;p;6m>1sb;6wzsY1nijzx4f76&h4Wqg0G%!FZ8pouQDDRE|2tkNMml8sv1_aI?
E@}4?LzyL>EJ-Lh?uvw(Hz{?U<J}t8;Y?OL;f?5l#6-E=ypb1QD;5XM1L?Bb>vpz5_>;beZuo(o&NXS
na!6o{;fHl-ZtT2j))E)&>ltMmweu|V6AWjug)1BeGkhgJGDRM%e#l^u>JyukK;ioCKOyaOa){!?=?@
D*JH?q9TiW`VwQ@D9gT=??h;v9kMVT{os29!t6H)>_QQEr%++13eDVKO>uX1Xi%jYF*H8O$AnM)|88z
={1ij$S017G(3aS<H2v`X-aB?lFHwy=?QfJ;1D9e{0^h1c3qeyPLr1F&=hKw=uyTh1js>su$21U<zsm
8Wq)Os8{R4@vLupgHdBOoryZJgvGDsyJhqE6D^F=rNEkioe=IXYbg^{e`sUxQ+#?nZXe0vF+S1IAs<q
}2D?xsgS`)&GnPR%Ai0Y>WKkpOuYA~SMN#GD*ag_xYrMsb>!Np<^*<d}ayCnk!-8Jca+o+_$$s0XxNF
vQ5_;nC&H~y$=2<XcDos93PrFA!*5RJ-q>{9cbXG?l<$V-GC0W*fneD%DqL$Ki{aQT<McV*%0Ko!5R5
eG4I=GLtVH)d52e6AW+I`ekM4;Sm5u=nLddU_D*R(+>@}!OQ5j0R#=!H#Do)YkwAWnKDSF2-)jc6^0M
=k>N{Vx!)bbF}4KU!k0Q;W-T4v_Wtjr~5Pbcu}!8sr2&nl}h8+@a6bEd-6X@Us;+=v(x8sNj`ylPBmV
9Jdsv_s+Vy;Iw0Ep&<^t{j8Ni@C*lN@Q$jo7=BuDFqhqGYfJvkYK;GH$uw~YGjS*}aZs=I*ekgTLgO?
&58|XM<h>cF)7n=nNR-hplOJVRk?Fq%Pqxbad}|z~>;9xuLi0}bpy`rl9@aS88=G?;L;begl6MOHsjw
9gFkn}S@hFQe<sUN}$e8BWfm~B-SwndlO36?Xhe8A0gJe6CH1_RDe)nY2xHsYdzFO!M8~b8i?oYY}0y
p+k763#N*rQ9Crh#l@J$NcVLgW`s5tS*scc0Z)rCnU$feMQ_ukDf@ffLQcECM41EOELHh!1o0jg`}cg
q^z7iF7rXPl=a}hx@yV^awzAlcOtBXXo0Y;CuHKL)&n=$xVdpqd3jEXLq#Z;_T%P^vuXz>3A=A#hJn2
>hj6ePpQ`}q<^IstV7!dl%dg$MZDuh{B%kE*Y13+*~a&D`t)w#E(HMLRUu`1WwOLQQZdG!4G2rvaV;w
F@G44GEvqEi_LeJ_9?Fhj+1Xh+x<AQlltY7WL#m<K4u^mBwjau3>v*|{SD3^AW^#+Xvk@mk2bGw40yl
s%nmu`J55_MNxnX@m>S749ajQ|QhrrYu*16gWMhp!x7%|^J+4tKGEnzQMt1v>l=9K%c<HzMkeDXPIt<
gQ2aaavD3xFE*bY)>rStWj+e(N)RgNljw&%H<xX+PIO8l1pN)|Q9y9kP+lvW-Dwe4wq=!~ZXA<0r|WW
wWT+EG(O~l;Oz+uHN4lRJ^W|GR}dxcDOLT_Yg8<m~2A3l?hA>FR3RKLqBX89*oh39BD2`%;+@ArDrGf
u<Q2nss<M1cxq<kWK_V3t%u(a-q%mluY(E8c8QkJ2U7vcqZ_$BPJ+!M3Ir%*>1RbGi`tkVaYAszbk${
^E$1N~p-IiD9VecLQ7$Cg+1W}*(5ehV0L))wxu|Cdh&tiyFS2Mm;v6t_syEisXpdpXqXElE7Z@WpyKH
Ye(%0ZS9yoEyS|31h9>I$)`s1#Y-Y2B=d172ubdez_jVVKH&tI)Dge}EQn%$+-RhCf#Xe|}5br#+RXt
jW2GjW2IzEUWbV;bkQfY7=?7#3SF*UM!b!VZC0cIn_0;vtW%7$w;qmH{L~A#nf|S09&vNLi}%aS8Zi)
)GvmEOAN;3RD7CBGNogQA22C6bI>R4$&ehvCo{;i_+zsAD_OrF!+oa7=RdW18pJ+@g?dZU!36Kh#LT4
>^ARSlFGn=P-5LMjp^tI5y^L`hC+wMI;FFr_!}|SB_W6ew_0cB83vs(l`g?JZXGAsp75ix9cWD3Cq9d
D5(?k3w%3i|Iq6V>$FU-lP+B*{p5Sxrm96?L0V%Gh)on;hD>qmp44XK`wa1idtmEx%9*10ly#=YGI;;
$eB(`T@oCxC=$A9n3KwP=0U8EjbYENfCNFq@jkHz%sdSlT>?$=eA59e)#UKe;F1&Svang&NIY*{A!HN
X7Yha#%MECGl%o<2)xooq%F{>BqKaY_epTo;Q=t~HUEB`6C{xx|@AS8yNXEgogaZW^rR4&;V<!U`yLy
6KV#h+AGIlyZZ;ikKEsWeIFeVCLN1#Gv5@ocbe|eqE;yf9N)Q2Nx<|j>h{>tq&R}5lO%QDdiumn;Wn?
Q$5V_E<ar2xA)3M9>{iHI1o4kZuZa7VhL4s(rUAig}RrxHkA!9#<ph>lWN==U!|n9jrOZOm>)xh=E2D
~kF2?Ha{#2k?}GaHjjn;}%;glFL2zYEQxTSJBbR8D03&dB5>z%SY;5fS2;gU}GX{r~aDP~)oRTqZVA#
8Va5s1D*J6zoz-e>E7RmI*s0QbhRYrCZH6=a0p1WYnjVFMxDHv+(NVTiDgvbo+x;}O26l`@p>_d_K-O
%*w&!Q>jH)l_t^wSoGY+btM8LD11nwmg;#6tq<zRw4Ul}cHY%H5XS-~(n7k6Uyx{bm5umy8@9P}I=S8
y8d47&q0}<8f_H;}U{6-a*o|HgXz1+cf3Q7cWii7WOo_P_*MS)d0~TW<W~9Mml;8@HIw{=PpgM0I3iZ
;X1yBI}RM%*|ZKKa8II0d)}r=MUi*6#d9^C3Ow~(xx6dnEvdX<lam$l#prB_58FJ8K84z$mrI-=r4>#
1P$=oo7=V&CL_eY`Gc0YeH^9vU>DKz4jXjDa#2Ngt6(OtYn<?d0R)VWE$H7DC<es*v##0xX^hQIEVEe
0hL9SO4hggFd8y>(WY?#uY@i<@2s@^$COFJ`yWIDeN@>Cv)XITV93gZI2Xz=p*q<dX%?l~M^l^AhrKI
xP3&rg1Q`|j-GbpG<>{ma_c7#<uqE5we4X`gpG<I)$NUqrHfc=xKSxxk4wJ`|4CnXUu}x1cF0Q`5B7?
H7Ttd`%u$kTwzm-Hxb7CT7sNdEKqXDhc=*W_fJF@ZPza$FXX%44h!V_YWAf$UW)|b4d8WNTMmx6BP?3
2|x!b`o-_zKrsUlYdrT{<#E&l0`Tg(hL5SQ1LUbfz3g`$Bj;fyOM7b8Cm#h>l{X=YXeWBjHxtL=_uU?
}14`TRZa*7pX)_eXropziGHFWZq_c0_ERSPQKIovY-=es-15~BfD|K%f>3Xs_lue@O5vUm07Fz<Pjdj
=F{BgkEoDJF*tgSTUj!p!VNoU3HC_+80G7BS1aeR!?8Y*}$9}ihsepy8iQRuVLFiP8ueIc$~v!6i_wA
;(UrAhzwcaR$HcEU^sZt>da#rfhn^-&a(jMZHcmy%zSfHt&0?Bq7!GOLx;1|2JI>ufZ9w!=%qvOf*5?
BeC=`%`g#^7Mz37pL#Vv$ynOoYyB8PhSeSCr~Ki`tx^hU(@e*r~mTd?A__>(>E9IU8X%hdv)pyZ9j>x
RUT1r<<iKob|N5pz+KOSTtKx;;ET7Y0`Fq%gOMMD4Mq$uG~LRKrMp5>A>^N2NJgVzk26aeS$gLk4IBR
<LrbsOkkO1@gu`zGa7t`w(Ug17qZh(>SBKeS3;YC>bx595kgPyqmg^0P7;FJ_Fm+uQy(`6o=(%PRT7C
o|D}4J-kJ(p;&Y?GL%ideJYn8dBUvjEAQJ^Z7qtlS~;>!)8ylN1?_WF&=Q|u$CgPen=7M?+rTx;K<Kw
N8A(yQ|@+W>uHm8GMxD*)}AgE6)JZiDOkDWWqUfx~K+eM6L^Zk)*a6oeZ##B6rdAUoaB52|(W&9{Gs2
q28)q5pJjp8E$X<Lht!_@{3V{ihe$3y=r>hZ8Oj{ihl5JDJ2KQD_e0mCmzbL_g{lE#!hn@3Nu|=(YW`
=YSMgS2j0%bR=XGNK#Eo;LlS4P_XDzw)IYu#{{lG3tE8TGN}qo&O*paX-fs#2fKOcO(?4ASD4oW;R;8
WcJWu{g<B(!DesM)ili>#TeZ?GBbYdsJK?P$sk%d(H<J$w+Ne>h0>B4H@s$<5RK2Gb&|&w;GvBOCg7f
2Sx)dw!JRxi}Id;nkX4L~8RXw{dR&-|f8owN|+wHO3;O=|WAP(()(2T4YN8^V)x_0HFr@irf3&Cxw`?
e2lbIj?X`UFK7f?3uY*PNZ3GGt@i2uxj`Y_wH7Ct<OF^C`YB?oC#HFJDnOHtL?Tt(Wzey4@PXe6FYH0
x3pw+`is8ZA*&&lg|G*hv+a@9oiS#EqD?cIn~Q0@9+Cx5Twg^c98q_JD*T|@ZCH8{kG!<3O=u#x{>iq
^X5{wd@gMVqP@jFnC?+NG}~*!B!)Y909$)@bHEnU{7VnF)UJMV?=(JiJ8<;ddYn}bwMBR4@lEQPp4+=
kCiNkZj-=RE*wB%}oeOpE9sMs*O9KQH0000809{(YR3`wVr|19x08{}002KfL0B~t=FJEbHbY*gGVQe
pLVQFqIaCtqD!D_=W42JK13X#(aoqZW>3v9=o#&+4Ql;S2zB5-UWDI0nFxhbs>NJ!$>$3IA!!B(a`0?
k~+;FHw$@Xbag$K;&raez5eeuy$^d*2)`hX*w|9^nnXO2!>Lz5``z9n@%==4T>>nk=X&zu3c21WM|mD
_KiI&`yX=!KP^S$qH(e5}XkP2NcX*CEMi4yxW?ODiQmht`yLtMM}B{MTE(WwGCk;o0hZh${cv*7??Pa
>Vg`cpI%@54REW&#e;g`Pn8{|iu$EesK;!wa;a0jnREJ+$c%DD5wu0}eYhF4bN^6F0|XQR000O8U0T0
Xkj>pLl?ea<q8k7J8UO$QaA|NaUukZ1WpZv|Y%g$maB^>IWn*+MaCy~P-*4PF4t}4%LgzkY49qw!aEH
qcFnid=c5wl^d%?EAJp{o(W6K#e9?2)kNe4y$_aiCEmgYy=*DDGnwn>Vj$d4Ztx$m`cOwx}|ZmYq`Zs
s4EwzJmgJ*#!siP}l6Y>;G%??vN=z7t-=9eSxA<JX_nVZlB~>lW<aJ?imp=H+_XSDR;{8f~Jm)B8@Ie
64z3Kk-K}S{d=*K^n0a%8l#as%PHG=FjQVf+Y{>YEn62z=KMBsYRddVm@Q=?^apIyN=_h_r_?m2(M|0
yThH)pJDsI46=(0S}*duv=%(PBvQ_1vqrRRBkiVxXl!)5vCho(_VWs3RI=qyY^!y*B5Ovt!6+udBsip
Mfr1N$nkD0^Vc_IE`6`{*FBljsS&QL>M<x{mrMU2(KZ#9$=)HHFp1a+AP#9U!Y^)wkEjA7KT03nHD{l
&1f}fd3+E%Dqeb!Q4)?ct<T&luDEzk`L$;X2Q=YAEA%g(ZOl0E(eic_g#!S0K2^7v3}aaGmeuk}vUPs
uylSn)8%yVJZ$wvE2{bp{LJ5dGiY{e3ki<~<(3!-D1V6buM11fT~~;Sv1VpzriJqgah*PPg#jgIE;B2
XKhFonU!@SSveG%}DBw8!!x+YQ0wOE?csHaZ4uPr9npq0ZTRP?)@D@0kB&O%Eo`PKeQ5~k?h}IaFv+Z
ajUKz6JPpH*3xwcW_wY~R*I$?4dj6VPd@0HYK7_6Z_0nZvgfupnu(!&)c^@qAe5=bu!HI+5T{>*YJv^
yMO+z?1cJ?>EY8J2V3C6=VgSgM{sjJ{WKY76VPvueyUgzN&@~t|TD238ygmRfHn1M#-hyd(ZC)gN=gh
-mv@*{;$gs>~R2H*ECLMPg4>{!f;<CxfS1J<5AtKV_8zc*FA;B=nxb2h33_Wdbi;2vHdX`2j0@GAzEO
**C<dPn79Cf{eerNOWv_#2rak8Efh`G-KZ6s;HjMi>SzcLmP{e+C2DjSd_LX)(ZG4niE%Ta~$>Qp@DW
XJ$GYo*=M8VJ1cEy+&_VmKc7N&Co8ye+=Q{QbrnEi75%eJ{Adoo_K^?hbAT^$^xvvEs;t5)u=PUBv>q
0xR&CC(jl1fk8D@kpwSpEZfwyg%_~PbT8CV=oXLwklv6c>tb;2@}__m1R1-^9P4|J32WcPD+FFUZ=qx
JW?q(~ETz=O5;%fzP^%t=n-}zL>Aw|TMRZoIE-4eZ(Z@H01}%^i{etCQa|_Yk57tqkhN20g{}G`guvI
3&x)rFZv|3WR<7u}X)<3|Pn)`z1&I4yKHNt0tn-d@}mr5_;^U^O+G4c|q#30yPh+#0I`(9fRhYa`)*8
}eX59@j`>}4kuE#j4=#k_cy4M;yr4lV{0Nr{4}k$l?$S{Q&O)yhYLP*{e5cHRtQnIT#{0jdNm(8-*}9
yl*UzsG=pGsv4BVV6KDfJXs1d%J`2*p1*<R%g@ewVDChB>K`<!x(yeNSbtxb3amTgcZL^3$eg$oOVZC
QhH{0TxO&jw=h=fjz43C#=^^0rW8*$wPv5pAVMa?ezOF|U51>Gj0Pi|%KZNYE3yU)f%5GmHUel~U%#D
G#jMKNVg;4C=Wd>c;{GU959JSsKcx39^=~{xWI8X}0Ci=0a9CvosZbROTCjs~i=c`zevK+Qj`hwVUZN
ES@KQugSh3N}YCOQSvw;zmzrd2-VDWms0bqcq8#*iHo`Vv#)og+@fT<4Sf;))b6LcV^;|?da=off2y(
GlhX7m8P0|L#5&gJJ=1p~i<hkH$&qD5N)rr)rgbG=<%UpLa$gM}_j4Xx7V@!DMjd@O@g%W3^(jXY%u@
mWGtg^?J+<yI_V*MN7TxqkQV=H1)te@vB>7Xuc;S+cx7f+KKxie?;gt5(9~fSEflCZ~!rM)+rBG>E-0
^uTZlhw`NK%a}HvY(8qNl01ccthj}&aTm%rOHQ;iP_><>mbjb<+B+0$2ZQf|4d2hu2S_;-9WnV5K7^@
ma^x7JPGb9pz4!bhEr-)gCNiNkOIvzk!}>df1)fJ{2vm+(FqrVw0{sgTQ>w&FQi9kHmua(2#BO~L<y(
t+g+RpBVN@OgDnOSXNbr~w6L5yZ-ZTEBY@(*;1sd2!-9ak{cf@`GtQ9n1C1#xAjr3DupwH8sBff}w@J
l1y1TK$RCOUkRdc&S!It*h|;t%;@haQtVJdIU*i9~(PV04<ZS1@!>rhi)h^=)-iy~R<RJSrY?7Jr1!&
?6G4@=L-@%U7F?PwUO5m<)WoPz9lk77@1t62;t9zD*FT@vJx&!kK9bQ!M}*q|x?3XGyiiw*WC^#I--P
3q+5fls%LcRuWZz!1JjDYBvCO9wNTR=^6WAnAI5K-s3Jqh2v^F#)bFF4kkD>j%1;rVi~cM4oU<Kf-~~
e*cWcbw(*f1JVda`>^kC)Sa|48GF)5s1ax?!0ueK&wDItIiN$y>^6FjL+~4+zbsUvO7$(|64I5S*9SS
kybU8-#;0zeI;npfhty#_`Mt>hth&;ZXi&Ew3p!dp!V9u<Lw{twPbF0<5xOEpdQYD2l#e&zn?8bv;oh
=OtlG-=4QGe!dZ%C)rCR2bjirbrZ=gc7|kI6;qJkg%mmcL0oa|w$+(Cx~3Hu}Ty`+f|QIJOu_$bH9w%
J|8}2PE-*#l9v_e=*;R++6A5gM9bljxe7mQ983m*eg?cx{Exol-!2k?PlPzG?lLCw)`Fr{{eLG$NY>=
oaxB72^2N5L2~Nh=a7OA;Mdf}4(x?17wAgbpw2e9iv5B#naJoBrC9(autT^kRox9RmHt4Fdf7=xU2Ia
F^!;&iQ5)ax5;JozkHsNGGa+}-DKU@XS!T&?EA~<64IJ;k!6!xNuEPaDKvihj`PCVx%R^x?jWtk)#7^
u)u%mcOmJHu1>-dDd1O9_uhf8;wsv75x$pfrPiqv@DTGQnPMf~Vo0N??Zu}dtx=O{>b0<bCNBzB*$TC
Mkci2O2+8=efLr_*>k6}kcw+<<Z$=osJ1PPzlS851dskJA|mL*61rBI6mG60j*OMJpR%q75BiV900$6
JzW<=|%&Q5qscK&jL;o?@Y9jj}l2!^p_g<j$?PVaxXh>LO@|=O!o;yzayuKI^s+tTbj@yo%x}h&TFdi
?-Q3%$uGJ79#fj7e?d9@<G|Qv7E>jV<wb@h<?Me@O9KQH0000809{(YR84=_x6TRx0Hz-R03-ka0B~t
=FJEbHbY*gGVQepRWo%|&Z*_EJVRU6=Ut?%xV{0yOd8JufZ`{Tee&1g)r6GhHtcW5=FIaTbxV|(-o!E
$!7_A@>TynTO7MH_vhFUEQ|Mz}pE+mIb*-okli5#AD=G<=*heo!V6`AH*9QZ=m_p+;VEoG(r!9G*_N^
Je>dnIfCT*=)|)I0ww8{K5B>PbnJG@0J}S9Ma0vXuwAGRvz>DXy64xv)nTLZ2GY^&g+srxkmaRaLgF_
=-Ijxn8k1jTW-bs)fa9M3bcVye?#mOY^&o7)$PXs{rK*8SYr7>_h6lo)c(AzE5&lD_L=m`_EQ(%_E?P
ti9_R56M-YHT)4!%^$P}yvFmGeNk)PLZn301%ChoRmEY8*2BLR_1!an_&A;wpQk0g_Q-GT=}U7shkW2
VBQtn}9oK2W%dD$(%Ika4%KE@-{VCLBo2g!5&xO*h*mh*5U(Yl>;L3tmDp8!o0!-SpyzKqr${)YQDQ|
h5b2Ue$=K3hxJCIRhgTEEcl|7k50&BQAmj`&M$9VVZr{{0pT|EvC6||>D;<RTnUNHQSzP4OxAl%D5Gq
RMjP4!-=6qHt90Cm!PS+5q$$FDC%#SuuFAN=iE@jlDJRjLn7N}pFO-}C$~rPxd5vF7cHwY;eS^*G&wP
<ijbwdz`)7NT7&(&taFU!*U8yk;8~UHtp<;&6FUTwnaKzW8x{arK{Qu~<+RfS+xAI!GYnYjYN-X`LN-
nl1qbUt%eVuQXB)F={@>cl@+waFr#y{Eq&vjh=9tZciE+VnfeRdk#m5m*ykk;oN1WMD4S0zWFxpQI^S
`KNMmIH9Lfs>#nU09yl?HhFq(BMvA&3e(bG=N2o^VG>zesC3KlVo1}|@$)9BH;OU3J5-Zf&<fa?Itte
^Tg2xXZ=KziLWFJ5fwM7r~gk85MrX`e_6-@6r;|~ZV%7zBB2NdOqwf^)I_qc4Fyoc|`0RsK>v{o!40>
*`+)vU$L1<>{~pc1|zNY-bU90fR$4X@)l9#_m58KQ2YPM4Q|jh2+Fd!TcA6KNqNRi}hh7x!o(U;H8G4
MO(K)r+>3koMQC>bQIU7eAS&<@r@l*o%jz61mXTiK(tZmO@^ERV+b-v05=4<eVKjD`fqZX2-17Fy#y_
PPZ`GX)+@j*{GipyG$Uj)c08>isTHlp$chEzi(P7vel>FZ($Il)-aCf$9X@}MncI|JS=)7Sl9b`*S02
$pch#8T|wd>3{_uq$-{34`cV{_Kq6rv{64!!k!7{imynPM6wDW5G7Vm{s^wX6N`N_bXrKh)6v*$S2*U
+P5u#bA)?W<;QU4Ai4LT0r5d2Ouilfk{MRroiAgSVLAPP!fe_>y<Z@$H^KmXDE8VCDxjx2l-HFvtJIk
bc5hne7Dd*d5n+z--%^qH9wSf-(eafIEBRdkD(_Bnky;@xnY8V^o`JL0itu*(qx%S20^RbJG1Io9Z-6
u+BS)E6k&`|((^z;3sLW2@e=#}Fomf0?g`N&X3YRocKdzTsTlWL8+qMz5$>F7US!c59i+?x`Gp!o&OA
Hz)nrPi%bQszY`Mk3e~bYoKcZOQ`V1O^~}yV|be0H|+*uUkQLQ<nswb%jM@-`bi!=4_`qWwrMCrRw$X
#odw&XsG-GSouYOGC{@LFazrlMBO|b^E~X-)??<L=d!hn8L57bxQV3GZpx&Wv`9cXtq3g=Whd^c+z0R
wy;6^CqSEeKr`YXkFrc9C69Lyc}XzZz}V#ii$13V!^cZSJ40<~z(d?j6lA4lQ34xE+3yENfF#P9?+2#
9sy{R8C3L3A^axWZX<hep}TiDHIUFa>XFbKQ3I&M`G*Fo4>`(F(0Ww2sC)G{ya_8J$->)%7xTurfKeL
i3pT>ASrV`Ll-N3A^&;)`z1hZkMXzxhO^MtZG~0Bh}cNz3-HsP?6A%xf+H9{5_3Kij3F-t(JXCHugv+
L1DV;xJ<~)R<n^kBt_SHxXxoL%s<erGG1a9(BUPv<}bb<Mr7N+{?hDP6w|lp=o@XR$*M3J&Nj*XXkSL
1EsdbAvo%T147KZV!f^9X$Q^t;%?}0Kq>Mg%!2}a8Ke9_RXAI>XLmq#O>gPtMc;pAjXd<Urjc&G(_x9
!ng_7&rn=SgdTl=*?B7j@>Hn8IAh!H;QglQs=ClN(w3C&HZ9rMq7XDG$q`;k2*wc~<{(<CfQlNPf3Oq
kupnng3n;IFv-V0;Jsest`Td2V(s=e7F=!XM8>p`ZVU-)qUbrZDl|cJ(9tIWFv8BX(wkiA4=pM*_UO?
5r<_7N79uXTW1dW#3@(0t1^daC5gC=Burgm30;0St`UPH#HT2M1l1bsIq{9b&zW+F}BJSruHFj3!xCD
CzHcHp9eJW*^VNf*TzJq>1Jh?+w2ffcjLBOtDrp9_=6&*I;4HDQq(0wYx|NHvdt3Dw~acCZqC1FRw?l
^F<(ZD5>iAkvKk8Dj)b9>#8k+L^vpIJ^EL6zw&Nk&SB;h*P?Jc<z6w}>aEp@lXhpK31s)AD>wc4$nCV
C@!kOX;d(E{`a=29@Z7Xi`s8M$X#{&DL;C>UQ42eqAcj>U;+Jw8U#Mbt~a~-#XGdWH-?(guyk7j8tQ?
m}U)obBA(6axQ@+VX#kLf9^?|89!nISz<dGCie)$M43;9Q0#JxG^10v5{)l{k%t8?4Rj@@kOj{QlMC8
-5clmraxdn$Du!c)9sDmeOtiHlc~mG#eUX6TXhr8Va|WybpkI3b;BBb861gy*^Zbs>Bv8gMW-D(wyCr
5oig<(7!1}2<6IR>5WFeO?5y4FGOKGH7j01f70+{Y@%bCgr_#F%PAp5R@mr|`&>V7=r#_~{9d_VYf*y
s@nsvgw30iKTRnemC2=dFaPMS4eP$rBKov@3HB2%y`_*B^=)%4S_S^HD8_a(+y{{JGL?3h$Znh7Jpsy
i!GEz|93g*J4*Y6C@jE-mMo^w5#C+(#))1Bjn<J@vF!#c<Z8~+(9OQ&L5Tf!^1-7b!PHc)-)vekUeE>
yIdTrh|In#^^EY_S7VI+iI#PwOHWpDmZx#b+*kNB`WQdNwJKf4BF}-O-zlO3WO<*&@l*A!MO9wb_M@^
Q75h^aVBKAz7Teaf${HO^-=bqogzjVSk$_d&rU~g#oDf|3i=Whs^{r_&iE3V0oUYGs%M}i2<{r<PchO
MJ?cF&chZH9lGp6IzLY!@o%cola)okkwX^^HMt(oybXqUEe^ug>9Xbj?NFXh<fgf8xKL9hjaLn9bL9L
kVJ2UZVHHXPtjdMy$b?lT(LwtpFo~hT(Op)d(_!?_E4!Yc!5@?JFIO*qPM<w}_QQ+x`KzC4s0Jlj+AX
NtP7*okPT)!^Z$+ccvL)=U21otveby*~oa=|w<|{%lggTE$1tf34^`9vNK{DHfWgzbN@4lr;`jbh2Kh
AcW^95k1^I9IKLrmbJn^06=%|eXxe7x!ZHJrfpw8*OS(c&|`=c@1IyeB_CE%+yxXQJs*JG`DqX>y^cO
BqKu)CYo%OB#A_ZT<@h**n}={=)C^*NX|cW7gK_|KjMHb^>PlKuFmYzA>_C4u^I(O!-N)oDy`o`U<V`
mZQ-#acSs*MX-~S0H$wUF8&8lO9KQH0000809{(YRC3*bf2Iro0243(03HAU0B~t=FJEbHbY*gGVQep
VXk}$=Ut)D>Y-D9}E^v9>8rhE9M)F->(V-ETL^#|y$gwLx0TRbv7)av4cCrtH0l^Vl5;GLZu*n%KLH>
QKs_!N#O*VS~D`0G?kLtRw?kI|0_uB&(LthMS&vx*4J63gBHGB4O;Jg-W*SAOZsu4p`*KhbQW7YE`Zw
8UAq9|Ies$<vo1FPHp9yaNpt;o7!IOv}}*Wbip9IARnK!;O@=ct*lnp4W2!y(0O%~SSj;Jy6zZ6$`3z
3zspZHhW&@5Zj?D+!{jx-7rvP1*Kv;P$RSBr-fgXt>*=X`5<W)YY#%Z;B&8^oH(vF97m6cxs7;_^P>w
t>sU0G-c|Gi&E79`hab=Er7jx<3Et2&v9gKDSyA^M5G7~qHQm$noI0|Y{b~%JeM<bu#S8v%3>%qB-|}
dV&F&GlCnJ?auRS}0(<-Fb{u>rSWs;VYLL}cbElzw3*XNyCAc2VbBo&!1We>+q;mc?8d4Z`y!-6g7mt
UL^RgOHcjkcUxjz7|=KErMngb?h=0NrQ7yN?(G8`+>(2nLdlm2GPr1aLRDPegIqsv>4mDuX_9Mq)eAl
^P@he90kU4_<E35C1DjF-#c1Rut3Xxm!kM70KeEbe&jOm1slG<nhQ#Ti)RZP&M3E*!(G>)Z}6Zw0OGk
Pf}^9sK?V*tZ3jHOqXtZS1WRKxdQ>Z4P5|8}7GeC4612koCN08|~IIFqdy>EY8V?<ax4M<$S*f7`ry_
Ijrq@wr!6ca5?Uy_`10I_2a9*<=M?g$(8-}!ADmx5T&^K)!)B={pQ8<uim}@U|&~F(VxDm>-K?{KlGr
c+hRbl+9h6JPnG8;Ww#)Ko7LASo;O^K^#EJQLtdlboZquFbF*5lO1@+Hwrz$26vR*%i!}o`k+7>T>BR
Ml!3P4sHyl`atQwBtVmJWP;2&Iynp?N+onUo!$63)Z4J%vG=5<%}#gPHvcXr3nf~b1IGxj3eXAqCtt5
33L`Y`&x2fgbX!XkDh0NPqWEQ>{wXfnj19l=&fcVo5rm-UPhrZm}bt_*uk;N>WI>+M~BOXA53DW5f)7
gxHPa_Ei3SF;BgF+HD2OxZ0b_kzX_oG4@n&NSuK4)F&iYcO8J5_txGo&fR?rKEGhRVGY>Jc@x8prJ?J
^ZLZ>c44+Fp1v$<!QG>@v#<xjgu^B?j2~$<8L5jmL5z5NS9KKbKNKk|M~<Q{>Yf+n3CK42Mi!-$y@&~
gK5r(O$6lj9hvgGiWuRJM`|_}qHSIt@l`{-MzUxN?@d<lLDa)Y}tZRXJsr(My+=34gr1lOZm^dDbret
kXpA>}H;<O=Tlgy&q4n(JD$9_v*dwrfhT&!c6OW^~jBb6rn@Ztyd`R5-q6A@k22oIq1WojYv?gW1MXY
jEmV#bMg_$auF%o9v4+Z1JUHWUMp#BN>G9;-PrL6C%Drs`-Cfv&hvssuR=Vl0<cL#R|!g}S6nK*Ka}#
!0~VvTdHK1c9lf!81jGq>>yVL7EVJnF~J(@~9H(QwqLWchVr98iqvvHrTZV#iUf0v!`_Y)5-aNjzON(
$@997HwVlV=afxcaK(WORnUEB4x3ZQ#5Z_$I;&<I`0`MkL_WZhWC=gTiAQ3HlYc5K%+lm=*e8xyy+Ga
E;7SV24}w&PJcjeS(7L9~!h|vUKa6E6TFnGBD6ue_2}sev468=^M=X?}2!X5@p-EdH#8OrWF&-%eIB<
6cb+x!JDpeMuOZC|%H4`#iR_a`&)S;8OD9Aym$eMZd1b&o(4V`nuI?77K9_3S~PMZoTBt!qeC<|Gqd(
2PI-%4?}<B+j$TIocoaI}lYrlxFqkO7IvEU-vDjuJ0aW|+m~KQsG)&m7WRO{OV_f_a|>W)|?wZ^4;Bg
$#Kn{KCvwkB}t^K=R0AL!A7bgzz0eZf@ZWBU=nDkl)?snj;oCr1NQjYO)SIne|P}qH%~uxHNWKpwaR7
1Euzwny#(}7*kqT&F0FuGdU9!pRm_xJ`WWhP&&fRR#Wt(5hIsr36l5-@1*=K?pQl*2W8@r|ApzPZ=Pr
fSar2MxD}=DrLMRTIHZ%fgG|b?Wi&TsZPN06bCVPpYX-(r7VjXN86uNK!2r`kK(1Gij?Pam3{*JMJq_
7Pr6FoA9$-{U9?wApkAuQHQ1i2}lvoWAEm|i$#rYcBVDrJk39s0*s&=QmZHUlWHBcBLMz(bO9(JsiC{
zoK%2^<2(k6>_5`fAOMUsdISV`&>s}5g=%1+Dec}ZgB6asx9kO})>6QJPOO96&4+xrSqBAO%5KQ{b*2
il1lAFO2rkeRXHKIng+WJY_iI-H0y5ZJL8Vjmx1phPvyfv{f&T$pd5#X+OZ<w_b*Y{5|vazM3$e`6fc
EysCIs>#^d>vPmy^k889?^*01jQrJzg)G+HOHD%#c#f!~#F}tcvuI%#<PTQuE%9L&HIBZk1m)P@DL7Z
Eud7sl=uZ|#coyKMR>$*bD1SmN-k^c(Koxrcw2RdI1d}!UZ65mX(Ix5tbh5-K_NB!>dX{|>CFD?L(L<
Rr)DWIpnx6MWrzQvc8lfp-a16st8?s|TRqCgoe#{K?K##z-NRL$AGN(?7qe99_%IqF}<mGq?Sw%Mvl<
lDn%0cO6-CmFaDZBJ**++xrH*$7gx3^&1OVg%WR{;HN8`qhjOzk|V<5ecCJ7zKx$cEWY87ymeHWcf&2
6$}Lc@(yu1G9x_8AjxyAF5rkMTZt?{36_Dl3NUcEF!qk)DCQuIkqhHbp7?)7kv--fD7T1YX70=8!)**
Nxs%MP#+3a)+*fB@HMDZH366ESHkE_Ig9Ml*_l!j#kP`nLiXcqMr3oL7<KovXMa`Uu^J9^xKtG0+*^`
uBmibx<;2pnDmku=LmE;?FH>Ln(m>l%Hp%3Ty*nqPT`RRV>pX$tCrB^cRKoI2i8p@S9aR#@e?|vL?1L
lo3fWG;rQEHot$dkNS%lJbep>=2&SAp;Kkg^~D_((A%e(oA@2aNUDAObc>x&Z0XD5F~ez~RAQV%cKW`
c#$`K6T-(4?wU#|3Qgrf0NaGLN6=)xK%zp5W?A!n>02P{577xd!DKDU?g&{31%H9MGR6MAVn&pT?8G{
RhyT_I~xpb2M{TpYurLv733vsXt1zo2j(t*H3k4Gp|zf+fkj%jaF(ZH>L}H#`p!>MUF@!{!jTa<;5Z&
WLtU4hYLKQE_B|V2qdlZMrJmcHVv&F8*EJTGPmPP^!x5(69m7>a?gl2e&n1izQ|W~@qr&doT@&$Utd^
GtJ3;hsqF14xfrx~^roNNs)^k+z=HNSPr|sx13Q2zgV?+$(B?J3A|fO!da08g+k1CiYLT37IeP<$pXh
nd3oI99yGRE5waH~S;1LDXuA2`_IKKGgv(Gn^gin9YTc%~w{JiAFxxLgiJ@EHswFiRZ<dWwJ>5tx;*0
)h>mB)mcvQHKzEQZOxcau5S3;j@NCaH4JI3J=+lI@COInTEEon!mVuq6=^YYdBA(U{_m*|xwNvl1KEr
{RF;P`v?p$!@GO*Xne`dMRa5k5Dk9Q{IeHSKm=Ar2XpA!wi7=*4ko97j*9IyBM&#<wrB#&CikxeS`y4
ZpzcbH)DfJz|4gq9jnCcBpfq6j^KTcuSXX9R9|)HptRdf)PW#DHT?tOr0s(Ylry&q6S0_feW>x13X)@
S8AmTkZ{=A?t}5NCeu+}&Ft^d}KNT^zI&1SBarQxtOwgBF?l}2xY$cG6Iq!Xfrh$C5IoC0$v2oe%=5F
igjffbxTh2?>!6#salgAH_03qFn*+02#Q$}q08p`7OCWSv;h)ashg`mhL`fc_H{!A8;+qSM{ds1D1i@
>viT0}C!nr1idgCFR(T}+b{5gJY%2)80P=9(N8XZC@f`!GPtnRpAOlF(&5a%${3ItE3v-mrkcVu3a(7
u;)#;Nr-s=4sH6KXQV)yPHY-%>5vk$)Gu9IwiILLY8(Z=bL{QWcpP4MzzB$VEbrACb%NZ=iFZ=r9;Z6
(ew%XvBNf{GJxieB!rKDvRRC1$%fv@#?G_D*q)Khg?-rA;>`dq&^e&Fb~J;Njll((d9k&?Yomu*(REO
#&^_5BDkxuRz0Jy2!L&ifOdaqSwNx8^aQdU3{m8|T2dLLf!!#?2wE14o*>7;@&4LZ%C-D*0ggyq(m%h
*Y*O1f)UdHi>euPmNZ#;eO7x-Zn&*Zzw^Zsb{Pf$w(1QY-O00;nGTEA4zcj`1~0001l0000T0001RX>
c!JX>N37a&BR4FJo+JFJE72ZfSI1UoLQYC5$l+10f6qdtR|3MIMxVzz61Hov{)4iu^uEX=g^0bAH{&p
mNd4C~iSwVkbxy-Y{f5*XF&GRj3$4EO<65jLAyDb?eG0=bX|5?~g1r(SK(lZhQ4bbzU$JNFP1}>pr^I
TY04)P)h>@6aWAK2moDLzf?euU!?{J000yk001KZ003}la4%nJZggdGZeeUMV{B<JVRdwGV{dJ6Y-Mz
5Z*DGdd7W5IliM~Dz3W$C>BEp^4HNsQM5%HmQ@gJ9W~OYXa!{#A3<XJuDS``tGt$3LH$F&!q{eo1kp!
R{=-1s3-AIz;gE;Vt=p)sn70*m6LOU%gacXO(xo8M)l%{pfcI5Fw%ChAx8D`5eUnEJgSnyLTq$Z-(Et
QJ(|CRrxE^4ut;zYP+QVUTl;%2HN<&B-wmzFmNKk=@)EXjLVP9JNwBp<laOLE`hzO-Ig2{=w(@CFvaS
YFjUKY_Nw976UxNJcd)f|*%iaXQgvH=N7;FLu0wjhzxVI;Y^oG~H26y@CVN#g6T1SL=c`Ph5)T#2UR=
EMPQ*nWY)I{e}E48n#*x_yDALjg}YkAV53W3mITe#Garj1dc&e_vlW9*u$*K(I2Sf75PmxH`+@w!uO;
@RE|{PxDuVL(5+M*i$MLJ*DN<0Kp=T||4_X9<MVy->;3;8KHPo2OGqO$L<RUZcUIX$<3}>x$;SMxo`n
Q3*TK3?f=Y@%??3+bDcR<#t+`IK&70MBkN^QNIh_doic-loGb;g_Vb7|Q5?}>EyXD5}xg~F`T6V5jtI
7Lj$If?B3OOf=F^nTFaMm+1liIxp#L>7Kf-;RF#jbMBfEAnV!ntFR94RUqdSa_Sv^Pr2El6TKn3d>%V
-uimZ5&JhANi@^WW)T-PM{h^q9u=D?w83qy%|0l#)`Ny!7v1_Q_!-C)0$LNfmt_4R<}2yRtP|li<Dp4
U=5x@@nmGs1;XPD!Sg1&x-EK!)S?3Jx&$P)gJES5RY&n`a;R(Ebgv7hx_VcjieeC58)IF}<S;6=dgl6
=Cbvm8%0`DzLpIUD6Wlae#$)~d!NfK~W$rjJB9JU_zAKEAX3^TZ!uWP()JXcH1)<6D`SF7Y<`r#3!vS
1l=wuDzi|Y^pI7p79KODWlDaju@<Nwq+sSr(lS$~!t%O=_Yf|*T257gCE3LP>d=IP6kg(sgW@c4O!d+
Q^Uj8KW9E`EAbmShj#z@gO_qJ2mQWF6zWCs*7z#_WY<_-Q3_Brcws9p=VM0gaa`@>3dV_}&P|1ohF|E
6TnSyk_gzGBm!W`iREk&FC*AR^X^g-I<mo!T(7%#l>QRv)NUy81NX#Xg#{w(~*gR6dn>h9CK}MZ-?Bv
-r5N^uEw5+`5dW?{A=BpN%^Ng9v(j4efm`V=kCM9d`Q6B0<y*2xS*n_MRO?Nmm;t2001nt8JQ0jUl-7
}Wnf<F6fTW)L*+qbfsL>5{)cQOqJxT1vL`M&1q^D)b<bIUClFHs(I?7{KPPOCvi6)nB4>BmC+j5J{J1
rSox?07D>7W$Lk<SlXnJ0fr_4yYpB51_5BQ#aV)q+wXN+>|p_KJ^KX2Mj&u;jo-w=O|w)+yMhtrjXI|
3JnMH`g1j2!qA^ER7w8sNKf>EdV5QW!0k=P}ZY(NvtvcAw>REFSu5C@*Icdtx6}jmmMZWR(_@GXqpvj
t*ItP&WjM%JOFv{-rFJ_#4FGCjr#q4;l&oLOvO3i(}r91pxFSg^V=BbP)ys$}P!{S;S68*>=ncwo~%b
tFg)goXl#nb_*Z{M%Ro@PI9xp8LkmUo{zjbLQ(zyj+-0kpk`PF^}X4WA#y<bX7zS!xcT-rnX<xgpx3Z
uox~6t9_^P{bXcw83J+^1(}cK!*`FA1aX2<adBZBE6qT1nm|O-}9!8i!kdt1OpF2p=wJM^5p2MbbIyi
A(Q>|G8RfgNn^p`oZRl!{|iRP*3mb!B1O)n|O|M4zUi2ots<0ot|Ua!AO`n`_WN7hf@MnX`)T<3B8d<
O$L(s4vH!YLbv?~BPi2E%n*-<8|J&1M5TAxZuhbk*tRJlsOzE_jv9a(m|bzp$P#o&3ve>>4)nd|^5}h
s_H6TyqJ-q<`huylXDog?SB#y21Wg;NRd-s7I|Q#on?~;Ni3^kxVU@0+reyxXN-WwrUQO6+|RG_2*Mq
&Ou{_+JoK!`l%->xe1N39Qt=h%Au0)(P7&8ScgU8Gl))t5jn9svdVU-EBnf@niy|D`8EU`oW8NOwa3r
oEv_&%aQu|;c6*%}>}ld|-LXW>4IwA2zl{?r(P-XuLxW|Mn~>EKSuFE~)emE`@>a!0L{%6bVwSoP0X!
<cXo2St6xv+US-LU_l-jZ!%5%gXzXACq8!{}=7MysZaHg&gAP$r)#>fwkYFD^nMNH8<W*i(f`PQdkly
C2^6)?nynXOc8d@b#(0}`rahpq<bOkHHOjcX$lQ25-5F@?L>bC%^#L}1JL%oVfusZkn;S{}M4p2z9!t
;fVNfdIMm$of~oU9@-%&Rm8?2{z=FOSUXd(RaX(4FIb#Zuc=Nh{zA7>5VP(dFjV5OS9fRT?v)rrY?#+
J6o!?e~jOQmGn{JciQXA=HEwc@n{=<=np7P0#dZXLdF5*lLJZ-Gn|HdE^+*0asS^5J6K|v8qo-O!sn{
g&-tVEab%G)@AJmv-rZinaVY+^<y6?w2Ui^Ih|_>UbmYvi()cvzETp^mY*|lods7JcjR%vF{00-vWgD
Zk9}*wIFHpxED3OXV8nUnv>HQZ6mnlN+(~Wzk9GVNdADY2AO<|hGdPdEP>rWv5<A%oWGrP^S>cIlh@T
INcozYz3Muy{KQoL|h?*`z4`Y&)LSLo?$!m)3>CSYx#<i7z>O9KQH0000809{(YR3zLjUIhvO0MZ`-0
3iSX0B~t=FJEbHbY*gGVQepBY-ulIVRL0)V{dJ3VQyqDaCyyHZExE)9)IsoK`0n%9~`0U%V55{rb#zr
T@s{DcR&yjv_#vy%A$^x;`oMr_xt@xQ4hA<wfAC}P&5+B|MN2)MbV|OlD*U0t;kcBWWw4hqgNv{QA+&
PRjG1mqbM4U)V9#3WUDGqO06>+7BanFt9*U%87Delsb*CdWg(1}&36NC_swf*L?V|W`8-+~y=`Dvz5P
jKm9&1Z+!r7ccHZXuDSIcfOe`}wWgnC+r|h;UmCi*rWs9oF<j4aSs)+fs%u{V*qmm6fq|Jn7w82|$I*
=+ar2*17$y5MMwyAcs?1_WWg;OzyPD=Sw2EbbL@BHd7>Sdmv!r&BPT0qjR7x2#QOxZ(`3K(mBC0C-#O
8b+{iuc-VMF}*g(ArXzl?7j^v;p~e#PD3--{0O(-Rs@`^{4sm!$*GkF#mAHujco>v-@!K^UdwAH{GRA
^ZUia+Yi?_pZLw~g1^6gxVf5+CPPffmqdEq^~qm~wAPMCS$|v`qm5s=QevHJTdL$v6`l2Y4x!))gtW7
KBg>sOpP{*2CI@?WMm{TD*~?00>6J2_t%qD4;~SI&k&@YXr7{VRF6FlIj*Uz{^Fovxu6OycDLiZ)IRW
s}=+83$Sf&WV4}QzjXI7R~!9(1g#J5#83CPy6<b~1eDa*+xGWB2ScsdOY5elBF#^)CJhHjudZT5?OA@
AiHac1@uF!g3w`g*MEOfN;oX&I{=HWq90=CEM?5aY8lWhFA1KL?zq%3-xNukutH-tLb^oWqiwvl)AgY
LAMZMkCTBf@{{~E@<n6TN`tpi>>5*G8&Csf()KG9thsah4Y!pLWT<lwt*6vlhzb`)kui*p9(sp1oV8t
mPn&G@?K;}jP6(}SByhKRdPPIGF!o3pzn~u?iEOyef_1Zc3HZQXTr|^&Te!rJumdws(>VuxIsJ_wR@l
u6A8f6pZ-Qo5PS7of4fdfvw?gxZca8DnK>BuI_>R}U(Qz1Z^1{$li%5I#LVwe|KKX5v)LDu-FVUm6KT
pfIKX|Do;f}Bj}WyP{nuYcR!ofYP>y@fQ=M?$KNSoy3oq^Vp{5Vr`l6{)j|U<21htYGTLfpp^(?a+U1
cc=#_Gz$O3liRvh_DxqjVPyC>GrUuPqH_H-?WBQK-^o1X8@`$3}g=QQ}B@7O<fz$NuDxgm>I=hiRYMq
$|K%FkEgVvJn!Y$O7}t39JV)ZBdQ4;<K!6#~tFnb9GMEc>Srqk-8jq%rmeZlfU%H1-1^Y*&ehZrYL~B
%XDraBnxDc7GMLTX2{2?Kw>bK2)n9LXMh^lMcn`mpo^l`UJLR9{1eFZ=el5)97CWE1?O4ri715)OEnI
;KV%iqXEpr>o8u!MBy`4pfnkstjAT1GfW!kcwQ?H@+4#jP^vLdKOaMt?q?LKuQiGBt@;R}%5f-s+#x>
-WMY-k<Wz^9;GXJp7(AJtYzNj;NM0h<pC8CnFIy6F|)x6Q=e2Z>z3r3`GH(K=0KR98ksSF`?&E{hu+w
47EbfjGgs-kGHQQ9f1q1>U#SgK5wZHhIh@+R+jW`_a#uOs<ZsQe2|^(3Xd(~FIrDmR`Ep$T2;c+x+0$
P;%oJs)9zrI5<91N5P)+D(OKW|wzkg?|g<XY5zWwv|N#jY6he&hlArDWOH_{H#u~tZ5}QR?Uu#i<b^A
KcG~`b#`p$GAg;+QZkVw(prUKf}+J?Ra@ufNhU?k;KF@e2Snq3o;b|<R8MK0e9ScJK0Gy^Oga?iIF$Q
Rk?pAiq_#^6lezw@&^5b=cHdHE`*Y7s>X_4}TfNU%T6b~^eLuyXcoxb{Pri^ySQ={9K6Gh3I1s7N`fw
LV0(47|4_vZxP{6Q1dk#NBL?n`>wg`$Qizy^B7yve^EJTy2<U5%6ki8ag7AV(ilASjz=*48&(#+(u%y
?dHm#(Slb=m!r)1aUAsU0*G8Vbs^nFV@bp??g57$U=Ic4*FGVX%!jV~g9X+Y7dU8^KiQnaD&Ci%JSj4
-{d{&&bYnF6;lJ1MeS-dCESpGkRtM1U7A9STxLt2YhXGmU`sz5xA=|=%X|fs}(%SHeC=~(iCOgJp!!d
Ta~yK0Og>g50w{H*-sZO6OYl|{0<`|pWoa)EFx-&qVJ<YRPqHeW4Umn-IwuQ|7-qn@sYoMx0v7Fc%&?
f|E-aS2C+>B33fYqCo826=M6)xevcspGnxeEAfd(jVA__;+R2S{u?}BfY0NVHo^$00o*H$Aa<`vyVl=
dvnMF3n1Qb#p(l)xuoRPrK&WN3<Y8)7x#L?skD~4TCS2-RU`iE7Q2uMmp;DMbEw`nBl4Xfj$Ba<Pe98
TN=U?;V+6DB_j_wYmuL{!L}d-m!(`--7>D|kOL8B$_r6NV*Th=G(v!{`XsAKSqwqEl{?$~b(K8)8Oe9
q*?Qp*w<`$Q<-7p-E%*&N-9o$fVgSYu%JUj_Pzmsr>{pmuDM6VscjbB9qD`32N_ryHKTi%J#Yn!^jD2
kieaNW!d>pY?X<1d@$98=g3OO$Bx}^$Z7gx6PzM?^ZL!}bINoXQgwvxp@CaTfsRI6E_0{2<Id$vP7$4
-L%#DG$*e~Pb_IM+7Yk$_k?)ywsd74?stBn&krepOA$HDiO_weUiTKWwJ!_Cd1iB0vLgiBPPGuQf0_k
5;U`uLbYasUK`}lR-2kZnYb!F~~g)ZhSGK-&1QZ8STz6OwdINb(cG*_>WaU4$x`l&5l)Wsd|_x1eG=2
AJ{8By4AK;1Vuu?8+eP3Cl#t~UPWJIA;A{<voh&r#DG9)AT2w+S>ox?@+Pr=CcZb+>{r+1P_Sp@u<1%
k0h_o$&Xc1DBbuy?aT9d9MA^S#=ye)`QbIU0Xk~?`$+B&|!9J&{Qs~^*Fi?*RSB;->y*k^zfXPW(!kw
XZQih+{N!H!3M8ZzecvEOraGXlQe&pIHzvAPf0jjDo)%&A3lTE%R>hb@52wDFI{hUpUGcZ_g_?W_a}g
Fk|O#`MZ~FV{b5<o*yWx&d!{Q>bLxsXH4M@f6(ebcrrNy4%!;{-?gCHXvL)I?Lv=y8y6l+f6e@Bd8xH
~(1{n_OA<-@vvXq+?YYaQ;Kb%}plpABHE%elem5!?18@GOFFW;}OFCTs!)&@Pz&vLP2$(5xelK;1Lew
O>C7AB=}+nA~ts3i0px!5i0kiSSss4Qd|4MKa@zYR3a9Tb0>+X*WhB3~&~d;Z%P>HQ?wKUtp`sN(Ipq
f%Y>^`U2TD&t$7%7F{2Dn}_l*}u2}4QKi$p<9Ggr~<_CcJDXhxX$Babi+G{2L0JuQv>4DJ!S7g<PUDp
91|yRiEB)g(f<HYO9KQH0000809{(YR3CL^0{I^R08VuP03QGV0B~t=FJEbHbY*gGVQepBY-ulJZDen
7bZKvHb1ras-92k>+enh%{VRGI93<^YOftE-Iq1fN^Lo6Av6+csduFll8CpteNgPuom!#}ygZ%faSHC
FAag+(}Z~<alWOsFURdsb$byX>fqN941RC=z8vPp})R!Kfr%c|Iv_0iGwN~^L;^I2METCH@YRa&d2P;
<RVb8Y(+`AiShbknFm=0)>ImF9Jm<V~71S~V-ZK3ZnQG|94UtlmMlN+)%ZtEo=&CA?1>3+N$jRw|j{h
vQySmO7vJ)GW#2e^qT2KyCEVR5uS==c-JqTGz2E(^CFcOP%W~$t=9)A)UdT^F~)Wjz6U3)vIEY&GTM!
R3<gfo&m?|x`0Wk8T3r+M&}JQ&oXav@L^G8S@8g~21Lwtoi6kEC;}`VJyVD+evRvz73(#CkiigcrPsw
hU>eq27i++50TYACA&S&u(`+go1DN%;+>T*JRXS@%Ja&>D|2fHOeRPzr%c6o#^eaoJ@uo>L^E4}#OBm
XGENb&tqu)0VRZ<=;s$va8<+G+JvRc3(@_<$uzl9MAndaryFBcb=XIEE~H)n4zhUy(n$ozhdjAA}qV7
F?heoeBCt{Ivc*+84?IUq&eZA(OyygA8%I;Vi|WSRjp{Rpc!fRk*ft~bDfN8Awz9#8IpH;O7Qli6K@t
0qj?B>~SAc{)q7^q+c?C+ncA;fHvZr7<nGGW|}Ae335w^>p>q?`K+=!uDIQfwj)6s_5*I6|*Gh@XOWN
<>d6_^v&7i$Mee}aBefHtJ$QiU~9ea0<kXUI;-PFQLU3^0!-ReMP|VLnVz2V!$*3j`CPv@oi4T)=Z~~
)k_u;4ZkrWs5$SVH4=?ChS6`w+yh`eowrjn*zI^xd>&cswt2bv?`#Y`EdS<!+`!~fDnDpofxf%#`Y}h
-7@!!(3{)9+7nGBAOjzA=-DoJZS;XO0aNQ*v`cidu8ZZfvqysnqD<pyf>gZjD1_4r7^Kit^(`x4=T=#
YLSZIE?o2(_WVd7zj_9mGe}@uXVT3`!|869D5+Mug=I_CB{WbF=MsTF`7!Xz=*B$KqhV&;anYh(0i^k
KAyqKER8QeiO4j;|0jJex#!KHxNpFcp2AamNxytU~uFnFRO#s2IK4G&LW&njXwPx)Be2yj1F;Q-wy5S
cQ+W}+!H4))N7E7xkCmuQN{E(J!_}|ji=OTq(GK$)*xRSlHzli0G}s4WRf09{+`J4p1RZ9+FKd*&z<m
-z3<P&UnQW<n~pHqkmqs};ds$4BM!E!;Tn+i(m-Yr-5TBqp~uO5E=cXmFCjz4*zg+*A!aK*yPFWFWZ7
i8NwfKcPu;#Z`+6+Wc_<z1V<TyA`28)c5ck2+?vD5|tx-g)hn3bSa2Kl7)u@J<m2tTR$?F}Npjjw*Bf
DV?cuLl8DtKT9TfrXNh1!&JJd*u>tr=r)uLHdu;&ea-QT3(-{sm?L+$5W<!6q$S*WsQ?7vTV?>9}>{z
wq_30mExU8h~Iz()V*GODtM(7dTKtN9d3=P1O$|4;2U`9C^Ty5hM<G6ERf{^9)tQ1ood82Cy7v)|TYk
{yKr}$#Wbs*ulVCo}4IlVXdR4-7ua5BcQf3nWlMCrMm79Y#SEZ@k3JOARPPlIbobR2!$r{$_BPuu`uj
3-)N*JN;i2i8qvB%6;e?M>p8q<G?)hXM9?6Q;%I0)4TAjwOK2vQW@XE5x1DXmN8woEi3A8DWo&n6{23
K1oC0q8xrW1So#v$Cz<8Uw!E-N58boWbLkNp{{+YX^V{e#g{&l4RfzYy|&0uy1&SNy<M#$c*fCHN6;Z
|s4Wdd6mR*fuV@pu!E!AyyD1<=jle1vngyN#fr?tYz2(>-rMHOMsT)TBwdHq7I)TZk98lOoTyNGM+|>
ccYngQ5BmjRE81=p(ahP0O8YG&VGtI=Y?+K>$F1M`*P4uRk0IL*gNWD7SN7=0&9g=>BY<sdMI3Q4W!B
iibQal6ft91<p=+#HiI8ScwJ!69dN90;w)G)l5_SDg|52T66ehRF`^|F4CFoGq7xG++<r~KmaB{mK$I
vP|NHwii#^3PB>NxlLWyZ8<En<CS+gj#i%C%Nu~1D=9Z8E9?spmQNc1>2Ztcl5p-qvN%mR;@bbpstR*
8xBj(GI;Y-*B1{(eiEH^~dgWL#NtPMz~w5>*?ycogqgcMUc;{*b7!H7BHnAps=X~8ncB4FIXQI<ifK7
jOwK$5hejB^w~gE;a9oX{tb3HJSCg!4I9wEuZpje{XSML3$)Dd<uNY(r}E))RY`0&FYGjYbS^@=Sv%9
_@k>QI2H2PZQNM0<0IdHFA9dT)HwEDPf@BR`%gD9neE{k3!xZ*6@2As97Ma02-KkC9D<JQuV2aHx?S7
Y+(LQW9}HPZpc}N-inK~WT1WiB`5gx-!9IstXdlL$A4A*2v>lbfj`%1VEatK0zLi9*=5+(JdI~Xx$W<
^z6rshwzwY|oxNdF(yK)-Sm-nN@93Fjk!Qj4qm|Ce$=G@fZsIsL{sIInJ`Ltgp#mRrqg7=78X*w*G>8
3g9C;7K4dp+=KaZoURq;T7qFymTR+w&<6EvC+n$C#&2eWVxTXO*&0#1{r+GyLJ)LV8Bd6RT|GI|S}dy
}t#gENrop6jBliZWTEkFMA>bvh?s9awZ=r_`G%*cKpmwJ!r{FY08DTA3K*<laNMR5x=l4n+<P2rp?}z
_!=(FF=g}5nv~P`#T`$a+8w}F(ot8KvxJI><K);$=1*B)2hhHr*{wPE-r=7R}>6BmS$w)ZmNWJPY)xN
{>LVT`2nP6lVkw$FtiAqk%JTMzH?6*ZFX??;!Ci0LVi%h8&IEgpK3!kZlYvbKFa>nN05G>ifIn`W*<g
@2kQfzECIgYyq*^IVZ7s^M8E{t2%i~5%!*Ckv~cjk-}|rAd)Oj?E!;EZrirbO26$mUPaAm8PG<C4Psx
Y@4k0AHQcVgrmq?Ag039+zugoDF06GKp4%TEq9!lNl3asV|&tU?Cmjb-V$WWuEL+yYG{~AyO!L+I2J=
;5RPyR{|LN)S}%n?`|4WI*N_zyQj0us#6fAUmb@%9RF4JkMWaE-Tdn1NJ(R#ZTyvdHHof(!N6lgppae
||kwXP1}nE*aG6<@xpb>B(Cos(m<_z6T><5NtL$4wgv#$uv2TDGh`XKnT$1gO(S~w$y;bRgumNb@@Ym
d=nujsHj*hqT3L^k>wF#1=1t8Xw;Bq-q3{=52j!+@AidIdPBO{VsWeb0&)zpYrwn%czWWxtqx|F4t*p
4!)TFa+J6EXo!5xb;y$l+lfa>JEZUlfA@2b%`2rpw$rB|aOz}M#asmK!(k0D-(+(iyGxcMU_rM^i@5q
rsa6Gv~pWAZBfB5-w$G8-MbnB9gJv*?h2j0Bj9?X^Rw{3Q`PZ-Ofg}3Gyb@ExFsIR@WLzAWkwRNq>&!
69*A~41)#fSNS-BQCCp4{WZqB1K1Js*8#haUXYxpl7l&v-rQj%51QU(Qd-`*giot9-MbqMK-;1c=hfY
=s7OuGy0%`zL7{4U~~XJTjX{{fqg71k*s4h#!iBcn_8+o!#D%AzCl&j;Zx5Ku6e&(Xq&iq>Yf50Y<LS
x(15Y#q3V=asY_hT__9(V%IK}>_9kw>ZYDB-}gPgZ(!Mp)n=veGjj+$tmrZu)uF5c^?J(yowy#2c!Uv
;;CVB7$-(&E+YT8U%2{?9<BtdYF~uK=k-0vyZoFq^d$ZW_;98RGOhk6MppaklvXhR5!`|@Ds(w8HRdK
c&s(v~kZyNmdFi1=MJsp72i8s*wWH6OIhP}vK*40y4a95sV=YXxe2RnkfOM16e03)_9&VCx{d<M1!oX
{r<!J;Dst+43^O|;lw{P_X}&OO*>b2zs^l2q^~IqnQ;g63CRtKQYsTXpJz{Z&`|C#<iBk_&bAc`@5qK
bH>z1uyBhY0jR`whc4OQs_7NGVBtJ4kSC+`*3YI5*_cKz`n&fVuV5a_y#RWp|=pu9Xzb*S|ee9J>pkH
U0J2~h{Ze2&Ru-v6AkbQBvp(n5ejt4KG{^+K@u=^qK^QL0FZlBZp+krA{Mb3u+5OaT)u7L4e$Kpn*5y
D!AIAh5>O_f2c8GGOupn-7wp$j=M*}yBM}FN1EXt<iID??V_Qf~sdQP?Dd+<1M9$JA7whlh>_UC};*~
vBNC4B+{7xqq=L7N^vM*ZA!HAvFn=DDmL@@y5RIZb?4hbSsx~Y<hMb(q#G>Kp6x<d_z{}$-FODH;0JS
s%HBrcQZ3<p8_)JP!lwkaA^^Ob2$?8pWM5H9c*``i?(E2feSW)h@T8}ez?`}%p(m2^IMez5sUy?50}_
we)8$a6X#Le!`}`6jZWxT6clMvXu>&*!5o&F^YPr?|C(GacJZsLf|E%EBXL<d3t%F%JBpOko)-WJtlp
LM6PFD?VUxC+2F^tTPgJL!`Mx(2=gq*a$f$sb(uMOkq!NKq&;SpnDzF$E$&O`A^!EbejZ^9#+|aAlL2
l%WPYk2K2y2pe)nuF!rwp4CnTA;BKTjBIRg`b~>`nJvji=!oVQE?_0B=Ur(>_48?d6rnX#oQHTJj40`
UfHIg1!tw#6as;HaKkrL8xg#C61?gM=i%`JW3yt}&o`Q)dwCkct4lIo6w6LBEKH~t<=m|t4awI5GqsP
w%?R2G}%N~MjDy?Ft6MkKA0dyQ8XC}=CX%6W5reR0)BnRf;E85o;|+r<Id!JY^Ii}#CXnLE6lngNVs$
y_BOr!7-Nlz+{LFama?vrhsLd>_slra{58*7fJ3O<c05h<y&;st|7;lpVzRBYYjq$pyCJkWPy&f8gH>
T^bHHJZU}yRXRkKfv|gm%Zo2Z63V&f9WuFfy=~BzSm6Y`XJ$cn4`A=afHexN;&9#Y#<LgA(Ti7<)H)h
41+2Igs7CB2Bna^k?^!5=5WN$=Bf>D$uKUXgURAd5FkN8ZPDq~%jiKfkS0wkT$+X7b=4KO{)Dj6Lafb
I2eIxNZNFx~)Ckqoi*z|zDPMPMAiT39aoGe|>__PUB7L3?+t@j&-u8rZHFy6O6X!(|5aZ^xZjAv9n9(
yDT{b%MVw4pwz7F%`_X27GfDa=OfT{|l>xVO>yJvyeN@A0OH80d%Rh_+buc01z9%<)%BZt839Jlj+iT
3oPn>E3hN)dZIxM$#}hc#&5j3ldA6<XanT^%`RqR4W>X<3eK-$kYn6>)@(3?}HA?u^4{T<e}T39Xv_i
4LnqiI}y;y`@B7ZIHp+Uy51nQCi?v>+rV0!fFTG@{Fq^5ySR>bs3iw)+nDhh{C~vF&iWt2oWYIbmYox
+#h80S(dbtY+S{R5+W4SdD<T-A<LGM1kxp6C!4++%xG%WEF?W1?g^l}>m?p8tz%DrDgWiVbhKD_0TDc
>xN3Ljmg%)jXf<i5y5FulAGQ)U=T1jY@g!W-;ch2?Za=(BFZfjaY6GKIP(8;}Jdl<v7U@4eC<RC@l{w
Xq01qT%HRbUpBc+8C5$pO3M;lL!I1OqKOV=1(4);NHH7Q<ekY$=-^Boici1tYcYSh^SM61`Qvod$SYC
tI~h(hQr39A*b=<7rxH&01DL2GqK(UimxxYx1)fBKLJTx^pl8E<7zUmjBmyx;3pwc-k_p$J0;eU*a0$
5DdIT*cw$1*<E1}DkskE<xUUGry12o4<C3LDBZ*RKm&8fpC7jFGzfMb(rwrOJ9I!H_ehAl3#DZwe{Y8
QAyz-SbOp}~O<-IMCA(*<O-|10dJEP(kmZ+J2fICF#g=cUmJ3bW$l}2HMbwnp#srMJklWxwfHEIp*au
*gbpm!v0*r=H>5b-8!&D;TH+kBO8qKU;ZmP1t^i5VWVC#Y5ZIaDQ0C~R^EJ;a#H~cfj^h}`qt;-U`e5
2djFn{Qj0rPb^MT{V4;$3-q2k3o;S6;8ai)dd&uj23GR}pE+(4oO`5Zh?-o8WvFYh!hyz8P_Yz5t%!j
mePXnI@PbHAI5LzWTd;^mpKFO9R-UBV-!R&X{uyRZ6slPKeDUOf=icS3#-77_vY)3zfILEHtg1gEwKX
4&Nz}KU8Fn1t4O(Pweccq2R8<G!$;n*<n#Ek)$vgFdO>RW}tphuXa*h`glA<aJa3}FV(Cntt~|uw3i7
Hxgcf_?D4UB*;;9?9yE0npWrOvoDrZa6ZE^tEzOvr1n%a=t$iWGuzd-$e;GzRo0Z>C1L!E)?aj;a?JZ
BVskW|<&kvYmhg{MJ9-?&&Xe;1fbQMP{69pKBK3hK&R=o#>bcFbrvk~GLya;=AsVjp&(=p^wA!?xAxA
xsvQ1A`kzM%ox??D%vsvVy1v!v;@XOE$^@R;bZ-06CxyamG4E(R5)IlDT$XEatH{!o2{pC2R10ttOOE
z^RCYKC=>U5?b=Y*l0592bIl0C3Dnm%@+E7HXy3;0E<jg$HKv{=ic+z(#m>2H<xN(5|;nb#ini6YUGv
X`Q~DX6~KAQS{&R;o9A6`Y9v^dvc4mus0i|zg@B~vmS9z=16mjryvNo>~yKa^V=Ocb6usF`EPxsa&|L
!dgm(5&-4<<sN_muKp>q392UqDbY3(gbJ)%;G>`zb>gyP9L_iSYYF@=J;uk|Y;mm{Y@PRw^zydje^ZU
1=8m-g3sQhh5Q%SO#GJ@E@OUIL(Fh==<*|>52aR%XL7QG=%wmC3BJb)2iig&%ToVlmtm+ErDTYk)ZFp
&B_{QLt5GsIV~EPF%M`)!LqXZW`tt_gVTrDZQx=aSuOSVHdc=;#xFTM(}AIJ`9t(XeAhYGbe5_K>N7U
^Bgc@}p##!|834$U-#`6ZZ}yBJ>O>hmhLza&5kn7A};-?4<AEha=3k+)n=OWv_j&`6)X1$VZ?}vUFJY
Kz&+m-_g|(Kc1TI0o$*!tJho_1(2{UHf)mRlICXy2ygvcsc?SE9OtdI&PX!o%%xeESr@VkY9E;A9#ok
ydCUFTni8FDVmjs7w=@dV#!r{GW{hz|bT$e#g-2S3NO-Iz(gfdoWf6jvwKI#^p7Dxl@S4J!8^=Kl$IN
z>q9Jr9)dJi4s(@>{Cr1}oU>k*5xFH&BqppP9Q1c9yBe=mE4_)nbH0}2ramRh0qX2A&<7g+0#1|W0D2
bIF(FH+NMFz)r+igg}c(8#U;Ah(@<i{X_vaTtI^59T8gfQ~&kLW(!z-@`YR#ll$gg$anB|)%=BC(@pc
*m1830f)N;~kD49OJo;?M(LC3}0w3TvWvjqxr>Bb!G!<7dTf=hB0U|mpezI?xl1c<(2k`-<fM?RyRKd
$Da#Z*E|p4Y>J>{Q3`sIvE^HEU~~)#hY4f)Dhwo$W}HEb@j+l{gV>xg>g5=~2n>qCCtsi)4OC3^225n
&zM%kW?36@d^c@QxMDznxDVAlxG(bGtrWn#FP`c9FhU_G{IKP<u{LZn}F>WH81<pfvT2*4AbCePJAXs
1IE^zSRA!YGM7SM<kX}of=Py*W;|Jm9=zKw_fc1&p0QsH4o0`rs2E*Pv2AO<#J{~h2km11JGZpfL{#*
k?LyiD@w+bIt$`N?YK1NepNvpZ^ma)@0Qc@YhOqT~m)o6Od>A>Z#@V1f3}$uF2rm(v>nSS(Rdqd31hV
Z9*3IQ|MWeIU%H9-{L^KzY0*d*5CuBVB((7lW~bYhII(wNTf<4qW}MzYx3OnZm90kW}-!Whim&H#q*t
oY)7F<Z&#Z&T~!=gv9_ntjYF}Y-_rqNgLaGm)otRNDY(I#Y&%SeDcGr;|_z`AzKQ4aI_;mK0I0PNn-q
|ma#8)!#DuG6R>1-*+5vX;NaO~=cx6-)^-SuuHAYUhi3&*8j`s$Ft-yvXcKSEgG$IzE$YUB1|`8VF;%
rFxm{~)4fm;K1|h0Qpq5u547fLB<B~s|lYFp|j2FmMLdU`h*3%lJb0I94LW0r0@8CWQiA@3m&%S01R0
7?uqf&_tBL5S%4v6eIK;XclnDLkY;hdh5IU;Og&7p|I!Oq>MV3tc`@WKz@83aX8yLU&lhdOvWoKjp5a
?W%YM}%p>&9^VVYb~{{u)(WIsY_`1zpJsqJVrc^!&SCmIeRp=E7GjmL+(?rhMqcQ9txmNJ<kKVqv!=H
o;l2n@^-k|W)9dbWzTo2ZHOQJKA}vCNR$&W4JOPWq`yT^QQ*Wa9z`e83U8%kk&B{gqrkI0t6~aM*@{0
vF0v`9q&=I?C0Ia0=qMN`Qe0wz^LB*n<j6udWr=kyDylt8lXkEcb_Smq-VW=HX~FD{Z4wBa&T7~X{~h
Y)e}>*Zsx4ud^&zcS#zid{M-|T2_VPkS)7nWyfrd^SF5bf>7obDh2;D6+AP<DaWn)TJKpEVR+yK#Fhf
B^4FjW?HO^!90YkQ{{f3ZJbGuim}K-@c1O=7q^cJhR68Y+aIh;bUBdpO3h#7~?Q9v}H<g9Gx^Q=#SGB
<~>~iQmzVw1;hHH87KC)kPHR{>}6<nQcKLt&;l`pbVTg@_CC6_w19_{RG9=^?ejGVcFuHgOE4zL=3q4
Yg~BVX|fPY>S-^|31Q^gijLjoIW)sca`4D)tDxlSB04cg6jJJgOzor9gG9JdfXH9Y{&xK9$y=}=VK3y
xKN5?2n8xyxk=Axr)MKX%roj2|(LQ-f@U{btf879bZW$-&B@2mhpfW~4Mg~ZzgM|b5UN9u*XR%-lR?E
lM8p0-*xPm~&X;6zTFTzOTeav2F6%Pjn9nUJqSGH?%r+4W6%NZYn_MTt|DYllDz=J`l0=n&iRdLN!%-
|-cH7G24pm7zH<!q&}hJ{NXx$CjW4%_-!l8L`r{P;Xso2^!BtV;=rm!m+Dgd~?td(y|=GU{2CmQ8*9d
{bA?DedC9M95Fm94}N`)CeK@#cM+<Fp$W5-<~hs1mZmo#=fwQ<*HM2WhFyn=g2{S?~t)k*|RyBg0;43
G`$sC2X$r-qqJYLwZqs9DYu89oy31Cm3tOtQz~~zw|+fYU|2WzuoVVHXM-iStMYykCrfUH#|w|Kv(TJ
sFi-WuxEc(Xqk`bDVH6*)AXTQ5!+i|Y`wP821Or1H#Kslob-tdmI?xFR9S=_|&MA!mudYUwhAEP%fhI
U5V6p8Wd4sX~)7C&TxA+m3T%h<qRHkeEx(QT|Z5LjexMC;J*xuZcZhv4|K?XMhaORGdJr)78?j7_C30
dkYE#|2dk0lEQOAqjuhj3+NZOb+#c#~#>O$29{<c?MOY6W{FrR8&BWhsygGH}hifCQdPDmR68ilRYnv
68|l2UgqxD5%C(Veu8ou51m_LQRC_uZ<pIi>~lPC2mAhZG~}n!qKv+T{_m(qfi?himbtqzY--Swn3KE
HD$e14Tguj%l)&~)lyIJ%Nf2>gx_n94H9nw7>(?aOR{A#o~KKViP2K8N^-dI8DE!VrsfURj$q+NX=zl
+Um_b25(TKotvJ}wWaICj*wLkfw@!x*ZkTX{p_y1K+;t4IfBDI9%|LOtPYFYz67RJ4MB$uhVJZr=cH5
O}HLw#@5Ii(03U)rOSIIZu{`<I9AUK)M<{J3jhAaw=-L08b_ZhbZ1*QgH+3~cc$@FL;2&#fzxvpu;!b
(w5`S8(AqjQnMlM`Y&+#~#T6v1Q$L67z_x(FS^@hBUn&(yuS9mLFqeI_(+6l{E$jKH3exsH8<>z7L{O
t8m1G!TKv@f)f!Dw)5RE<xHbB-g$dIFkwT{bZuB1TV#L=jc{L&ngy<(0vK2le)D8;WMpiCk|S{l~^s%
7fVz^Xv=qWRAP_sVz6`r7iCaD(%Fix@oeM|&B<sXu8MQ4&e$_KZZR%#>H=An1(&H;Dtq~h3Z(|<3Cp2
&V(#guosiM&V4HtSVcK32yh@e{B7vQ=f}u*6I$>SFB+tg`I=r<=%^^qSvT_@O!m`l<YGvEwY~VFx*jV
C%SQNBWclqF;l%O6H1>ZbUw(t=({!(g?TRqm^^rT){e9mF#DkYpeVzep~jMLv=Lm(*X!gn!t{o!}4gr
QmPSOdvuL#L=#8QO>D3HfIW_ni!61$w^Gj%w*x9Nnwlj}^@kZco0fhMa{}k77QhaAYsCWRrx}gDEHd1
LBz^*(X^lg7X%!y;|U*3B!7`qpM+F8wt$?QH4fef`rj&6VYxCwn@Sm#gTvumcMt<gJr@MY(Ttpnrko^
W^xtEF!?;(lt6rn<<4CgCtm{_V}KmYpcPLRAR#t~8a?QL6#&7S<yk$EaFI5Z!#<Bj+?pa7PQm@=#Wyc
N^43KL2*p!;k<<;x5CqEZ8I4V<zsVCzFh*p^2MwmQPPGjr0g>Q+2L&Suab%FJ=U<L02P?FZc82&Wh_g
Z?Vi&xJL-z{N(Nyqb1nkUS7R;=~Ir+`7($lwDI+bTW-unjeZdsl9H}{?9YYW3KDvV6>pI@q<zc(_d)P
Hm&-^n=X{9-Uv!kGdjJjN=LIAtM^4LdO&lCk&AGxQYzZqcr4zIztbig%B93$eR*QdT#35Jt*UHE8!SE
4=g`Qwuk^3w^)!ho(xa?t#=Abq|7ao?bhzf|PrTwFtdWu7INVFboxvS<+JvdHehTVJEB$9z5w5ovuks
jD;_DH<o4BkEV>`6WJ!LQuqYsvDNx~#0O>kT117X?uo14=FRwj08mQ<1QY-O00;nGTEA2xM@=m&0RR9
70{{Rd0001RX>c!JX>N37a&BR4FJo+JFJo_QZDDR?Ut@1>bY*ySE^v8;Qo&AyFc7`>E1Eq)f_%UxYfO
w94|<V!*=(8$!){|~$uO+&_qK}^LE_G#p)+qD@4d7{Tk+f)f{wKM;Hs)E5`X9vy^+j6lW|x{BaeWr^b
6G2${a`V{eXBG5D9+*11QP5&#bTET_R&5<Gb+|ZA7;5#Ak_08ro&pLd+P;wQL$kSGk`RBdhA3&6aUj1
(aL}WfTb!HK5Cw-`w(7YhalBYT6nwiqn9Lr;*!8U0YPr9Y405sz<3CSfCb=5Qn3?Anz8bjPic(O%g*O
doMQO(|MSbJL}-WG?vztva3dXi~&U0Pu#w~6rEPw%|X6;1-b~`QW>fBg6sb%LmJ@vIEy1ZCsCt4s{(M
lcs_fP9WJ4X>`yjVazUUL&5Fl#E@UYoX5Uat0|XQR000O8U0T0XYFT7_kOTk#s0jc782|tPaA|NaUuk
Z1WpZv|Y%gPMX)kSIX>KlXd3{!GZ`(Ey{;praDHvu0wv2u?kO4*8VF7})2)a)}AkflDVndMvN!ihc{r
5dbN_NtwGhl-+chB8D_d@4+{>7<Yx=F}k(5jL_StG~<Hw{*qP-J<YXR05p3qspUYP#&&R+)C$TEDFP<
g>=vUW93YfS8YOl@A;7d0-1tXGvsGLs7yGIh+-hR)rjct!zJNimuGcFHY%an!Qw}9HjH)7PYu5q1a1P
zp0n5{Gw1flHq?f=((a8!&&Ex8a_E^-CNRQQ2H!b)8HskoMlWO9KBw6ELsY;@oZI=M)p*e>nzKz#78T
P4QC=uEk;j*gI%pft$-Nx^o#h*N3O&9NGLC471WXR1ejX+%8pL9RExvJZvN&YO2C(#FT~f51RLJOL`U
}7+JQQGRMrXG048*RZAMe2?0DhF!#CIy!HTMrriHr4QfmE%KL`XE9Edz<f_u(-4~eEBhoWPz#1YOgy#
)t<10U*Iv9XPCqcIH1Qp#)xXDfm_a7W|EfngC`WXO2g5Qn7r9zdk!!8*wT${-VnS_{eEbRi6WzuR%*h
G~$6vO6+6A6?vmYge|Ts%dvMGR0fSZ8_8133Rd(t&@ELps$@ow6+?14n=CvfZHQfnI&Y_r?Lqw=Q}&<
TAZwV5)H^TBwfrCh~osiSx!0<6|{ijF3rTNR0+KLt`;J3f7%m)$&EOXcrx~s&?<7A?%BXe!4{mt?@5}
NLS>HjiI`zvTsSVoO(PI5h=m`Z#w4C)#mxY0V#k*G;ZZ8HYYPyhUnL3MW!O8`Jb)M;KhDak<7~nYE^(
xLn0O<PR@Gd>G?1wo7Ny6U^o#<(R4c5;@{Hq4%=0TIhQP7b_QbkS;yJ<@IC;@AHQ(90kiecZaR8~Lr+
s#X6@M_}3hCM-`u8D+V7_5`5D*UiMsz6W$5}MO7WgfDTaTJnvpk=0yItpH8An%{uOt4Q4V2OqqlsCfX
O(DPie5IDFiS^lz^ztrS<Xce{e>EWVdz4<_uPu90|oa6U)7-2ObcYJsfao^FF;s%liZjKmh}(B=~Uj2
!~_kF$4o`wI;*Kk<;Xnj&(r>ahyQ~Q?(q?f-C09xvHcy&VV^Nas)@w0gM66|`4dmC&vZY$+dpRU@=AQ
Lrcv#P{s8eWXDf=?F)Oi<;H&3$44t!M+le%GeZ+X7Qz(O~*1DW^%Otm2Cu=XCpXCfScJZ_7>oUzwUd>
*=dVL}z>!^^Pkn_7Cr01gx7)R>^8qF0ar(m(kKi%JdzTb;~Aop*+{<);}1yV<zhSx$|KdX1^g}XbV8e
PbPCq3%?`hX0KVTT)2S#Gn{9~ffD6lml*HS2Q5e|+PLMJYbuWlh-8k37xRJcYDc%?Gz1%J;Xo8<FR)D
4K6CG+mIc#2EwyYj}W2enarkR8IPiYihpc89E}Xct)gFe^dR!9nNx5(_w5^`AutV9I_Pc{fge}$grI_
a1$Cjmy(ZjVv*?A{~A`8Vo=^{esiu@`F6W(a;9)8ll7bvM`3hk!HoZ9R%e;)KTt~p1QY-O00;nGTEA4
78xd~@1ONaw3IG5g0001RX>c!JX>N37a&BR4FJo+JFKuCIZeMU=a&u*JE^v8`R&8tKHW2>qUoohZ^-`
~C3#G7h4@%mjf#Z4~(ofsPXzj71o@^OOzGTVezjq`{e%bCFH6*b-FM9OMGovuZegz}CMk4f*mk71eP^
!*YJ(QLVz`F|YxmV5$>?1<UMF&0C26e(1OA^ucN?TASzL|?jYOPwZm)=E%&+mk>89WTV#ALMhqR$J_S
=1euc_~G7E!#@<RuGOaIOZdO=zpiWS~P$9kPqIH!C!sF-3flfnh(;NKT!5>m2SDEG&j?#wx!dW2}D>I
l_&{#gSIfD6_V>Bnr@}R=MqQkGdl16yVmOF#)B2o<gGAejBtCAPw@%0p-kiEy;e<<6a|;EDBu7`R%+x
H3s;e1B!p$a{9A;`PDzqfSi^sP(=F`Y+@Nls06kRNJ0D`a1T@+~(~+(e;PpaCHwNzB-FrE>;9xx5$ew
x!_Y8(Ncwm2b-@22*F9GozIELDvST;HHswy6-g2iY%yyep1Y_4Nr4__^Nx}8Hh-qP-kRA(+18#ye8NO
$z#E>4wK!tk@iv3{nfAFK+l8<TFAr_V$2h=r?iM!#>|sXU_%cBr|8D0*k5Z|<;$;^%hATmBIP2SuaR(
5DMyNHZF;fMbQ-(YT6^yG)Rb@`xPQGpq2iQ%`1@$ZOyL4|+fsMV*d&5KX5v#!RE)VjF>^_IK03DW*bG
YT<Es=f&C!o1Nf0IL_5&FRohqAAf#@mynO>uT^daTIkCwTPneqHiM-j5ZYBg=fYy^D&}HNtMaa}kUUx
bj}l$F_#Vg_dm_%lvCUS^mpWDK{op&&L_PV2^8?T=v)ORkuiNHUvqoCqD@#-d*OG>Tfv+esiv`tas2x
Dnv=Szkh{8coS1T~R6xMr+PFO)=bO~r-)h&s_8Hs6hrYM}@982x*3=;c=wxWt7wQ3%`s1@lt;Vp5n51
(LU>A2bLtY}dU_VCjtgN>kDi14}B-EN@My0`oH_YX=*vpL1+DEa_worp4>mfI8#i*xxu$*(eJa|S9=P
|H|v&$atCRcW^i&F<HtzD^dW!+sJj-I}?v6`{_bG^sOPkCE+{9hJ$Y=+I!lcEV?2XWh^Mg3q7*AK%<0
#a>f+{a6i+KsY;P7w4pErPJ#8{Rs}#5-x!GB1`OM^VS)E*v==46kYFf8=n)|LPM^Hy@lpm;TFXC5=jy
PPj-j=y3J=W&49*)S$utsr!hwW<DS+uZWPs<p>xA;$_wlzdcU$DlvrZ7#k^z4lJmYtng#Wy<(D(UMGe
p*?<{5V5tL@JujYbyU;fLGGT1>FLX>Yi-yYPwjy2z?Pr^QuB(7+j81z0PgU9`8^*Ptrs!w=LLYQvxYc
}~O{{m1;0|XQR000O8U0T0Xlz_bd%M1VjK`H<M8vp<RaA|NaUukZ1WpZv|Y%gPMX)kbLa&u*JE^v9xT
I+AzxDo&Ezk-laSjx#t(nG&2E<w}08Z=0P;L@VlTL`qo-Q`&;>O{)U*6{z{89pRZq8%sbhYEqC2RR(h
^EbmylH_kxG9o&~MN2x`OV$&~)X*hKa&p2Co#+*5#BRsioqL4QdZc@n`$6$$d^$>ZtJqg{-P7)5+lvF
KM2jyPenH&Oq3e1krTMOo9W3I$y=ad)dBrQ0lees8JyoL5$$Kv0#jiuxuoE+@<6Tj5pxn2#DXNASQc*
R?vJy3uj@p+G|M>9nUmwcXpFe;69GxiIE#D2W3<|=|dg;H+!^hWsFZviIl!Yt~Tvm=u&uUt!k`8KL;)
HVOo1941D{&!2b8>?61-U<Sf-ZJUz1Q#3vTW&rm1TBva#A%^O7f{^N*({sn(mG04^+XjsnbaDuB{m`Q
U{;2)d_(MH2Q*cIGeNnaRYKESFFDfp#MD#CtEij??xpT+7NJl&9<b3eR5TnsbtMICy!{qlPjaEM~^PA
$H$DEKPMkV%goYvotjlTA-R_EVUUVkFhU!?YgtXMx!RBP3%xe*APdl9)pKp2BQ3MiIyum<B~mRN)no%
w{Q1dZAlGsM;#JQMaHq#TT@1VCwc6`%#->pbB}nAJL9?ag|6ysiezGCw<j><=Fk;X^R*a(2LYd@|P0}
+GE{(U9U;v<NX+>#Xt|qyE)GxFkVdNx7P~gzF1ZNdxoT7R37QSQLw1@jx$jRY~_S=J6AtNB0g#2=I`#
jMTB<sf4IY~6dCC_L>?*6mkpF%u19OyX^px{wp01fyy5nC6GER%$`H90Uvfd^TfjAT|g?J)986vhOcp
31!qQaSh&1QfW-a>9z;ilk@f+q0aUou3<loMm%*<5umGR%e!*$m&`E#O?wjLTt-83<R{^Ozd;F&!W`)
qH5$MFgL59UB}uwU5*7a%wp7V%MT<r4xQ6#Sc`*XMxK+W5jwnuG@;U`&H}R7z7)M=vb>_r08SGUfiT9
5if|w}xFTGVRwx}Zf}u_g&)jJD!h|R{zi7lYdf}aWwt6j$I#Wx<P0PF;SpQ0r;&;KV92PFTXS4=;u)b
@bv?DByA4FmYkZ0f}#;Ifyiey}M&WD@&6G>LTwaJ2$LDC(weCYc-xbW@qbt{LS5w&OV7bGv*<_LcnY1
wtd;r|P!t{H0$LG6JsmTY+snz9V}+ZzeBf_UM&h%SDRI}8@TwO<UkH@C1YrxzX7Y_LX7Wa=;ks2Sg;n
kDe(1gK`&Tv|YUAt8?=D<|*G9nv}lAD~yT<)LXbaOp)u1f)xUE>Qv`<O{+l9H<v<fJ(@&z1gBcTCj@)
<!v%^54;+B!5Wm)ON^3jEt6mfYb3j8(yNJ&aNa4A;=o8PsxiLqai5sFIBlE(K>D)d+A|dp@VEagP<Dd
^yA%|gWDi<%i%E4{QCpepX!S#j_h#|=!p3HDG|(1I#2D5+B)@Hb-gsw(_t4uWH(DpR;JP>7Cp7t(`^T
`(Qq@zen43E5I6z2i<>ukL4ctsy+O{PZ<HUUWK8^z^8-`KVn%&%fy@Pi!88Z)asu>C4Q3ozWuKI?znp
`2fhAU%~n?;Dnz@vlwNO6MMU%DD_e!F|cwsdHe3;}lpgik2@B_LZU3nHL;keV}7NSH+MNk;+;Y<}HC5
QTpOE)M&{s9ReGASeR~M%dR5Tm@4Cd_ClVpCO64fQ+wDb$}DDfeL80?^&fFyrV$&7U?6>!ZO1w`l6A-
)+hvP6rzh7s8O&YbG4y#o0~Lf7%44(-wR{yGy@P&lR@eSd-LL?j}D?pf=hrTinbLC!|PJep|^U2i_!?
)?MM2Q3imRLt^N=kv)FEoI+h!$M{Qb77ddFqIMWs!Gx-Og-^y^dDu&n@j6y{6<@5Vwk*++EhE#Or8p&
9T9j?PS9{9!Ul)QsQlo1!zCYh6KhL$@tHK7*>;*sIsu}-ueJ6bS`V$LxVx`%6A;X!QA7)8H@kLW<**d
;ArOXGdfv#x=(mcpz&+6%xh5d=C?7-NzNEWSCXGe5INzVgB>ny4%McD)$7dD+M7uPYd*?kVS|vTnBCT
O=5O%y)W0&>Znb5Q;k9@heEfu2e64P^cMmUP0?RWH???yB!q%SXp$!#{rQ6wt9hW=Vsld==E#!_OD$p
z~9ty6se_#_EbXf)p0`02AfmsnSeHdaNaU!>sYD6WEWjA<5kUI!@4kO!WP1o?IfrT#t`ChvtCUp4y~3
Wk);6UsaZlKQCK5!pV(3;FmkfQMPN;r#<|FdVVm)K&#V2I>M#^csqRRsJ*zHlmeXXy4&9bFHlVTgiua
<$t`2x9#57JX;9I<H6`KC|<Qe{iGU&n7QqwCgMT4!16~Vq8Xy6S6sN<3GeI}orCd^w}BS;+x;D6x<vr
YIEbQ@E*w5JxEeMWLW(vi|qepm|6$t62lcm@G$YV*PW)8<rvj6y$~cFcOFDFEa&rO8>@*NSy&zVJVBv
~IV;mT^qDKnEp-O1H@iz@d7OsHy=_Pfh9ptBufbpxy)uw=>i(kLUyd6o2-cX4w1_eGRp3T?Rx-uGnGT
KAY4%_N&*rQN7k811W8CZ3*V@#>e7;u63N0C~b)j43TtbEgJ+%L7-ibkNB+7-c)2GdhdD749}R!l3gP
%Xp`iVkwDF|0*_fGUY0v0pU|8!x!Q1q=>ST3zTLvAfUZs8@b+6xVp!=ez1gIWfU`|+u$_7nh}*c<dZV
M1_5_S}0sG_l+aRR5m7VR35zgqRFp8O_`BTDot%lBrP92HK-ZAumX1y$`bt4||*u}6*7hmy8-XZygsi
6kR*`MSYnk`pn(yWXSQ8Q8`d6b;L$Hjnb@dk@G-VQ88EtZIOTAeCJnyw^*<;l}*E(SYrsgR{$0xMYCr
;Tg4P41ofmiBMX0NpVPk>BKeQ<w05T#khL_q6^krf_Iz7%>Ky8#!v8+)OV3#43V(%u>GLqoHfx4_^hz
|BF}D87MU7JAL+H5vVx}gE2M}jG1nVvGCDmy@I?F_!TgPQVpQzj#b#l*~9n-EfQr?L7Jc_XDH_+0FNn
RSZ_};;md3~>M^={0fF=|VA{c6JvjAO$1%Y(HdX`yuow~a7{7JowuRKPf<nS2LtUYLDi5@sLLtmhe<}
z{T1o~T&3t&Nc|08XR{UOsiL>+bGbpnwigkME%Xm}?6^ZSY>T?AQTwxdyK_5vkZ`zK@`FTQqLKd?{6=
Xt_+arb{JQKyJt6c-4g{>0F>ta{HfcD&kb@(u-d7x{_+I-z0h=P6eXm9|(uW75s_5k=O>;i89g5m?O5
H!t*Rkrn5%!7p8C$P4x$nlDYq;FKq@kI(cx_+7fi0oOZ`hnqDlX==A1dDZ07f8fi*5cgpYZ^chcUdSh
VUIX1t!NE9;;8|z<mT3Gl;YyNwuu0(7QP7!uM(7bEB>H&Qvx5v<9hAo+ar*}4KP3mhG4@l896ffxE1a
!E=mR^_*e@Lk5QgJeu8D9Vze&CM!YUowY|nDgl}21P#3lpDlxPwS;|eju{-)tCkaP%h}VPE^+PlfH%6
%~n+aMRFg_!;8}JKx^8aKJR)3>qFpg(3Kpn$H%XSdNbeCT-{Gq`;rhy>)ZmYuGYrA=jCUhSiQ`{lc`D
5Tf2jdyU8?d$isf`)15iv5OVfbs|&T<ViVr|f4PzH&q-hqsgnGO&}AegdwkmW;Iy`a@)gs(6Nx`B7L4
e=WDBsNCk?Ll|J$I=|e+hH~b*%SXerQp~R?G<*5OnqkO&1y7vosu^isL)GRnyoMQ3bm$3-0rp1uR){{
ZcKd|nPWd__lWJ<A3W;M-#|{hU#$40aH!7MshUG5->?%DQmo}G*PhBY#we$O7P+8xje1_i$-pq24l13
_5nXdL@S+fn1vWLFGZ~r_)<r`J+nZBgYli0nQ2Wu~aowm9P@Y1l80^VOczQv%cnD$ws^SJzc~Er1d9F
Rw2`M>%l6;B7Gg1q8I>LJ>>8?e888paj1UF6gUR013%KN&vr{rT(=ZL({vFUJ0o)&)rB)F$nTnv2(fT
oVdeJIxhv+o71Jw!kLo(xoPI~IcmdzJnv-WDr<{r>KzieK_JKs{abP?o<{)6J8<j}X$GkKh+_y2qcwX
uo(HRcW0eeqb`5WmKX&rdfsp01<{*-2q4+se|`gxV%8--+#`ckB7f?sA3Ied1i3e5y$t3*Slgsq#ZU!
D?4ZL+lINp&1_8{$!XkSBHclHXTOmSr0$!!pN|}6AythE4+q6eW1HLn?OT1$|6fo`0|XQR000O8U0T0
X4K^B2?E(M*um=DDA^-pYaA|NaUukZ1WpZv|Y%gPMX)kbcZ)b94b8}x}VRCaWaCx;=O^?$s5WVMDjLa
onvJoHRQYjo*V8sQ{?%t{@a+67G*0m$sp%lb_XB_8y%LR!XQhPk}I`cg9B965-4yr~KPHSnS%IG7wb1
l>!L^!<RQu3X|1a48G;ZB<bJ~>*o#&*@(zSK@=#bp8yO)W7BV6~{z{5z^ro79Nnkk&@;4O-jd#}Ux;j
++}To1;qF?R$MvQuA_Z`zR#di=Q~PeeJ;JyQ#-L)k0}cO%M3P&GzDmA0)3WmP_*;9=TA&#_YgwWh*rI
HI5OhX}v-bD?~-wI3aB+^?pBLbdQcaN>q+}#-gaNw$J~L=t6@AvVr~0rl)+fJ3F-7?MQuZiK3{)3UW_
#-qW1#xCs=C4qy!ns8H2a_#yY48i2g4Gr?qu^fgdTR3%)$9s3}}C-7M-4Dao_jo{WI720D#mI2d>CBP
mI!h${MMwXzJJi`v5A>s)h+yQ|K;Ei-})Fq}Y3W-;sv<qpp2LCwixFmuqBF@E3sEVzI!=k+uyAGYWS@
Z>@X}YD*c<`ThMa(umdufTbFrw}3?Jvje<J9t-t&$nWtl45Fg+eOY`aa2Crf(MB^M;NWrx&{HiOaHar
w)M)l=cE?p2{Uz|AmlYte2_J2mD`ZpJa!QFaP+$@XpC;mxC5%gLcGM9Ulo8tjI#6geJFGXjNvfUj$lx
;khU&ZXkx2W$w)}0|r+RFQz<R!E<=EO2Qpv?K@zdggXo{<6TwSKyhf)qaTf7c4tMN1=1L`PBZ(EQ&X4
RVccb#0589DRbVDj#ckMX)rp4Bw(Ra?)DF`LQQRrSLLE9~=!Jhn65;2{3qeqdzX@9?gE4lC4!8on`-X
)h0pJb_+V`U1G=vm_HgsrXec=}G&^3k{m{V;3t!kkhe?;r?d-^;eI~iWHw9lYdn59;YOq&*d{79xXH%
@RFKNZ@MpsZg6k~06gG?5*+PY~c4>D;xh6F41ELG4wv9MUJfjs5^oO9KQH0000809{(YROUQ@%z+aC0
E|We03ZMW0B~t=FJEbHbY*gGVQepBY-ulYWpQ6)Z*6U1Ze%WSdDUG1kK4GF|J{EDPx&F9z}BQWWQ#MP
yY42_W^l=7E}1qc7J)!Zw9SqzsiHI!cd`F_-+Lq_Qle%i*)57Q7CW{`K9cXt=Y1iSD2iTHWy@u$SbGr
cRdqb_GG|+^1j`Dpl)whwvRu>x8mf|A$@-&EN>*jOSX>{5ezJtFQn6!|cZFcQ5%`ERC2HRAR@eqr(Oj
9HOR=(Q7o`xnEcYz0?#iO#IXh=pJiFn0@kd$aqG1`Y`BoOPJwc!HY0J8@6dA08H?lY}d916ZMY;=r+>
vJoS&HVwa9_MAm~0ihg}qdb$j!DynMt8mOte|Nh@xn*F!YLQzlUYnpOv!T)JZLNO?70uuFTr1DwJIU?
6sA=(5+S7!f)WEY5WT>I$=h(ry6%`TD~t&EB02ZcE#S;EijiCD|X%0g;?nBwXEY*maS-@Db8S9J=ISK
A&OV{B-pi(wqth8D<ZCDI>spY)JVpTGD<Nw#Po(y@bpVN8udy)eJ8(MmLUq_OD6P^MguRJrfOE~su8!
c>eLUNEb`Z~p~oRYDDE$?n4%CMkj7GbE6bZ#_Tl`vS}RSu(^_K&d#V%~3>qy86)S=CVH0WHh+V&vkM=
QaVka8VG7)6Fq0;hZFWR&|wFfXWL*tqrUeUAA*iy82RdWMNAd~D@-WzFXP*n>sNMw4vMZW6)r)>lK9d
=JFzt+zlpaR>j$=>zI5905gY{XHN?Uil`5@^KVL13k7n+~PZ^KH3c@BvI}!Cq77mEzzO5TfPVLaf5g1
(^9v6WL&nzwNSSI^q{t4%p>taW=PP>MaZ5SUebwLp&&CJJQT)2Vd%+4#&cSRaJDzYqHQ@Lh$_qHr<99
40^dstFFxfeZfEvBD?7qE$ft;VJNDJZVeHEX+b#wC>xQHxGf3$NCcrl4{OD-PIKA#qP>QvV9R8ar`7b
)^{Iw^?EwvKGtvPv=?$2onvsp3@m4l%#|u&3+Bq9=6(G^HLn}^)_Qe9>9rQi1I3I(ly`^W%G%fj2r0L
mWu^<P>j6E560zi}HG5~UCn+2^H-3b2uUi(LO!~tvv$YkNw`c3QmQf-CCl9y+3PlvwbV#iY0t!&eDiK
07W>;GmyR;AcbJAPCLHVGs9erH1yjEF7qP48rW8j#{MFapWx>Ha{=I|=}ve3%~riV!pHnnEqJ0=%YiD
I4S6XjwgZbZI|<96x^^Rta1BAlk0M;GlqZR_z!OWk{5fXgejEb=_3AG6y$prid+5wei|zz`B3>JUriF
M8ROCyltDM8M<OoS?Q%mEA~fTC~-Ed2tPmx2u+9e^T0S{&zUz0W`ic5lE1o`*BE0g;rlSuEPFZ|s8Pc
m7EdPC6Dog3XEq>UW>dqUC(JM$X)!?U1E@X3bs&L~foVZhg@Wk&H@dgOV$j<`H&7K&6W}lJindo-)Um
KW3|i)?!JkA6I$+4G!79Mp=FE`urM>etm_eZF>;6Q^fxq-yAVApgWU0IOre;=r=8N_ThLeqWiV-SCYY
@_wpjjFN;Xg!tp;{H2ovkpkmF-hCqQbkjI>M+7aQ?(BR?uFXpCIo0Orfd2^sNAt0BpdpaJs0H9on{5o
AdL%Y!BTQW3Y1_H=G|&_32zH1xq{s{dfQM9lMd)4F=~P8AKioW5+B-%ON?BG{NiW;E~Tq4{U~Yj}&6%
5^o^zcF+jG+``b%t(8XsUhKYZvr1+*iu<x4La{SBB~a=Lf)_A{SSr3%%Sjg(Kdn*?(=0un(x7BHfdV_
l-zr&7X8@Z=VMb@D;?pHUU?_Zv&~|;LFnmnRU!>H39b~F$*(pp1pAbZ13PXiM1$v#>uHMtt4DcjcMMe
(7TGlY?Y~i5N8_;|Rq%xonn4j_Ww!;U;2Vj<ne!vBRo<ktjvF&TrfPhBsP9P_@YhcokAK!utmVgcnd&
r%{SSC0Z^-AZb#1?nLp?_drqs=NblW9Z6v`QbG(DqAgHzd-3ofEm~5E4LD?&QA1j2L|G7to8)>agh)U
XU3D3;KDY|60E{KABaxo4UW>FYel33&8awME$tNJJ<yHG8hBitk)chw*Y?uG7*0@ayL|Q81Ddk#d<gf
V~GbD6gt!{>v~)?h-iYuOH}<oHC0!e(9nj6t5Ezni50gBbFkK_zqk>jVs`-dv^i~Jdz`3Wq^5O^B^U^
ADj3y3-cVOKupQN0sHRgR`!us4l4d3oV3Y|2g3kl#N{X3-mo(ht_I(fS`t#RScwQU6<p{`y$m4<Kw6h
9&HxLu*dX<SBz+E2rtwcCCqbrml?RePCcnMF~JANY|W`@LdhNo1-f-FaY{tQHnPdRWk7hyUe=h%<g)0
Bhch+I_z8or%rb#t}<Jq9OtQi;{TxI6K*LB+S5F96UWytWJm<{-cMEtdr@Bpw@qjhN=#I)3`yTBq}TW
sxTVV_d#mjqzsip~E*)WHoly_z5SbOJ!p$>rueu{`cbI>iZwwUZmF-@2*~7en_wXdUf#;vw>;O82|9+
%eSx7iy!|INGRirt2Y<#(ob(LF5afEzJK-RBGl=_#s8&5WwrPWv!hAe@up1WE`<~`<tlBes$Gs0A2jZ
L*8+Axpo`s6HfYnT%PYbtg|XzHOZmm9`X#1CCQD_Irpl%&sbrytpad0Ux&^yyWGl$Dhn!Z6^nJ-b!IG
;x5R;zb$WNFDYxzT1nS-b>z2;adLt$vgfl*^Tz=&OMRYKqjX-pyYe7IVMo3$GNcLp|z3N~JfH8>1OX7
cc*lZY8THzUxLdn-c&gXp4@c@!S-#M?K;?qt6Zy+`T<5zLX93?pK?pvFwuPsO$lgS+L*kn_28D><=GD
g&hrRx5x<C){^e=bRjenaL5H;ph`X^%H_pRRO?5*SH271$8(QurXc20F;J+G5&P<<LmdIJ~G+}a9xyW
wCo)O_{<J7G|5H)dTm;ONdQE6JcpI$Ri<KDos05ZQT^;3y#N@N5%-}z7M9`Oijssyce4D?7ZKvqq$xY
?p*5O_!qS4USBncQ;y)7hJls*2U}B?b1Jpzxw6<7{MV3EBm3yikJ34#7Wdwf-=~7eOKvqN!jc`IyPBm
bCgb_|5GZK;U7F{#=QzJE_4@OU#*rjkukyV3<*%8kSa+C?IC2Xx!TLb}YToP71ShuQAHAk_SovZU(7_
IxBS#*KbrCA|(+0{!tXxLyrNcaMOdw6*bOVTQ8V+GJ`;H%7Fwdew9rL-k-3<Aqyyg6ydZfb7Q8ouZ9`
?xT*P}rEV+|qv8%$M#0ApowBBo@Z*vD4FZVnwxv0^+@8Yl}C-BJUckurz-5xp9loeGE3vL;)Z6@QaF6
n28U$q?c+=(n<1?W0nN-XUF}6XD4C$o4kj`!C9Qp0=XZE66j3I56bjL2luN_UBZVeKFKHA6QBn~n6qX
?_E%*Y+7Q+w`hdIEHBBrleF1-w$#z7JLW^GQPTB-H23c$I1$L<YW09lvU6wjf%`hB>2tThz#E{*09IO
o#oM##Mpt7YZ3&<S+l}RUR`!;5K?Bx({Y4#gV8`bN>|EbO`CmDfpUXya}iapcXNJoLsp55FH=KesHmj
>!Fj(X6JvSXft5~!Hx^abO&;TW*j$>o_D_y>gru548I&26fcHs-h?z2%Jr&M!k@Kd{b=`uj``LW+aT4
$M+v3IY#Mhb?Ij7$_z_bjpkhwU>a2;o9$xMTOY&?6kI|B1Dxw((aEY(w*QSDxp&CKJ%c(7-G>Rzl&Zx
fAM^n<8eIF(en<XY}7Q67G@A`q0wX3wyKJGZV4*YYNIg}mBTel9GIrh?Xw$wiib>`u&i%hSLK>$t}V@
oZ0T39kWhK?FOU!#op&g_j9yV8cG#^35j|b6Td|vk4bv@0i|48;14X;&2TNQBz+(|0{vElxF+sEIX%E
$%<MexiypJySqQsL^7zHZCA#UUtV9^8$vjjZOk2UV@3ciQkL9`#B2=doBmm_B}P<rtqei8dUN2S6&AP
K-m;#XKTD<Hhf2)jc3;J1~eW2&37x&!Uuxy>sT+n#!~2kdQyj-zowzz(@DE1h8<Lz`F%Nh+>A0_GWtx
o4>>W@2y7^jR?nj|_~Fg*dx+r$(((WMN>tB)8;u&%b;5(k)I7+#s#KZo2!<!;bvMJNZq`LAVo);1Sv2
vGF)m!vpMh6FLaR&uqcmJEz}xC-g(7{)}%ZR1b~%g2TqY+AuT&3a9ADQw6!@hOlX9w3l=A+WQCzPxmG
@d(e$-1w<e|1bIR8bEi-rxE~O%61@WZY%#(PjL@g|WhQh`+4~E;Y;;5jRpGLaFM||I^H@jqo>IYn9Q1
_-x*?yVJHC$u@);eWKjcKcQ@$ycWbBT7q%8P9PAP#0Oc?FBYS#dJ%7fi8*7_!~b7)MDH0M$^_Y;{6S=
XR|8eYz_dILB`q;2z?>+7okBoLj3mwVA4u_2CBTfC<>+}MJ6yToLas=DzU9YRq6C(+0w1&0<FaFvD$p
ga(t?GJM_)@v|{wHcT6j3tjN`+7U3+b7b+88UTK<sIDzil;rC*c|-mJ%ZJK)@?>t`#5QTqfCb#A2=O`
irtP%9~k*#+&1LV6CWJd=on)Iw(T#Zx49%>f<CINCZmp)1Ln8i$;Gk6{jmy6D`6+3Vm-~#bAJ$3V(b!
uW&NmeLuf7o?1}elv_TE%i5deten7+a7!9UdKCr-jIP#DL{>g6S1GH#JCMgK~Acjr&kNqK@>qxv`s~L
4phOd5?-g_kdx5)|OeGXY`-;5KsK6(?<yhnS=SszW?N$CXFagxIw&8e>pI9+S#Lnj?Z+3RCq%eEheD3
fkRP|DmUoFfWom0@Q?b*@`i?;C*cluDsu4?Z2fp_6H=wE`nhyVDwL#F4+JTGTIp_j`v4NPW8f`qbC@5
z(FgbpI7AFe?_v@#nyizk37j!4SgaoZlEXkZL(M24OMguCI?)_g*UWIue42ytgj<AjJ!zQ{&R?Oop!`
<e}O|szi%56qQWx7L9t?t3{#k*XEUeE~_Sy%!8?}8&Uu2s0fQu;A5)c+B9C$BR`yXn14_TCd=E(-c;1
L>vUcQ+rO0{cZVF+(m}r}Th7Py<x~p-YrGIR9J8UPzoWDp%ku@N+wLx{=tH09>SEAVV35<m^Z+GzlGz
LX8-lyx+GhA#s2Ntst^L|8JOakqehq>6!vsj}$6{zwPjJ(I?(r`8abPlWzE3-j?JgNVm=1ZgD<aNn#B
|>T7%XzyHcOyK=4AX}cE|{&lknpJYkk;GM!y3L83A}QelQ&}Lgi%idpckSGLo6+J^?55c|g&1gc(rsh
ZKA?a7MWwQ0#k@`cVq~mCF2RMgCPv{FMs)E0p)E6!$BY_R$LK93A0pHMiI_cZ1P6Cc<jRBci|uqQ}`9
4MjCH(e%xL&*2E?irz3XS9{j@8U(JlqYY{2)}L3?Z6NKHhE0dV9k<73c18ZxYYeEcFh^e5$wQsO-Da#
0Y<M|?s+g0PDW=ZHPBF!xVWPwji+!=oIwiAUYdQgtyD$AZo95RT`?Xcd^Bg$!i1$*$8Tim|x+461O(b
bQ8b~_2)R8BnfWO~SXhVbIn49gxCY|ISMQdbA)-z5o?_mq7@RSk3-B0Vf-@*?ky0#<cqU<T_!ix4AMB
`Hdd<*mKhV0u@UnL1U=#kQR3}gPqvibM&{R#W={q@Cgh1IW@&@C)Hv=ek+cfB^vYtszb3Y|B&QVhYV2
hG1Fo{r#g0*7Px`+tpoU!zrK$b-uLEAa9OyWBx0dvZrmy%m*XxW{2GfziW0OLa3#Ab}Ia(1X-2wO3gk
OmG)965EXCCeBHinFwp%ON4g!_G*tZ?!)`1qf6rv>R+_ccNXybFMh~5+@e9<L=SPJ0{S*RD-Mb>`fJs
(W2agw{V?9LLU4Q!trQ;nA$0ng7Bf@Qf4T&V27^8!Ie}?Boqw1yKhr9IiT>y8X{-+_!mGj0vuC-?sNw
-Krg2HcBL9_<VdrO4J;TrRssChpvheR=ni4`Y>L3cst!QA<vuDVL&}PQDp7+izHHNQdU?p9oTdrhAxx
g|Qoj-769nV<>BO>m}6XRRFJ4=_@`_~n>e-qhUVEu%>mZ~nm72MIyPW#HaVntQm*z3XeW~!4h@FqK?D
ywP%7NbYS?$f?&Vai{M?sE?v@IGd$7mn!IcUyYrj{W1&A(TETBKGxNoK(uB_x_9YU;Redy=T|n3-WH6
*m*~OT3(*3h~HC{)^C%!y7545+1~6hvILxOs=ATbNa>gK?ljn3&3U(BL)GWmwSF@9fQIW7vedVPC4j9
br^uvdYONU(v0LIX;y!^#%wFraCg@a^0{^h0V()bL2Ne?k-%^M(+Wh2VzV)Zxo5$Y2j*tZZVFVv^AW*
38(i1Olg1%NOF}>5-R7LN?{l}{SMGQb-6^%gba%v>-Y<!f4D@(Vs<ju+LHaz`Jsv=WR^YqSg**8T`Fp
2+jd|c@9J{kQUz5VCfSK|GemZh8vTzG^0Wg)joWWPQ3s+Y@$e*#cT0|XQR000O8U0T0XJ96^Mk_G?(>
JtC}9RL6TaA|NaUukZ1WpZv|Y%gPMX)kkdX>M+1a&s<ldCgecZW}icec!JjWCWHPX_cf+5EymZB5@j_
fepk7{168MwM$8aDRN74t*DoO@8M-HT3K?F7De@-)pCY2!{MB{h_4EzEy<L$?6VbomhiB`Ez?#hVX6h
877H#H)vMXm6w6mEnQOHoc2j_b#P!L=ko?Rf)6^=R1df6i>6Am6mQ<vr<-(+yS{2k*yRIhZuP&}G_p?
VsD*gqt;K-S@)N&=0#L<~1r<KJiINtiT{&XtoicP13BuO$sjUksX7#2>PiaE{LNkZ_+*_;?q`i6=5fQ
(*{b0s6qeKh5UVa-lfg<vb_X8D=cO7|hT5-{hIo23^qbT3p)4QwpU2{BfGsnlq%H<V_U-?C_Wzk7s1b
A~BA!|in1uXT89>bDg$hAx;ls9BwJfu+gCN34E=ADxvA)%j(bEvXLY0KGT5zW!s}YgmrR*{a~0XH<yI
kUS@4kyFde*f0cIj*C$@hDe^V#u5k(T;aNJowqzU)XarKe4LU;>EkC)gPOs~){)X_JPNqtubR&1{zQb
Ej=!t3Vh^G@H8xkJ?TC$Z_vlcxvsLhw0}43a;q`5J>mNAGU`M_S5|%^4Ybp#&I`rV}P3EnrF`4?6esd
Lr?mlO5y4Kjy?~xw)rVEq)fIRGY?jiWnG$p;RjccCUrE`B1+tVOA#P;E+M%2P;B9-kNxg9Q=BJ$Tu-0
~Vvtt=xmHdh*t4VlsG#uPMjptp+Hr6U5_5(`7(EOB|Mk>+@rajfc=X>Y0Dq(n|!mKzd^AjFE?5=|GB%
UX=1l!c4#>zVUk%N6@w9XB~ocJ^Q`5C<(o&(+$UcS&y<p=2hgydg$VXRabN&xtB^^zMG0fxhp~1e1F>
yok9dk)pb!c4()X8D`sg?NDL_*0wKs8*Q4|Qp+}X6BZq%G~e_G2Y1JVdM8L+Yrl(_!9PjHUv`qVEp6#
{Iz7VjTJ9k2z@4-b#d}>MPb5d=gTXscLh^DoLul)jQ*DOusvPmAQV=d-ju3|QCGcZ6gCSuyOCjQl;rv
_(QfO?b5;aj-Mh()0OW>rhWX1>smNw+sBN8*2Lnb^+OJN6ySIB}gpdFEX!&ot*!fAHaA-P(%GDPqj2I
J{1H=~ym01$Au6l(&=7^(RP>9;7I3@1#&>KrA+WvjqT!EJ5;7emk-{KjM&iz06BE9+v2hpjUB_e#;TN
9m(GqUOF@v?uBBhu_y%mcZ8U;pR0OiCzl~746?i-v@F=#S&Vwl*_s5_Z~pk1JfIBJFBwef179;e>%A6
(w869%ie#TWuhVTUL8hjj$9uUk>lUndjCAWBgb?TNdQqR%=QE2UTEyc#Qv=gC;O=#Ik446)>dQKTtT?
dI%;NUml{(f3ht?&S5o)YiqM=1OF?rSqg_=^kM3_IvcEXJ|8Q-~94Pk0^Nz-jok{XzGoz*P=ZZ=oM<-
6YDwy=O&!xV0Li5V%G3;YED-J_@@4r6<dyd*u28lAsLZL3?T(iugCZIuSdS*;6=%%#G(rBreYo;`oV~
#k&I$jq`--K1uTPO-cGArGz>1szT5O{GJUZCCxGC6;JF^p1p%2H5|QJo|#$hj#5-5`(wqBT24uZUP^w
h>gG8M6-LQNVepDsG+Zkc~z;t1v%Mv8EeS*(1Rqvw*&83vOo47p3-PD=2mtuU(aLLs5Xyep5dP`MikU
{A@mF-m16m03d(g%&+b=tw;%0pX`jTh?qO7U<`#2=?ukYM^c#Z?%QhhrrGI_yyQ8?iD_19gAuhkVken
yI78nZbp<OvXRNT~7q*!xs&lVdmxbN2ERFfJmr-;e!WXd`h;CSJi#ziVczwSZ=7#CJW!&YMdS4D~xHO
-<nY=oizWng+^5UJJ3_d@eef;6cQ_)K<-&|bXL0R_hNA9*Cw}$Tyb{nL2@cJG>dxdsMtxeqqlH7&0FM
DMX{-*&Kl(Df{BFhDR<frq?38FS<rotHlP?B3tu_~0NE1Hr^1!?lw1{y-4j_mkvP2)R%-BA*n%dl-t(
OV*AWTJF{4AWR>_IxNguV^KRn`IG$Oq&|iQB<7r{9xp#@u9;vn4G8*EsBF@EXqOVX!L8znXSNo$#8gU
3v)6aFF-HdU985%rl8}37h`Tr$;|lM?;byo5fPgP-;>v<h0+6{eX$3#jZ?M*tu+p`LaPbTEzoTX3fp~
yzWa|xl-UZ(LGl++O9KQH0000809{(YRQ-AYOIQE^0CWHV03iSX0B~t=FJEbHbY*gGVQepBY-ulZbYX
OLb6;a`WMy+MaCtq8u?>JQ48ZnW(G#GsGC&(d1tchG%9#JZfCV<omeo>1)i8w)P=w{B9*lP4oBT5oT9
In=fz+J1`pQQ64Fg<)t+1&tR*vks$bXGM?B`t5hWa0IfCo@Z0|XQR000O8U0T0X;)g*)b_4(bm<|8{A
^-pYaA|NaUukZ1WpZv|Y%gPPZEaz0WOFZHUukY>bYEXCaCx0q-;d)o5Pr{JF$xc~r#A3hX_4;s4zUt&
D{*iSt5w%coW`nS2is{cApUn|?4)(tED-vVW`2JD#vV`7G)*2^eqehJxmJz|CDb06l+cI<MRm<oVUrZ
?5>YqWI0z3Zc1dY;jW$y9+zG90uL8wtUbwcAJeatyp{Tv~t?E|rUgT~C9~<&xG6{B=GTRE}xItN#OOf
rE<=Y;`;C~-plcfLiph^vQQPM>kY0?#>wJuu8w+(aE3UbM;-IDbRY>RfLOP5LV6@03Mg+lnHpb!epEi
l-%Dz8A7P;qwbK#J1QVoGgLA{)@HYg)I#0BiW5*iMqyQH#P8Srj5H5f-_&PIk+F8P-Q=47XhQfG_Jc#
e2zoq)!zGZ3=EkRWpa2*h|hr*haDrP0{$nkt=YOZub>FIE2*#tro0fl<Fj0&{<qIq*pxmMNTmm;wi<K
mA5Th+65G)W(Qo9<JJS^%nEK`VH=){QslT<IyhAb0yB%ULmQ0rGKAd{r7s|q4*-^9jo=%6VW!Y0wak)
{<;HJ~C+o}#qB1^Xh5t+df2mNoDk;-VtY3JY*H5o58{AeG%ZDK9!%S#!`TlI!tXD3>BPHZgvtllYvtN
|!eJ`7UF{oa}(W?K+#>Fv8_v;{>fO6KoilsE1|H0=1>Aj*%-+RdfgpdBDL63u9SfR~j`0uSSyvEby4+
@@{Yk*Q%Hy57wi7@<#?-S5SJOS()fvxmuE&}fprTPWmClHVr5rmav#{ss}lVn|E$}659=7I`NQTlrlO
u+gLJ6PFG)vRJix^rsmFanz<6ujZ8;3^jr7_}<Jel|$&)f&&o2yCpF0R0nFbRkNOy$$H**-O2{zoURR
wZ(>(SF@`dyy8N7$y9~C0v@}^hj4eiR#1l3na!1Via8>|bZ5lA?>sGa;0Z&1ZRrN!ND;YRBNABGFZ25
~IgK)-;2#i;Hvf?cNp~@X!J;2=e9T+MJoLHvf>VU!GYKZ}y=#Rm0zEds>2zyG4eJ_E#q8{z<b9&FKj8
ZW8Wdp@<v`|m3URI($f4aOj#G!P#-Yleq1gxU?0JPCNGIUE^#cx$7sJrkT5KA$-3P%X=*^|fckS#Z5u
D;XmjwT%!6GsokvujZWRHW-O(AhHvkOT+aUt>jH9USAjM#~b_g9i61ur2toVoK9y`af=1Ae}G^X713W
^Xq%lP_WY-2ikG(Bsfg&wC#LPkd<OD(AFqXhggpYC<#hWy;(O8c8WpHVX7_b2!d;qgn8Yw9k<%8l1mA
vhZ&kG>a(q(tGrgwgKB6?771++VqBT{*nC!L-6!`-Hl-0_0J1|`29d349>Pj4gNj-n0ISMjqS(`HL#Z
=c-Du{Aewrg&)g5>k}a^->2<D+!A_SAeEMdBBX@~(3|~i-E|(fVn{b<AFSY@i4-!6-GO178EPBkrb^s
Q58V6W}#g8hJ9e8IK%RYuEuflB3+jO90q<;D~6crmHzcKw;E1vufP)h>@6aWAK2moDLzf?Gb@BMxV00
3ki0018V003}la4%nJZggdGZeeUMV{dJ3VQyq|FJob2Xk{*NdCgf{Z{s!=e)q2+G#Er`ZDqPxpn$QSM
UhT-3lwQE$?iU+fg($^tyUJbBo&W0$bauShonSZoMhSp-2fBE<hfry9&(C(Eu>~b%?k6E=AZOIruA$i
#h!^;*Qr#T+1-DqWy6)()5p4~wr=N}>NsaV6iUyWq`Ii%q^LBPRa(Z4E=m<|iju3N(tOWS#ky}sVxJ=
`i+G(Xo@8RbPpjN%x-ef)u_&GDMgddKm1Ftv@#Bvl=j{4l7Z)F{uctWqr;OLS5S1FJ`5>i`b9PnK^w$
)xajg{Ftrw3i*FV4tm$O+(pKR5wg-KGSd!8iGY&OfvR4I0mW;<?mhW0aB&KUdzK|r71SE}ZjW*7_DPP
ZHlIaBPg<Gf@UN{DAfdflvT)YQ_fELdL1CA;2<1JgThsBsM>3VDnzQBiG#rNTeuKE<H0bS)a)@j2=e^
1Y<2Q!ddb#l(iyY4!`4r<elS95Pppc_rVA2fkz<>63{H{z<k6ddJR8nGG51Ms7R4v@BTx6{JSgM1Ft&
w>s6BsQ35xuv4)$@UU$u){K9uC07dl1I=lx7Tt*3$kQLiwgSTv$^Y9x#F7VIJwQHhWW#B@QOLJyGlf5
IYbmxE;K2%pb+CkCWVfxMckFhtFtK0V?i$GA91@^ldv|v?U^P)>E$?8PV%2vg=Np#hc_K`?hl-b*h%M
f;OGtq&7W~2WINKAUiaU<5r694+(qP_OPcx)l1ylfoJ!nk53ef3fk{2vYn-WOK_rYei6Gg_=Ds;Onu(
1iEKIM*=^(wgLCH4%~1(a|NRcv&!bT6vyl93b^TAdM9f|b{aiw0pKOq6j^!EbHjl5C}D>hRsXAGxTDx
@;<n_MF++FD;%zdgWG`M!Hp6-cddPUzV-f9kg=ErGg@R>?Z&!ELa+yfG-IZe*%mBU<6opV>(<N5Mo{&
A?3(YVvh|-P4PKm^X(aODn>_5Ukq_a_SD6>*sw}y7pb^)YuS@&pf%<Q&0zp&XmQPfA9Xy+*)$bZBvVC
|IrJ+O^ruSKCC}p^>Is%yH?lGZM`zR<_AQ4t+ZO;<roxBzVj`)A;Pdv~9jyWSx%53_eQ$^2b;$ub!G5
EOg>O~Fv|u%tSi<q3F^C1aA^uquP-k!k@jP^Tqd{-H##yU&<$UqOKxd)x3eUV<TGt$o&K;M0?tI3UGc
p#=jJOq{<*^?NM{;Xe?n0Y+(;K&6E$=#;&0*c1$v8^zXCljE>%nWhwySPbXq&g!Td!zin1}8>SoO+;i
29bK1&mn!z!3&FLf|2PMDk|OE3E<#g{*(rzTv1vqA9D1^v^cCYWB%a>pG#y4@wJW1~Mv!l`8l4oL5oQ
V{QkF5i89=s;ipdiy-nelVlT#Qe>&EY{TEBwc|#54-$;@&k<laJQ1D+s`wvH3*Gn|n=>hC$1x%aCyYK
}(rYD7`r(BM<~KXa^zq2u3gVpSkkkpV@+Keu=gQ7hkRtvGCakT)UZ;G?9w*#<`aEIiTVD{aObfYe_G_
5NVM_hy&CQhw8SwT?bDH%(6g}Vc$#_1?Y)u_y?<Hdm18~|FfD2Aj=`q(Z5q-?FWiig*L=ILHYvUtl5c
AdG`<S60=vDvgn0zwAtI5?db1zmaA3$DEM6Qfho;yR~-YJVZ>=sX;we2tuqlZJ*??P!rMI?;ad-m1uh
3iSww>J%ME^s>#EPjd>;JB0P(El0uww#e~i#zDNn*&>cXmb(hYbMba1K}efnvfJn&lo&pvsVGf*yd~`
+2qWENq>$X<%s4{qMVvps7iuMp?5f0QC*yvPW_=p!Q}-*dfTM~jB9V@IFC)JG!F+WCRB`W(sK)vhmNn
W_T(vpE9QWiX0-OjG$!WZCV*?afxssgJ`(&zo{POmT-brW(pa9$pQ=-Yu+y7;t<or(&YMf^ACS2}Djm
ZxwXyu|4v#No|5xzhu1qhBx+*yoC#$7+C~{7(HG~kpz*pc(dlTr!N|8WGWY}%VUTqPpF41bU)IMbezS
-_}w<2Kc8~=v=Sd~Y%;UIucM{5>&%kTxS*c4d{joadZS3LoS{L7vj6NB+HDE5YZljn5*a$4ZpsA=fhx
)HC(FpL2xKcj+m{K4Z>aOQ@GaSUGswL>Z^5FQQ``MG<!JpiSe3htY~oIn|?>w(L)P&^FG3t`UQs$kB>
EWKX(j)HEwC0`mAEOrC@UPF2B7JvG6%HCB^yuNfre+xx==lSsRMOHOydM*YiB=g~OIaKQo4T7N2CDh6
A)ecK}QaR~saoBqSLp~7rIoCF8sefRh2}ZjUXzq$bGc9nOh>z`yE<h6olY|#7ZtscS>&gwZsyUk5jxe
n^$EOYpA?8{A>cbWL>tDW}v%;&UH}v~4FK{MZH*_aiJVIaKTlZ7Acw9F{nLkB;Up&@Fy`$Z9UBK_UOf
{-{iVwT8ljlhWWGPT!T9!wA>ZulKS?^Mqt+@nPd!PWh=O5n!C}Hl&snDSkPW~Lhsev1vRGEMyjD<-w2
b4-HdRaQwJA7H9cRc=pccCn6q$g<2H~4=B_nm|H@ucPdK%@n;QtkiOh99*B`+n1d%>zFJ(FD;nfuseP
l3Jr!xBx?uyis6Rp?dK*2Nk*i`ta;BZ_w7p7;@Y|`VX8u`?-N_bLzAEFEIA^Jz?4&NF)Mcr13^r==im
^=Yp&1OgkUOF7&incbLF)tn&kf(|?V0wmXv-#%8dyC#bX8s<XNB0s+7*%2FJl4Ay{h)zOT-c&1Hf(H8
uY@IWok&ku(~Y^pdGa(kZhhx3}(3V$u$0p)qi+}%dpUth8?Akzbc<X{nC;kr$<0oKg^7<H#XrEPle3i
B&aO9KQH0000809{(YR2nvHi7^5I0F?#+03QGV0B~t=FJEbHbY*gGVQepBZ*6U1Ze(*WV`yb#Yc6nkw
Ny=O<1i4t`&SHsf(>4?=Ro%odMmq-u)Ty}6npGwBTHI+wB+CK$X`*mZhL7(Ahu@a&C`1$^G++{K&ZCm
vP~MJI#AkaW-J09f=^6%v_s5YH04c^M{Zp*1T@!0$)!UhnJ6m3izBmGR;ufmtfzv_@cLGXb<BB7MK#)
~<YBx0wasDod$W1i?UpK)M#CIe(iYVTtMgQuCP1s-DmAOlti{rz%ZF`)%wfD=253Sh5<*~|C)rXn@3^
o<$89yWc`=-Tly};b7(q!ia6d^}wCEoDy|gSP>#!`dBuOg4tc6YBHfoZN|Jl0dw_2^9(D3F0Gb0$uS~
#(11d>+Mv5x|wMvbyYS#h)lRVF=zx0Fmw!Upu~P8-$2o(v9Z9p=m$8!%p`7Dbc87+#OY=fF%$Z^7)nb
>@)4w;#mHt&<TJAeI-x@X*OiYId~L|3j(MYz87>Lv2o{la1h&3)6Q0+Qc+^&aONfWq{iL!OHbw6U_;7
Jtu|rjKon%f{uXpap|ELb8hNFgIVoM1b<t5+bpbjO43)+-tjvN^fUO^bA#bIhnEwtPQWcl<*tKJtnx*
Kn8I?#c%<dv^<4Y!hu0||$Q&8=sZtN8>7OR{L8Jd#ewzFzHe1l4biE5l@8F{RaP9iEFLHnyziG`on6W
nR*~Xh`T7k5UZ&>g%zO}ak8g$;s;Y&ORP*}W8yU}>{Q^C=wGs;*_ORjoJ1Dq{2n7;A<08mQ<1QY-O00
;nGTEA2<tTCqX1ONab5C8xq0001RX>c!JX>N37a&BR4FJo_QZDDR?b1!3WZE$R5bZKvHE^v9JS6Of4H
V}UIuNY{JF4bDvx{ofrK$1E@&~#(i-Uf@rP-TgB*wwWp<s7d6dxw-{ozAANUL=t--`v9?3zL{j5YM8=
vQJ5$<Rf>J-kQfD#EDE?E-2)?f4V_RMYboO6BccXoogm!FWX31VmmC7lt*r0djYdouAq(=hoKw!1;a)
5dyGX$SEd4)d@2f-`R9v^$$Z|$l1df`J7mHuh&NO^36D3u-uc;l;#}PPF}<EFu5LcT7!1Scy;BIV6Av
^9_JGPI0hKI{03~y|6CP)Y+#jW)sJepbmB7yYVs<rM%u&Fu2lyCh_k%Ig;vjz<#B)j<VjgyOyThk?6z
*&?z5X&L&?oxWxxJbFHXj@P-LCw-`*FG78*qPL<8C~f{6f)>`{nm{n5I`#=j`+1rtsZlJcRxbe);&pr
`r!v8U$cMssDa|_{{C2V8!6mwVMVKtjnhDuv78LxX?v|?Bk{7vUM7Hn!d$f^;i&lZUB!l_XT+BRoUaz
^}#yxvhCJ}7j<wX!E=Y_H2}K&xWlWiCL{y4hG3dUIXeBE2^ucz?mp^mPX=K9{x%P<*()w~)NTPm6<$q
gK{1lSQ^hGj^1=>Sqylb21-HeL<sIqrMd->01r|w{MFK1amel~4CiF|mCc3qOV|GezIT(g@I>}Wh6G^
}%B7zo7x0p^9X&8$VT~&Y8{aLcFT`)+82TcQWtUDG-{7AX(E{%w=H4w6(LRwShm&-grqx<`XyP7;DZY
1#61WUD4D~cujRkNv^x0)aH-1WYu2_|Nv^UP@EhSa)}G(093I)J)T^N?3nX3|&D96&#Cg}lW)Z)u=+&
atAuVlTbpbVHw(qtRT&r(k}6_s_4(_vW27T-poH!nx|&q#l3e!xGBYB;uCI2V!Kw0HbZamOqKMqe|VE
Ag_?-HD8gZ^)>Bl8f`EPRwL^U+#U7bA|yZL`C}HaEs_}x<82<cy8dq?)%t&zw54o~qY`@c&_GZXgg57
6S1{herHj39g%qF;-Y1+iRJlrbg+F;twYWOaL8nfccE>c|SBiAs>-9Wj5Nck@yJ|kUko;|q3i30+LQW
`$V$_i_tSF>{`mm16<+4HBdW2ByY!k(tI-Gt>8NRnP+G6f6cuKQ<JVwFweFrBp<P${DV2#!P5kAEc9U
XL6%eEJ4I$@U#q-LyPS$Z@XG*(xQ6<5b<YzV1z!`3WhgF>&3jSe)N+i)XmZS@`Hq_HsxvDsFRDmCe8F
Ey~t|8Cn$hiNaTn$`w8*|L}aYnVQ{o0hFlwX6f}WYZd0C)idw37Zxsr&@Rv^JF_a5zSuRTzzHYHcl~=
%iLaP!{am|KM(32G0W=aX{4)q0C|m%^6S<BT)x3Sb;Y{FS!Jo~9<M%S*<%}-;tV4N$Oqa|JYMVN4a2S
inevrMLoWzyHtm~?{gpn8%2A_9ix#AgW{jHwKV|FMKiL;UF?a`~KFPq%Wp%E}`R$Tc6OC$d$nIY#qqv
aTKJ{rN>v^M|4z=;_M`}_A=poZa1#!qE>Kq*x*F$2~Pty8dqMS+^7svu9Q*oTV2ALJ(n%D+5r!wWy;T
l^kt5dRJ{4)YbpK@+LawcipXk#*)-ONVtB~Bqsg@i<%QM>(pWEAQdfblTwzhf4WTHs!_xS`{}P)h>@6
aWAK2moDLzf^B(u3DH1000~%001Wd003}la4%nJZggdGZeeUMV{dJ3VQyq|FJo_RW@%@2a$$67Z*DGd
dA(X+Z`(K$fA^>0sVFJ|vfAFGv0k8;roG^@ZP7G)4@Mx!7H#V)i#k$DVif)EH!~z9QKFNki=KhjmdF{
--ydhl6o*>KhLvKsE2`bB(2qjdU#eZ#Qf#<Vv#k^dChDfnq~gqs|CyC7H)GAQ1|D|gO?8afWucmweXN
^8R9QLG^Xj5b(xPg(gm=lNERuDmc)AgXLssRM{!BlfB2i7&v<irFt}My<=g%KM$L#9*?CkvN%1bG#ZL
w=*h5}i#aK_+sHXMrS)xU}=*S~hWNgdjBTa;Ys!LKk4en!3p`Td5I_MMQQiuzniA$_ykrYKcnoM8!oJ
Fl7)-kv5o6l!DVqpaYwUCi!e(ePBXP2D!L8M5V)Ev>T?n0QI=!ZfY215eXvHk)nAOexnI#ucIYjuxbL
5Cru7M^<G!4qP``$<TqjQmo;pW3OaJbFbR9akE<JH*;1(j4UWpShMFW+cd>3cd1z@B-1elGtl%*)qGQ
I3!X=Y4bKZ;a}NL0B$u8@iVDP|d0>4_1SVLp_gs_QVk|SzUTli2;W@i2nmse}CW72(=oHdjal6!T#*)
~Wd2K~Aukq`tYvg?0?goaLYNW{A#8ScZZBYTk7Q#g$!C^LyYxb2N6;pfBmN{E<mJ3L64jE0d*bKyfS`
>zHp`)AxMLEdw;NM!piuWwg?haVC-E#091a4LxJC)cwa2>zT4s~f51rWeS8MLDbmjuK7e%{KG?VF}ni
<d7ARU+i>Wx(!8W@`j(U=)Yw7}9NFrK~LN(kf=_wwWxKi@T~6S)Me-fkSSv*ROOOj}~AVi~t3^$eEoh
s`5zd5Le48=$15Lez9ehs5lc_HlMeO%NV{*TA*>~a|M~nGFYXCSm1dKtKAl|X#pgW0k7amR0l|WZzL-
QTmdS#43~jNlQqcPrif;A58<N{_7UF7yF&4pOmq-AB+n+($h6Punpdn5M2qt3W!6XH0g;upWs`JSPd|
!XB_vNJ|8HBs_brGF*z!f1*l!hr!m>jN{5(fkVyoYf`CJFs?>ChHk4#z3=Q?fKZ~A*)XU!f4@M-o4G3
2-}!A=vX2?6VK`ZO8k`qNgT6nD)E#%5Wbr+SVG6)(3DoBz%}fTtH7KYX2R4m3|CJwe#bAg<PKLF~MTJ
+oN`-XRPm0I@*95TB4yAS_W7cVy4Ydg-oB>z`|{L1aNx;TN~~jD|?qwF2b&^Wy6I%_W0*=Wj2*eEiIU
DWhRR+-9=K)(C$E=2-(sByNkG=ZQ-g^)g1Yr(4e8n$L22h-!d`%$GKh4JT~)E-RJKh`}`)3SsuB8h)7
Hfnq)gKqLzOnu3_<UiEO`*D6OC^J}z1Wc6x=1HV?QO)Dh^=p*R;h>}!aOV|(L|Hf#U?xbkz@Kx;EA?h
(hwiRJTY<6z7Fts@VzT7EYN32vMZwO7Ge(b?y4}ev2sQ|9Ox#mP{4i<V*{GIAz!!-f{iJc{2CxPlT)!
;Ik2vBV2VU^k!7u^ii&roKDUUM{$z}C*B2Ol@WS4V#Bj)@xIdmlVwZ#mS~2PmdYXmmpcZqS~HR`|Vob
wlr<wzO7UI5Oy}JK<RJdjRqS=U8u<m00*(MF^8Mmr!LKl2IfQNz8)eKcWD4L$%NI(5@Rr?&QdMlDuhU
rCX$4S+nfY>f$%U-M-lD{q?6LR9|EHp8*07$l>#rLonoEs|r|ftU!kKGL|h=ha9mP=_ng{99uAhXve~
9sU4Z-Rx(QGsZ~t|#H<4AYF{ryqbfLRMR6GGV2f=m#U_q#q7zostz6f?K@rdR1HR^ovFVTa;TgLGEuj
dk_?>I$5db<qSh~f%YluRL607>9u|{HFq+oO?13R-WyI%uHI=yOw)5B;eyS4|#A(sEToP@HHOIXKbhi
&adHMar#fY0rel_t3fJC~ACUoUR{KYlT9?TJE%w&M^yfxLbEE!bL!lAza~hOF>-;ii`q8QHQAT)T3_g
TBpq#vTOT#ipSI15eW+q=Sj%`s)01CtK3(?a>rk48i-$kN<dc*^>;aozp~D7hleMl5Vek5R(8;-NJf+
KL%@uMp=xBal*jF6VZ(Kuv~S<5Zh==H-#y*XKe*=rZ7q+e*w70s6nG5)gk32tPB0E2Xs_|O-Z6Vu8=H
Xb{jIpgaBPQo`sG)an=+@tKQN#u2oN}-cyXUP^Zn+M@^q%sCCJ!aOjSREtl-|!k0zEY0j=9GiX7(R2|
iBv=>6tzi9yLv9BeIfQz7}zyk`_)&P2LjUR-4gN?@Q8*O(V9ameJ#Djw7DW#LA5lg9>NpW_F|HY<q0t
8sT8bIYVYt0_+fmu-I08StIc6g*02G7;<Ih61No&)u4h4u5g0o!iRooa}E^$HibAw6IB5w5jc`Zf<_L
&G63A6RCrS1{Gbtq1>-R<SFhM>*9g$5u2~EBW^acSbc-&Q+if6_wp`H^0Myl6@)rtK6oKDg2J}=%fYm
x$H;OnbzDtuT~HQbQWsP@<5om_F|nC5>LRS00f76a?54kdFeuRcnWpOFuGY7r>t(tB=k!uv~{3_w2Jg
*d&VvrjZosY>uU!mv_y^@7Hls^eIys#qq+f;u|~Dz3Kh}S)1hOK3kOi>IHUrOdcns)MGp6y#{p(RnMf
<RTNp0A#VEoRiPv;Tp)=$D{vz~jRKyCm3%zeb;Epy@T4TC<`ecpGap!^&DiUQp<nCt!b{)*|i#Q5}fe
CFmbVlle|KwDi0)}8g*G&F+$D4_9RJhk5Vv8ron$s}I(K}lGeye!^jTN@+daP5#?m(mXc-*Cv5MqSq1
92us8l~2WL(j2A)F@G~^7ow+4h`dr@4ze{^zreCnorrt(a1(DTx6PZ_%RYd_-}(x7oXB^z&&Z9kCI{Z
eR>}1F9Qsdsgd17nV*MXa|l1}!wq9w84fBQLWq;40A)oZh<*U5n2{P<)JOvSjEczMj4p1l8OZySo4S?
)Vk@&%d@vAd(r)&*+{tFoH(%3DR+iz)oMCBMrXA-y;QK)|??hYWr&>?brSJrWKsFxNcVl3u!R@4@?s)
Bi#AhHY&p+v>Q*u01c;m;O)L(Uc5lg!ZO8m|6uAP1R9wb;&XAN}Hy4=V2<3p3aQyy%zI_^ec7Tepw1%
pR`i3J``Qt-X0j!yFblb1E8+k`{*m4gi=cMg<xLf<XOVz-CRusy6{HX@|lwTK7~5SWezrHR<zmawj)!
a?o89Ueoyheg_o-`9MD=JBk88kx~=-xJSm#*461Ir#S7)(c?S=!I)WYw0TPZuP^cGg$PHhe7_x?WRw+
YxeN3i?K<2IG8wat*7=of!xp7ztLYC46JQiLVqXm(6c}P>+g%H3j`M<^HG5``ilZPFimGqX%5`NNd}+
Wzs~TV7uiuy6kJ!hvvhL0i?L57&%hay(;s9sd%U2<Lj@=>$9Gf@BHM-eD-V6b)?wJ_1nMDFCtpBbEry
|BPiYLCgLH^d9-!4;cc;6D0)f7~3vdgB!p-b+em33k%2M5onCbh!r!q5C5615gY#DrbSBbX%A5cpJ1Q
Y-O00;nGTEA3Hu>_~52mk;88UO$v0001RX>c!JX>N37a&BR4FJo_QZDDR?b1!6NVs&ROaCw~>U2ohr@
_l~=t0JfbY=q=>(G8H=4z7Tk=4$(1d<MalC@n9NsFIYOh2j5xGyIS!?QUY!4>m>44CniU7Huz;A&o3p
!&f4F)wSsA@F{gz>4RQXO14Dyre{iX;t&4Ant}T>bLhDa2Y<+NX!tE`jfX%voPO*MYjP<HvnJO<!|y+
PBV@;#Rk*PieNG>FS4!mwL>qa*l@XN))SmWS@nfi-6<-<3lRt8$fqZ~>5-{x+)Ss?K3IUGNN;I5O3o3
ew%0f1yt3+qG0>1O28QCe?Qd)8J8NhtU;MzjAE$hmFb>TkGp-e;rLd(8#YM83Iq5Z+^&+?UP!_1)J!g
8|D&E3Vt)y>UG6xmgx9+Z`JVlUb}h1GJyN@iF<K(=`ID3t74-kDP<gAt9+z0(Ce(UkxWx~|Wov_cp0J
!qWKib#(uvJKvx1H`r6ODXMG3kJ<rt5wM>qWAKNKB5b!c(5Vbs5P-08}!kPy!}8v%Z_hW1b!UlTy&L8
lQ()p-soga5Yr>g=t9g;;IZK-zExZLJ$eA1&%rlIX2IsWRs@jl7(T}ni}57PK2l_wx%==Z5;;M55a0y
;AV{G&Gu#IhHQx+vS?|Qa=)Jf4f?p5rf(Wi>z`_<%NRF%ge^PYm$VAvJg~Hp?IJmMkN&JPtTjFCGNG2
8?I2$FDJ@3-Rof!seHOc!k`7%I=kPciqqygRYLR1HIx<+(d=MnVBM$0u(yp@lTBDw<rvx1Xe@k)FnQV
~5=u!2BJMOQRKiBvF@L4P`%C|SawfctSL>_Rvy0ZPnu-w2Z?1jKxw-M@Pv6_7^=FdeCKP<?5sfWAdVl
I=FZ1Kb*EJ~(asOl}qHG~l-YVkAjgn|>2CRFJv^gE{^bH-mB;spH6T0yiKlGd?T_!5uKx9A%2J8P?W@
(b~q5b&{zHY&@fG#|8~4SVwl841Ld4!L+?^vbSYJOMnASXmIb`aUWd-`i;IIlRQC?Xa1%yA8#-I1+0L
uy^*qk)Taq6%)pxFKx7BM`mZ%rT+2Zf!3#jsvkSH)nJ6TaU(LBlW|R_V6-r%-qBO0NxG+6O$S<Jsx{*
89fSuQ_9=jEP<jwY77F!JT&x}!NL~I>%65Gkgg|~ieuhXUq75IJ%X9ox3z0&TPPXf;0wj;X^1mk*Shl
1Fc2z@w%);nneY8<_{>OjDuE68ReWpI;{?}n~yco~?)BsxVO)0$(6v}gHP$H4*c8oYP}g&O50jH*?7z
f4gJQrSZ`QYfK=0TO_YrH10C61%}>{3GpnX%T2MOAV9S06oR?(6)FTc^??-+*E0tQ!gy8<IEWLHjA{q
C`d_?K&2#R&wZebTw$ZqE66Q`e=~|%b)y^xTQAV7MP~$ChX!uIMCneKgbFz{rM1E?G?Bc_!|nDj#(ku
>HCzb^8^CDf04IdYh2gD^i=E|_wp?pg+b~Tg4+%Ppob{D4GczPgGN&~+>ym|Zc51~Y>0QTm;KShOwhE
3)^S<o~ugRdH+9W3^L|M}nH^Ikn$>s>z?CVGkOI=U8Y(Uys!<^2MGxF1R0k9;N{R7=x{Q3FQ_3szAo0
*UUbWYmnsig1GuTH53-0b-!OL8oZ%p9|HMmdXKZ@Yb?ZMQdb%((*AbAjef<{~z~*9kgUFkmBgib4Jxq
c`!X;Dqyo`pz_Kuj&Y2pF(D08CL7m&m|i_3@$_i5ZZ`VV2XVIZsqr)sRfJp(I^v$W`PC@ID@dc*503m
Cg@T?Bf}0h?KoHxW+t;|FehTJ0tbK$B@C8-B_Bl@(vNcxbPbQYywCyAT7Xu(T3s_ZWflmLC7DRk0k{I
U_J`zo2@k&N<Y{${gkdg(LL_W{0BHf^<@sfF=LT58ZD<%A`RvG_fX-B9y*{wC>?CwtzmoShw~utlhsk
0S>v-h$z%92>lm|XLv%0GF{bs~{Sh=L3`B^HTpwr>2AGs%113<)_Z{?r&(~+E5HUT2@!g_(@JLkAgzb
A4IG@AeI?mr0yW&L>+=*0<&Zr|nP3v?Ld?c1P6$lQ29ptZ~&7Wp=qYNWIsSJ_!%oYCA2#;EIcs6BDh`
DQ+l+n56d_-ul$BiaNySMR8(#jpIZCKMIvXdKr|hnTanOaVBI1$lzg$-Gl@kQ1hFPLj_uszBb69W2EV
q%c(}1u;im&x-?6B06nAaX9Tg?K!uL613b%RwmAm9CW~jB1kRK*?i@8?CfG!IJ`JT0MCo9lgwC353!V
Iu00mp0Vbo0!p3ytk&@krnFh#NpN|@FBeMfWS11~Exl8DKYyVV~`oG!OyxG4Y3u230+eQuD58nqyFuN
GWrYJb<8%T&X`PJu$58*)69h4&&Z~h*Hvi0RL<N$k)P6{qVJzlDLQ!R=B{!A}e=wS17Kf}ehF5J*lc-
U>*TVQ-(Z|^Z^t>n<B@7ClMnBMKtuR_s4-qq0Ad)H)9$)Lb1%((bOc|W$x&;&=ubTRwHR0r-cPbSIj9
tMu_nNPc!v*oOFv#m9deW4=rl#yIY>wW`f7NlX*BO8o#hP2oy6TUqlZBV4aH55KTSr98>3KI<o1K<U>
#ZeBXAB;r}1yWY-s=#gw9<(4->{$mMgUkQ{<WLkmpMWBzM~_VSp6YuC9Chcfb!m1Q2_Ls6r0DBBIRD0
r!C)WlF{X|4NWczw02>;^yFy}wd*tJT@39KdI2OXv;6vJy((&0DVsm}Fw|OLhuTPMIcsbEtRF1QdX}1
1>fsjc^7zXo%=Q(^X5Kg^lu1?bY1z+fY@pZ<%jRNUKB|8qyGb;Y;>fd))H@7$R;v@a-?(^mK6%c~~-4
E<2_er2L<Sy?1y8bSy1;80HC;lOk+y6wQ8PN2rAERDgxoa)~>E!;AikG9r;ymujqcdMx!n^<f0Z>Z=1
QY-O00;nGTEA4>Ni=+}1pok-6951r0001RX>c!JX>N37a&BR4FJo_QZDDR?b1!6XcW!KNVPr0Fd8Jrw
Z`(Ey{_bBvcqk?Vwzhp31_V_wAl-lg#ZW9=zXSnGOJ|D>C8{LlRQ>fkQj|p6a$0)<5=Xih-aYq9^Qw`
`5Fz(_UhfyYf0TN$Q?eqmF%451h=2cqi55J~bPY-jl($@)MNepWlTuzAP&E^2F8IKcR|P8Mvesu9(}`
n{sn`=x!_*!OZ8}rR`kbtS&oq}+#p+@Z{s%s{TtNl3x$7xw^2|+1a{;Vwn{%qPVW!ont$@*x`+x85{<
y!N6Oj!l=B!S)Ef+=qmm0<LCs2a|>p?`AQ`H(SbXswp4`NX3Rsk)zT9aC;iV6M|Xv0j2z9?>h%GNZkI
j_w?)mZsK<9mF5gRtaAs&28cp+_sTAqP@4^sRfBP+GGJC|xZUi(D|R$s74x3&{!(XL5@0>SjUkXSrOu
&q07R=rh|Rp4QHrg(GgryYAgzB(WirrnFeq1$+U$BCWQ`r6%=6H<0rk2c=Ul{Ne7NG)jI#Pe`l8`2MZ
TnHVXBca_5tgH))$k_L#Dt;&Hgm6!Zr*&H8YNtn=*=(e%IX;OG+tZ5GJWndtB#s%mlhNa|rY0p3K0-P
#V6JWX{&#WUxdRIEakW~u67$3NjwR026TNqD*A|2s$|FjxG#9$5h67mWU+LH%gH;?4?ENHjn!AD@@Fy
4&(X_}tVv{8|=-oa}Wy*}hRjMVK*ydsL8P4pMpebB7hpGM{pt^#(16$SPDi3YJ-k<BgnTh?&nbrND<+
va2WbUFznQ$tE~{DYN?#if(g>LSq)#7kvsNegH$7TXKCWn%RE@<X@0W~#eXP}ZWmQnXR919hdaR{0g@
T^UDOGF`&OpxVq;pf%kxbxlCr?BH4oH)}4{&}y6-(ER$#Z&#dsy>MPa{^V`HCXe|ZhaOOmy!JbQ)$(m
MBZvK2Zi?ml=*<S_yP1EBS!i`^aC&@`p`WBjY?dcm4t<=S>Z!o615?OzLc*@aT46GY__fN8{)k+HXtL
$$WX0Ab$!lc4O#_7iQUR_Orf98-TI2|4Andxmdx_&G(Bw9>{(<h5Y?~POFqTe(<B1(|N4iB*&DtH%Q3
?Jv@qs_D1M60oh|M|sd$c0@co5ar4w^Ob?%eooc#V6*9-r(6{D2eU(ajf(#m(fvQ8uG7h6w=$BKcmmF
!KFCpx}mWh1~!^*FPFuQINB9doWsyUXUFwE+6f3G9=f>HQBbfIg~)Q@)?8<^vRujAM9!OfSWjOw!?CT
bY|?l#Vyu!>50vQMK<gYkF&|t7kPmIV4)%eJa_fy$*WTw!m>cM@m`zEaZOR37UDCELHxBwIv(J{Y;)a
L7WJeV6QiO)(bEgaBs9qEZ1$<)9N+DHS<;>u7lqf5`Oo8OaJFUsGbTosWYJU1INvz4m;35$^~JXt?<C
ke2HueH<BLg7?lw__9$TbM_we$O9CbYb2C`b3F;8&xxH^nodqPB~)_T-C`^5*h5WI{a{6%I9Y}POIU5
B|5ZE3cq$5LPW2(O3O1X^&7z!ozB<MJg?MF)o1S$8S(W09+DglPT!c@hDhMNbzbRPR~l9gG7KlvOrYY
cacB67W}1jknV5PrN!o%y0m;l}PL|ht&9ZCOWw398PfUU&dGt2xr4T-|gXx`2Noda+Y-zt+k+I&)>;W
){k6IJ3sSmI05%X&2y(9>79s^c+517ojn_YOZ`8I&GR+sd$hmGLP4KPz)9h%BP`YN-Wd$EzVVN6x_k3
yoN&j7NB5lc;HG1;x`{#ES*cXx@}%)zTF`ArxIVg$4L?lVq3s0h7ZH}xb_dIR!aKwsRUd!~UO%Doz#t
35>O?BIXS1e(x=4n@CSEi-fF)89egTs#@7p}b65F+QU{50CmHkp+NtWp+$?IeytfDxYR@LLTO#cB;O9
KQH0000809{(YRR6Q$<-r300EY_z03ZMW0B~t=FJEbHbY*gGVQepBZ*6U1Ze(*WW^!d^dSxzfd97AWk
J~m7z3W#H1PaKgt@La_y=*o`(V{7^O)i^-KuaT;U5aE$YLjh{|K1@f%93oONw+@OCg+2kH*bc+d##Kk
_St5wQ9V)GX=W@C9tH227+{pSXU%1oB)@X&vMA787ZsNdjAWvy1y4G4-=IUTq`jh89GHcwR(;Q8ldNv
y@|uZt%ncTe8nDUa?%mDJ?cLoa6Q#khaEGEb0Dn)R#nmN~!Es>=yp?7yX<OF_eyH?gXS3|}?fdHYUw*
nHCHYLzmTn2P;0EoK64tL8M91*M;J~jw9svaXl4V&fn6>0hIC_jTAAdLdjNpe-8h+mnP7ipz#CU~(hG
<qlvd+gWiGjZcZlDM0ENPYLnJcnjHfb>fMBpvZ5)Bxs5$PRz18KSAPe3e&g+gT-FvWCq_%m2^fx)G_5
b~Wisw4MfHXo8esIJ05f%O*Ea|)l_{?#jF6J`nB8Xx@G-X<Q>KucKDRHM(_f@n8n_apgDN!X9)65_WD
B$C&&#mOL_G{V()c-CrXH$!P9MC!Pb&QV+`u-czdQl>S?=FGZfgK*{j!*ag|$DWueY0CwyY>pswxx90
@<vXl3cZ8S*pDDlSFhA=gqe~Ks1Q+z&kFTMih+LDT0~uJ4<*EXY3i8L1TN0r|E=Y2KOKt{>l;|-yuJJ
s_d$7e)ZF7oi^UX;T=SdQ(X6x;ko=cLH7weRP%9&w}bIQ#dCM<ki3Vv>5g*<WN1|~p0VG^+NkIa%zr~
?ytYz@|KNu!8VZp8Eweo<dM@6PM?|HN^Jd0G=bf_6dhV$A4UDV|f%vo@3>MD+ZzJ8Uda&~J+C^g<NAS
yk9^kNM_50D?EUh)3-5)w%dzQMpE!*O3GEk!xS9Sikem9BMfrwZA|Q^7#ubV!zIPZ!G>)T;}OHnZ+I8
dl5t6Q!R!DcF=Ig4rl!+qBAO0SCqaEBYGRXkmMx+LgGjf8_>&mF<#VDV`&_w6;t?!&A8FJ>Wmt6{=;_
ZfA;Q}L5BBcJ9b37A19qHzMCDc{B(1VFWW<Sk#I7YJxD(BCAxO`Y$!Oz#M{^-^nB>>1l%v6^KObkH_X
9_0NLD2@-W73uiLLRXMSct)<>uxtEtQq)T4N2g9OFVL4xOVy#A71vxlin&gYNSk|UvwR|;Fmq#U-ETE
2lSmHf_9$KTpca=%*2xm5z;XeO1kQS~@1ZqMK={nv7PT@d98+DR~D^C~ZK&_UK09}PCdJRtc!p&ukYk
;LG%Xyi1v{sT};0|XQR000O8U0T0XzsURG;{pHxrv?B39smFUaA|NaUukZ1WpZv|Y%gPPZEaz0WOFZQ
VRL9MaCv=IQES^U5PtWs5Qc&cj@WaU3#DZ1ptO*5ed&r&?6a*^mOM#rSH}MPPO=@xX}i4G(%pT&`@Xx
2Xgh5jX}E2q*hgYGN?q4N)zi_w+Nd(RCAxDRHx|ffxaYEm(dJ$|44Ev~!n$ZMbfTk7C<jJyNee0Ho?B
prZd<O(Dd2KAeiULIcfG}+66_SR*=}#Q8QFcmyxi<|??v`bNK1WjbJUlM``hieyA8X#*j-`t-S+n8Yd
CEFgV73GOb7;e$%>{|Pc|bjMmS))cU_MKd*Z;5d}5H+;I6}6!kFSMFqTG9R7h?uxx&20vXk+dt|NlKI
F7>;ZxI#<4+0Tg;hWS2m!#vx6R*)?ibgyGje`Fj)(NEGitK^(7E1CWTtil?5H1vk8~D`=11%_LNhKr@
r%9>tz60*~UP3?;3K^GJ_#vP0(p&%0oWy6H(KUI%h7elWNAlT2ofAswkh!RpHo(TOv1d@v7<OlR7=TK
^TFR1*0Eq=zrDSzZZnT1d1po8bv}l8$rE@@X@CfOxc$}TwthlT-YSXkQCTt*=#~)dXMvDS$zG#c33om
>Id2Ah4_y)Y<y>$7q$rdgR$S#jjsX^02B3=iSY)y~=uk@e4F|D*|xmy++%F9She`=wUMV{%xF`d7gE(
r}YY$$3B#*K`!+UUMZK4nYJ(^)Rls~}TGM$y*e{AbvOHJ<#;KUilTgOE5tvyP%7O1r^tk>qhcoxvCuS
}ehpgEL=(G0UP1xZbE?^rM4iCNZCqqldeL7qW?S<Ay<algaTQzr*;MUH?$SAm#XeW>EtVmdzi}2=iv9
E9R#mIWeE8b2yD9O=~QQJlSuN)&!|Nf(z%sG(Hb&V>^Jksl7^3W4{lZ!$Z+&wS>i>J5XbqvDwEd;da_
6GdTe#pZ+4Kf|ul-nmoB-Cwg{|He@p5rAxLw8tuE1J4k}#fHZOutPT7gvQN_JA5cpJ1QY-O00;nGTEA
3@!<0Pg0RRAO1ONaY0001RX>c!JX>N37a&BR4FJo_QZDDR?b1!IRY;Z1cd3964j+-zLz4H|#swyC5QO
{9#FVRY^)LYtKq6j%*0JmVfW3yRQ_1`-N%tDm)#aM6N^PA_PB;A5G&IqyyvNf6<{1i=xHYz>ldLva8k
Z;nuXatNjSuT}BQliN&jm*x%Vt&zWD^w8(`|<c5#X8|S%cKHrpd5be_s@sJJqo^F&^W1;z0rRr(iBC}
r4iP`7i`P~B-5VmBH$Ir@uAjNsJQ}4O)%ND3`9dkXGMkZ=qraaz(+&6g3nXsQvhV8G+|Eor<1(Dpn75
2cj|ByDzF6VRAR9yw?1NTdpBjf1wj>`e4a<^=#;|46L6oq=~94uiA`oh^T}N7S3vVZUfgyK5ehfI%^I
uF<yN+`5flpSTSXeppN{(7iunOH>~F|&16S#4P<rSKq=lMw8Z6-4k4<nF(&c$J3>v4Aq-%$5kt@;q<h
{c2)5+_*8be!fMNr6s;pt}jI27<z75F;L!P+IE>qyO0HDj`TyHsh%;ja^1t5p1Gmd)KuD+xM_u>5Lm#
f)RQ>C|tfud_bHe*@!Ryg98n>}t4befy-A31g6Fy4<v)KO^+IgBFEytT?b(?#2TN$^Z58FG*r}fH?c5
rAk;cT@Zr5$D4s!G<Z`wJ||^{ct~^qG|58mCi?$SO9KQH0000809{(YRJLNZm-+<&0Pzw403QGV0B~t
=FJEbHbY*gGVQepBZ*6U1Ze(*WX>Md?crI{xl~~<t+&B<_-@iiVQn11GwGa2QoC_swk3dO7(iV<oF^a
9-)y0-vNlv<i{O>pVw6%6Zvk%#oG&7p{&8I@Uo(qLqzTZ=}U+o0%5bsrwg(QgD!ymXEh_q+w*aMwE`M
{1jI#)#Co0jD03zaHIUwcJ4!)=bfGx)Kxj6Lm(>W;96i=xN%E!OuHcSJ~_@$$ZqJ+6;G>}HPKkEsO8;
5HCm)GhT~b=Ponr+k925aef7^RC0J@l5BeA;10+eCW^Y!Bf0aVKqo#Z;15FpRTUHUghZe``Ov2>+3~M
D^wPeU{N1DV=sWBY5*r71<7rTwc@bY@g*_jS52&GUV_v1lMr0w=p#rH^k&c`7hHYj18Z`0Nqcj?B#~;
nLA|ymwc;WmPucC6-+Y?SdX7{(y$sBkcK5T{Tw?A3yjEkO<!gI;L3Y8UYrlO7yF?IHlSNNDDGG}{QB{
9bhcR-#naxYHx5Uecy655+RFKnv1Ej9)&Jq*A3iowX)}H=eP(>;}sD4nZmChPKq4eoffC^vCURqTQcc
iMa)oN9@SV|jk&U@)B`m*&3!6!))^L@@_511ew7osyUg76)ttxhy#Rkffa;}{}~z;AvGQlFJUp#Hq>1
>Yl=auWURB)pF~8?r;VX)2deDL8GHp*Qc*1!rU(gpEm8XzIu*5pMyMdP8Qbz#Q!t<8A3gD%~?KNCl}o
P(h><oo3mKq(Gp(l!fu?hB7RUFJ<JcJx*8yukny!1cyxMJA6x=m};+MAq^}i2wMq;CXZ;0TBcZw@!%9
_dk#Y2uZk~xn@_aMUc$EIS{*uKV8-n^a>}n=|Hu)92&{CI*g)0VnxKMQ8)NDKiO@oL0!$B)nTZeDWNk
0ju@>^7@>R)GjZi#}P}pQG?y+Eysxj0F<h=y~QHkn7KoL^y5n+bNubv3n!5X*7RrLZTG5fhf9X_HPf&
}UK9clio!InLNZUcFXc7qy(K5GevwtB*RPa&`e(;J{3JN=4e$(^szM*_8}ql_SIO6C}3JH)s$7$Xp)z
c+8UW)F1m$gZQS9VA5eiWm^1*aZOt00MgxN?*$iDUJXSU6hI>pR?pBDgNUWLIA2IX;Oc0mc_(bv=RjH
VYaJ|#=2`uZ_5-0)84FAdK@|6z9&%94$wVvZ?ighkluJTiXcLXV~m9-*;tls>cZEC?dIKjJL+t^a%i&
%OGKVQmK4r{-?7^5`q3ifRdqAawyEL<oJJWtLVTKf6Ef56)|19J9!52M9p<>rw6|`-AG#5YT+4NO!hX
Yf8?%|rkA{X3y=lWb69g-8V(4{l>;P{I4(Xx~At1G*ZSwm3T$Bcpa$AjqPZ`fVMQtui9YUdemF_#r!b
{!IVR+;B)e*B>(v+WZD~&Q14rI4Ovn{5Mie{j4ar}w1aeh<2a1MX9Ojl)s;<^RK<jWo_m$w(&iVM=ng
&x2-4<gLVcsXljQ((%Ibxa(EY8kC!!a<U%At0d!-J0s4y7sS@-js>|mFQC8p_)+cz?eb9K$z|^%?t;f
l+U-J-{^zzfZ8q$S5VAb!ct9`p+8FWF0L*DQwX-{OCU}D<pW~6U_%V**^%y!P^X}nK^x<`U5NdlyI3-
DV?0UEXOrkW4T<2{e-1<(m+G_bXtqzgs^yX@h|m?&m!ilrm*8c@{Z!5KpOZ|Tw<UK~DNifji^It{XE}
YIpIcAcU$pcAvkq_Rjd?n6mfyo$T}|gO)DR4`f#40VYG~8ru8wnyV4=TExd?|cHO|bQ)6z{Cld`g&>F
^3&nE?n*3ek)xyg-($m=GBK!+!|a$mcY1>w?Nj-J1!_7NIsFrc%FLHZ}NVCe&u&((8NKqU3_ZgsAF+o
>rO(8`ua;#?pt!q_D5OC1+Su;$$(zx>!xD(xbIDEA!}S<lHnC=3^+}`Zp=RiGgI>xMb^aP#|e8K2Gw<
Q#ef?9#Q)6n8g<4PT1rf6?1(EPuejBCNPZS<Xo3*BJ{ccs+?%D`X5kB0|XQR000O8U0T0Xtyc1RnHvB
A?ri`7ApigXaA|NaUukZ1WpZv|Y%gPPZEaz0WOFZRZgX^DY-}!YdCfg*kK0C)-{)6!7#KrgB~F~f<rZ
^caE?7ejP==u9~&Gd11?3iB*qk}u*n(g4Bv0Rs_F;3n@!ClzU&D>ERp@FuC8}g_msPR({_xvZQY!d@<
+4hZQeDl`7QJ}vF*FEGQY}>pRC(v2R*ud-U`mto44;@zkYM^_HFj_#f#T-_V>K%xsXk}!@jIHy5aK<r
dn2f&R&$Fo3mH@u59YOI+2a{<vz)-dA(}dWS<uw@(uJ&5C)+~DDt|g%ObDJ|K?ep@3`HytYLf@E-CV2
YoPmO%X#$_p9Gs$r5Ss-Y6u`P(J&cW=svsr1JAm=-S95kAG&Q*PxWp2?^)68c6q(ho#PV*pEvyXzHIr
9*WFY3eooJC^0v;(b=LNEmW!-ynohkayKPofJg@ux{A4yYq3H6i7cl3F8*ne)ym|Fz4jcCLDePCMC;w
P*cZmw9i?(grIeT8ixK)*76M7UHq-u)X83WNHU<Y==J=pOsU*%nHx90VA*)}y|CD;X4Rf%NXw7a~6HP
&6*RJ#99^z^BG80sxa9sx|2eOayK|Ff<IqT{U%hV$Z<p<sQ*hXHH#x+;tA8LSQHch2Z7^ds~k#Pm8yY
CtM_7~OtT0$*hCVyXktmuhX;P5!h9EYz9!D*@8n=bho1=P#eV`XxvpviS=5m%e2{`(~R-DrD}v=`q%2
#l=B%e5d<&Ty)t@TXrZUV4NVvW#_8dY%IwFd-VdIg!f4H*p;GiIgi((Z)qOMSj5ET9z;+pU`OS{ecN=
rkS}oT3`nnBmy*CU`0u6!fpsGkZvyZ<Yx-{AcN4rRp@CKJab^wCJNW$!cBueKe3<SAOwsju1>E5-1%y
Nm=*aqd#oKIXC7~LAXLXZps%Dv26VTnDw3K8&aDtrU$Fk1b!;`9NZushT%U6g5E@z+)@~hZ3J@Aa=9A
Hq3=9P4tot#v(Su7nkF3w1vXBoUbS@AXPhGd#0O`PR&=GbNWbC=y`Z1KYcq~`=44jmj880b8}GBn__f
r+R)evA?#h+z>Ut%QRm^s;GL6wORmHCZOtAfT_ingmzvHHzK&hQV6i^=-`}xsV8ig+KnuiPbK&YQS|-
<wEF%D`6jxmC{VEKZ+vySG8wSPlJX*S~{2WE!gYB>*p*+Ro8S|q$429k6g@HFOX^5VRR<;ya0XzmP=I
UzdwD8T=yIB0_)q#JbwXNr7~|;idjnTH2{pm(7?1zG<{oembb+g#3wY93|;O4O`>6<-y?MkEo2cg;)u
wC4;F@EDw?yKZCPw_`s;GVX{5YnJQoMh)CblzY9$AjL(`_>%u-?addc-fe3ckn(wANU3V{|hav6IB^K
96qvNo>R_d%5Xz%CX37lh%3X`dv?#7K+Q8BDJ4Ap>15IKXvX2z#@BxV1y&>>}u#?Xf=JtIfl)&rD;3I
ArF0waQfcSnz614EwUF`M|LF7>ze<Cz7E<JQ#F|jgxpbyH{UeUI8{j`GBq<k5_zu?{52+W0!mN0WnC5
^-gn{7DT9vE}DB!7SihVo`bE~rI9j-fknO7Xz5+&Z5oYV!B*yd)up&|?wc*I_NfaHfiMz5fd7Vl4@3W
uuxQ-=$Ag}Pb=y*a9Sxo9rUP-YuW}F+{3BQ{Bn6P=&(;m<KpZwSnwsZ5xIv3Wzu&a^iX)qk2D8AEz=c
Lbo1WGDhAG=aByOYGfRbVJti8pZbKDSzCCm=rg<|}D?gbz3749;;$na%`o}t$wFL10h5+I?$L27%y!E
Kugm;}uMiUb$Ka2hQ=jpRR|?qmlL@*#}EE_A2`6ZQ^#P>?y*f&I@JxhB=w9JR!wC$C>Wd-CqdqhEhj(
=@@I{zV#i35(xyZbP+diXP<!nSuliVj_9}_To+U<CC`+p~0}#y2n*W#~_*AVWaQ7S9S9xwrdUQF}Po@
qyI+$MQ=6;CBDc|(0?(>VMvMtZ^6b%0|Y(TYc9zQWI<k${R>6|0x*zR68)iNf|y>HAA<{(ufFV3r};^
esGJkb6W(%GmCHF>qRnW`w657NDnL^erd%lwbLdMVZgqrm@1>YTTii{VdFXvVR!T|`hZ!LF?!l7ky^{
GzTG}F84bol-Fp%jmIfD%?D^$KA%qp1=k_tL(VLQkaZPozyo`X477hvS79|DCG4jdRqEpUOhNXIt^6q
~DKisS*xz?<S2qO-|Hl8B?Gt`3WGy{I`~0X4a;ifvOCT%?zyW-Q`>;WoOu+de(xz}maA1{7|an*pbQ9
)c5bEqzur(Fy&qj{)>vD!|X#BlYbnWM`Zz@W3H)_7C|+VP*vaXp^@v5qMs(&!+){V9O;-!d4f3+k%<_
1!f!wZ6`1RoGsQk{sd7twm!^-%?ucdT4ON_uf#(=EXiF4zDIFFBnjqKL-tf)ITFkR&3;#iz9`{>-Yxi
|<qCsAx}`SRRGYgAis+5*&K%nmq-xE|wZs$RFt1vkuaF2AU9(sLqqw@}-b;KwmWJh~23Qw{YJ#hljk2
jm54YrKT-x1%Y&AZ>00RofXc@8}wAlqs_IIe83-Gg-fUFPF*3%(FNjScl9U7%1GRr}$uh$$o$#4%CV>
h|5;F~hd?aq3pU0x%jfAyu*pxOw<9zq%N4{#`D=&cluRQvZG0S(1H-~a35e|x~(5AUqPQv|zqiSO%$u
ggs)c!vaWZ<kt!DYfHt&+am+YWKdskisB5xSsdrK*`79&RW^NgKi;l^;GuKE{zJAkpoOYt3$^zgY?Hl
6Z$20SzE~QIJP*sglAIg6o1xAFfq3fMO*H>h0b(6a9Nb&lS5?_L*2H4YV|mh)WlXaQ;rPMukS<&rt0e
_?|%Mc4vk*E$zT1Eh388EESnnYJ`1OjKuI(o00Fkub-&emVw57~_mu-^5<Rdhx@X{@KdiG-8`(A&TmF
D}VzU9ABeG@Q-g{<r*(tIhci)kH6i%kzm?s%JQQ}<w$Tn@$?_E-J<T8#xZCo-S*eK=LPV=;UkHVd|oj
c(-a|^oJeY%BWYX4!U<xdm=V_uFTaC4@XbFRuG<_wdg=Tr!B369bgg{{lF8=}@=;n*tK#BQX+uHFoxR
t9DcGK3rY#!s7<f;)NqIC=_3m6Do3Z=9XVK;J11eyXFpr;&xvk*?MnQ|fG~0Atl;z^CsGVx9vmUgZ%i
kYA$Unq@zCDS^Sf_U6?Qz%fG&b{4cOCB>@OI!iAXPm;$WWye6UruN@}S$TOibd<@?1dPsQBX}IWrzF@
TOe%RPXPfoHd!GVX6(GyyBQ>$hJHd`F>sZ03)RsQ#ncH|Ev2;vzZc`JzOC8}b9#a~pe1+L`ZW=pJgFL
M!*4guOQ$lp<B+#z_Psj&T{RkqfGcusx#UjOFx#vMl`z{m=g|riFYcVVk5TG3(N%Ez@f8%kZnTxhH8+
%$`v-Pe!2N!2OdZouFFG+-kM}8l5L&2cCmI9jH3YZN??fOIKqlN)_G-`vN=pD^QNkZx93AO}1uLNB_g
lXqPG6xgsW!>{+?8;emB;kDuUM0#?MIK&eLFTH-{X<VvwUL+zF^DPYNZo3V_yedJofL~^$GQ?-LVxcu
?ZjC3aV*-P$^rhdi@iS9VqMq7l3U&jPizUW2hd4Q<!rR?(k9E)t3lZNj3#|o=sGTt8*7L)s^M18qtuD
=vNQQIDB-l+@XZ2(Emi*pWtoH|b$)pQD(H--9>;sHL&l~osF4+ksa1?<Sc+beC^h@y)`VEtb?em95E+
cB)*N$epm3i^J=?qD9ZyLP3<fb7H!hkaX@>)5lDfbemVuI$XUW?{(;hsFh5s&Wx^t5AXgC>M%@y^`^}
dgo{FRAOTAmSzkP-w728KIOIOrgPs${P(UbFAM`zG;*cwVanNl~^%zk^Zg0=&u?OG#*d=Tud)YHsSP$
yYOW!$GsxSQ*H@p<2G_tGs1#neYSzR?T!;e#T54B-&s!u5ck)Q*F!dm`O$q1tcr~J&}vb^st#6NUJ0d
%~*tCJkN~MVxWHgPzX*opR#s5go7CY#`8d(Bmk`a%XEXW%qP*M0zhDF4AOn9*NzDQ{5TwtI={w^k4g-
}JCRtbC~frGF|^V<m|ysj)?nEkQbLpY>9(AC`vnHl^$54};TWG9)2aS)@0Hz(XG^-J*7q-jBj2v_#jk
lW+4Z6F+u+Ad38a>Uwx0*q>v<!o{~(Ma89H_FBOm!>F}4PfygB&qqAUP0>n4_)I`dh6;6wrDOlpWKQD
4S%B-vlOMyhBIgoKnUj*b|t!(-5nq&<Gn2}049`Vji^KaQZOXGO`Pb@n%YAZv0wI@RnRus{~&bjp6hz
?3@#JQ()_(Z2>^e%f-YPzd!$UYi7tmE0)z<6ZsQ>TkdR<&)eBq(VueQ+%szc|gVGcqxRtJC-QN&J3yZ
%iE(+t*ETlov6trTAMap@PlNObt*jpgI$gZEyRDURr=1M3fm$`t|_Dvk6jY*mu@RZj@x-~weDb7?ozV
3(lG11ta@M^SPnf1GmlyI9}u9xp|D$lXefRpFj`t)UX5G0rv9kO$Z9flFTEf%j8F=pWmDue67#A7$Eo
6*yf}aW>iT`MH_YG-CK~LAxMEm(;*!3UZ<&KnDs;A^V_|ZUCDw*Uye)yvZ!HOmfOLmFKUccJ+h6+^^g
II9gg-kv88hM3KBZCv#GqsZWuM_HK7H0@#=z!^!pSxr`?55Y&NS~2s-8CKnq9R39e~nEJ`$1Q$}l)I&
YVTbZ%tXp)2kly7JkN0M}+hftgCKrh;n}Gg%hwhTSXHhok@Bc*~|m4&si>zGGWzgsuSF{O~2V9lJXH5
B2vAvK+Ovtu&T%OGu~$)3(^7>QH>knr%mKKjI04oA;=y6>%V;WS5F%@=Gcy<i&4;)7C~iAi(arN1;+s
mI)a1?GFcT|7=|x&)*6+*<m|y6a`9ohS^+ZeIMXOth94zqL#Z8TJ|;iga!~e|TQFmVxkG~<F_Z_nAL=
;XG#gMEgjngSp`lwmY}E+y&zkzwA#Is@GlXcJh+BJIb*vr3FS=roZGp;{9DG(&S?2T#<qfU4PUy9dpF
lhk00;zw$Jm;fT^d#HJXS<>e3UKV0U8VkEPB`NyiLW8-(x8HwzxEYw#|;Gp}^d@sYKK5A@nJ%rJ;vk$
a&fyR7Tu%P`{6A{;FJN1F=er&wiF|z|sOodAxTB%3Wc*2a4~yYxmg-ooBc$@gVVI|H6ZJseeE<c91rk
V1Yz{-xPn~hg6@qPV%lp6o90OBh<3d%oAgP8{C9T*F2G7Ab|%N%6ga}ps=t|DphUCSQ>L&$Qg6srfeC
E0t=Qg;1cs@%bpTvI78Sp01@L2F`1tXfV_@A;kVC=PwpUzN|b#bTSUqUywC@j!*lF&A%b`kNxnzrqn6
~0OG}>~TZU8~A*B;Gzs&0~k>W?&1KD-nmU-RDSka)H{P!ldJ|1q0EJ4$W0&}w31|(#R)T!G(pcAZvuM
>vv+rB73cHrp;+iQO07k-3646R6iQ(OP)E!o{@A@Xq?01Sc~iUIN^m_l07o46bMA!UzU9D&)Z4(1h<D
9Rd<(ZHE{GhQgY4n!E8xhLan$Hb<)BPyj#)5Qv!IpTprKdC$449$$X`91gjaXJ=CcLG>h?%UIzz(O2P
YrFD$9FfXoF?BYKGe%e-qwEhn_fz~6c(EY&OHx=01dd!8xho0Wv0z0J6oT|^3G^I`I*zSN7JFEjV<0U
@OFDOxFLNC(Jg1Y!G+5vm<8WR*w)3#&y|Vw&k6Jd}mhGW6s3tO`@i-KIw~oz{9x+U2jbfi+SaP;&uB8
|1XGu*L)PJbKE2$~$B;r2}CVAb2Qr7ZE9D%1BGCe52I_$fGQRQ-F-$Xqe8cE>2M)IL)gxMUo1wL_^%}
vo;b9<R{8_8N%*{zQaI>0)!F;Ad<mD&rw!<^P&N9NQ^zr!j_(*ZF^1{y%HaqM31ctkH$4_+e#*Z}z>j
6wye*|yYdP}o>lxm6mZ9(9j7J8Jvn^&u8`2TR)tEFp+jgnT+A=&$JVeDU}y0IL4zl7_MICdn89$pWC-
GBphBc-y=oC!kW1kYI_H{ZVQP#VkmG=?D~lbhXEjqJAVykX=HTu(#@reK;UyhH_5iQm#gy%SC%VnJ_r
?$HT#N<M8g|XL8H%V`04%Rat+yBi8Zrg)vIf04&;D@R>6NGodWEskF)auGxXlBhS|AbI-SogyV=g2q2
ydP8T&?bBfds+j9qaz#zoX=>MyYwAAt)_EFxgm9)FA<$TmH*e#r*(w_!PfDxPH!2;$eO-`*HiJ_#D5*
KqHfiuen3I)h~E67B1R3v|VyUNvI>rBQPhcyT4M68=lMt3VY0Xu`mqi&+MtM%K!xhCmj+-&izL7{CMC
*+#2*OI*P@ByX@OCfqbak?B>>Qtx}szTwMZM$wS&d<&^pgH;_25!#whkbqqjnAm5IIH=Mckn2L84A)4
n|9nWmAj^2Wa@<a`S>m?-|ZwLcgkwjg<OJna~AIad_dSR4g8p)hvm&`TNac$mHkLwsWLy^Jwy^G*7R-
XXOgb$(f!4cuOQ?1p0_|lX`^LoCsjtwI%aCBHdYN68hAX9(b}y7q%p)CsC)^whZoM35_n>`#6a;jzb^
4?Tse6RR2_#=$1T?lCOL5^3xa`urwD5-fs`v4#NoH!eEZEpzlrXT$>S(AXJWhj1D98S<VDf+FnM74GF
8MaH)5N2bPjWf&;3crw49okuijmp<Ed|iLoflZ30w91N~P{8Svr>$s4816&Pe1W`@zvc(W7#G@;)lCE
)}=9d!-LOrZ!7n+Fh?MzZpjwtwjwZyWIi>7bbKv5e)i-9Y3>AI-aMKe1d(ll3btXQ>jmrCPiWx_ApTN
do=xtP^9)+!Zw0}GIef-^FJ2c>43D$$AN78Siw6Sp|I!qL;faDiol0&v_t`Y(@WI_ht_O=-sWSq_oqY
Ce`dgxQ?_OFNka}pTA+U(a_MC)?>8)$Rj@GppF$(>J={nyCp9}V*-TGr?^v)gATf<2_<uC1^IUmN!k%
G|)2fPs0cHQmEi|lbs{#*wgU=90zt+0!06Wg?i~pumP8ijbVKSX^l%Qc;Cw!tqzQ@?!vG+O!6dGG5lc
su;&138f$qu3DlR-pexh<46>zyNP6rsZZ4UZ@ZHrxPf!<*_a!z+~vlmE!aa<i0Cc<F|;=3eybO6>#2p
miC(FxPU%0YuI{?0I)4s%f2rN~5bjW2@qdq!9`okX!L2ISfb{BSR(9G)YaKnQ{W|)~XQrD|_>goEVbL
?2zwqD!g?lCmZS0qleol8ZJ0t=F*TxR%bcaX344`b$d)%@B5+pLh|VIwTliEoN`i7vUts2DFK#VkG#-
i1wbd0y{T9Y3+?e12kZm@NKZ)$<FdlU3)weRUrz%Wpr%G8MA0hrb#8;r=3SCwC21vUjYd%SIIh@IUP>
bC`(Y1zSyHHxOaIad0J6>sK%!u=ylOz+7TGl)!Bcjjq$?|Atqt0xn56CaMlJAb*5>MN7c3*C&D3>Yr{
NtqWj9#Of;A?<1jSZ@ho`|t?R9Qa26|%()7fpTn1m9@E57VEaRi+fF2P`s2#wLQBfSM28;z19R?$c4?
Ui$qb+Vx3E{DNxJ*_H7KgG-+U9eK__EpfO8gB8htE-0coGH%-RuH;GH=czSbB9Vmv!Xq3(e?l`Fl$nf
(cOabO1Xt`TSBglDlWb*1)4Xq-U|p}fOpcLa|z)6y*Gb2QKAY)NhV0I#U>>o%{Quf#G)oWGKCFkY`!|
nuN!1Y8cw;DLDtt3I<#sVcv7HfqBzs_RhmXEO2mq%P?GZ&##r?fS2o33RJi3F4?M~zUn{9*p-1l_uTd
SYup+r>1fEQ+y~*_|ur=K_c=7Vdk1sAVx^(dEbMPnc%-+1n@yt^{rm|Hj2#(vAal_@-(xD@HTo48P81
6Z0By_sxsxt}P8)TP}sxs2;hy{`kr9fltPm1#%f=*$=MFLec;Cx51poXRc7lVQKOe!Y2+o*BYCgqKuu
|~I}n&k0F$@2k}u`wrkkgS}$9_Lcshoai)@T_%jfw5PNse5(eh5JBXKBv@|5vYp-bR1pOzR=fDsk?;-
T?<5nR|+D}uS~_Rdr4TU6}k$8EUHr305#QC;8|b}+^FIvDm&ucvWzHF2NX0W)Wr^}+Fbv6is3#6&#Jf
3ei<zmpFW$~Y8)X^IgB{Uu%dbq&1Ak$`|I{(Dns6YHmd1X#UX314*8kep54O_R`KfiJ_4(qe@f5d1${
2WbPHYEACFG?nQ7OfF}zdpdQsB>zE5AZpQZI=;V|g8dK>1?oP6L1yzFFdul*KRb!N<!5%_mS&i^q|^x
p|VDmUo4BPOQSO4ZgH2%ntQJ@H3OvFOE!qcx7!O<$9@=Ck-Y?5<^dL^8k%|Mj&wMn;AL<`vb&qk7P){
6H5gqi1Xnp_T5O$xCGCWC9xXivaL^l^Co=|E}xW%;G)Y@Mvw9tRvHvWpl5P>s;CHbVkPZBdLmqBnSu(
BOB!(DxhoQDTk!vWTY``J&AJ0@Ndf;SW^@|zC3g##fDpTT^^WFyr2?H9fj7)Owo?(z)*n2k}+Si{{%i
MwU<QDl*WKVQrR?0c`5N~);x@-DcL&FVh*GjOG27T!|IeW)fSA4&LM)~jDOB773{nM?8XGW+EX_{;f|
8%yKKH@Z}%l#0&bRGuXM<r_%Ej`rueW!v8?Er4U4~AJicOoNf`#Q%&<M!0)ouebziBwu*^-c6u43?S^
QZ4Erfvi1rWvG&eVx7z2Sp}B{T*J_=NtL69(|;OLFl9tJMZ15LGJGgOFpX=Tn`3k|5yl|B$@)4{g8>N
F3%J`qMEJ530y1YodcP6MvK>o|!bB&pD3plKaO$c0qYLJ`WaJZa5km(ck3=zw;NI;Bmk<4n#oR5c;t+
nL~;G1QWC!CBN1d$tv2?l!R0zy#@B7!2^0=3Dc1`@@oLgn-1d~s`pOb#0hNp?RVdp*nyc>|G6Li8+Rv
6TrXc;ynGjEhna4tzMRw-uVeT1jQwCBm`yOMgShDD=P%!#OU0ptX1UpR(&-@Kh$rNLh(?ts5jnx?vQU
#Yq<-o`_W^N!SEZe_JC?BjYI=(4;4xQ*wmu5-GIV2ngyM488+p07pOTDpejoq#4kq@KvN=;mt2mQg7Z
pIaz}*zTTI@J;{-jIf1ke*K%-;id{Y8qU{{>J>0|XQR000O8U0T0X*{ciZRSW<C%P#-`9smFUaA|NaU
ukZ1WpZv|Y%gPPZEaz0WOFZUX>)WgaCzk#U60$i@qK><p+gX<@CtVieKDXs+%}g64K6{GUQsL-3T@Fg
v$CWkrTw@={(EQmB~qfin{3jT`eE%QXNJT1o{{*mYei2!$+kJ;`gh&#_q^Gk?L>PdZP#~HNJh-&Z?qn
m)O-DX2XJ=h!++krEHD24^5P$_e|@zguUNwb?OU-TZ@BDN<ZajUwxRWkyl1};tl6>^`7m@fd~K=h&os
@BcX@fknyM9fN4M7$S;>c<*U}!erA^!LEv@+<tZe9!`KY|<nSfLBZOt9Rv1--fase<G?Dulp9*?xCEY
j<yVt21ZJ9HO%V+mLGv>zm(SIn{a{$CdtFW<k9p|HCx)67_4L;s}^t%zZ8<Rss=b<MUQPmA`3H`f<-a
T!kwk(E3A*CD^ttG}ql81j+zw4yz=2tQNF{swv!d@~^TE3#*O$(kE3+UCfbK1u{+Qp;R2WD=0dPO#l5
B)j|$R+&JHh$^UI{cS6*fsB*@?XJMP_j)CUq$~!6cI;?xF=SuWd{cJU`{+3u<;dmMBJ^}K)U*c+y%oG
?WjplU0G7&kp|!8i2z*XRG2hV9g?uso#)P_oBCxHgl%&M{fAjwE22Pg!>t@%cQ|V{=MEoR4@`~Ru(jO
S9JP^`uK7n`%CEFIgjI=w#?s`GVj<dRw`I#f};lO~qTVB^>!${Y5>e3ad27&(l@gu4l?q1<)ntlA30}
2N{N;pyU_XJLK#E$eD`~bNTz&)OdztKC$ao8T<l8i!R$o&h9tkmkx5CD`|)=^naV0XM`5Q*3t^eZ%_@
||eGm?WzZUy{OwoXd!Gug=cSFy?`G6gK$faOF2@EiF}yDa#DNw1zOA8K+HWVZx{eZ-w6oOLzl80z9=M
#vA1d*0%Lfp?q1z!O&`ERbqTo5-J#}0Uz*qgNg(zI0ss+k-SHpOE4$cY(-@S>V(PnO)FRlfo<UM4H5M
QZudb9Ol=PmPJji=CLzx{(eBBm36xikP{nqHR#j;>QgG&7M$TW5U)zR_W{Ar<1X_fX`G}A@2*uuco2(
`)=hm_&J5<GnB9T2_qzBF?0Kgd?>c04e){=!=2Ud4QqGWHWJJEYovM*+Tn6p20eTyf2ANDQvZ^QnS2V
mb?-}hnPQYT<t7>;EAB>w9;|8)zMz_(^TJXf9cdZ(Qb5?(*h8vUt1KyEouN%nQSp*0+fL1#s(mNadzT
$dzsN*cPpKc9z%JOt04BCGR3GBLZi?29C_@pN^+ZR&fX6QsM27x+MSc<ebuF7|~sFqUsQinN4`en_*g
5C~Ks{|iG=fgLTLoeL;&F!N(wS+N^dw;k3>#N;=blb`SH8LODBKsiBLlq{BS5;B}}CWn5)T)td9yH*@
&e@a48Yf?Ii;#%P)P`eJtMozZ3hn9oG6zRB6lAU1e4~D<6B}uZFsp-N|)fL9z^znoq+h)Heh8#%^1KE
mbvMWfHs?|xJCModlbCX%WB5R@0fI_)I!Hb^Gk5r_=ascB>#X9JZpqk;Z)9xbGMgGM5L63qa{J7k(L)
VC2QkOWaTp*(_`cj|eWeR->T~2HLJ}qgS8$O<p>K=U?>->+sjV7<%1dFpL1xBMbKQ^i!P$5FG=fPu@Z
pf5-tX_R$8c8j$^yz8@Af~3IS97dLMITc8apfJIeF<7{+ia{s%gw;+stnuNG@!g9<_2psra)>^HxgdA
sHBS(Y|sP;9hLiiAs7~4bkw76qiF{PO(!^R_AU4)^g=4%n<+vbrB*}BUXG1?5%%!;Rvnfap51K<^X-Z
M2jCqV5%Bu<w!Ej!HLG-rLS}U7PxSJbD|}G}?RXLG#6vHdpR|hX!(XInvYul+hqY)x609FY6Y9ZAAs`
<Lt_c4PIhow9nEW3CLrGFXI2CM*Ekb$dkM&<`z9|y>E5X9WUc-aj0gnSTxFu`Q&8yk<&}7BXqziUQ#U
B2{Ab$y6>y<J`-t?mp@|`=@bud^(*hSkHtb_Xq%E1Qwfl`{hHPfcC(NcuQ#svpzm{&H~rXM%FVO5@ZT
Jj>p_Q1B+rK`ehAetMfyoSQ10A=*4H+9Kk*E3N|hBrY1a7pAZoelibCc~6Z8ecn>j>m<~hij5dMgj>i
cNtbARQ72S84o}$Qe^=s9<3_c$p|cU_71Yia;S7g>5_Bl4`<}OZd83tiM5_{8@05WL1G;p0^-UX&dn7
<V7oj=m}a=qfu}ojT+~;Af5NR%a94ixLc#eZ5IGJ~8=x*^c3j9Fs$Ntt4mU8YVdO>2^~mga4Kl{GiUB
ArjJB-+X9XfTc?*@IxJA!!aoi&U*7aPS%>lLNJB|(_iD6BZ>l^TTkTH?%5i`2LHEUZwrFN(*q@?-6$;
^PrU@t6>nZ7TA(EMHHSLlQ|6<9hBlIG4Ai5(A9ck{gnWoJ>fM>-yXVx%qPNv0LFE|6T3$3VlI{VA4A3
b6xs7kh&%O{#<wVPO`k$7*2)yPh%;1{C!7dDzh7Kz&;kAS^Sb8E0|`Ir7wvjfRm@9*#@N3%z<X8I)dy
VsYyDe-TSjJW4Kse|>M+K&&dS***HnpOZW^O?Cj9<Bv!ZGGd#>A_u@a+)vf@m0bN8nP%7z`|ZMKKS;a
U7qU18U<iio4I|ai)qLxZBv-1SzywOTf~2Yz_DI3nH3MGsV*zCqII@R`*+?94Lp;5Oq#JncB-Z<uJGC
%8E&UTJ40UPz_Jo2~0ZX|Ptdgqgqyft6;j>q_oiM;}VixYv=;cDafunW(_iD5lB_QP>rWG=Mf~&qTYu
SD$v;^I=6an_6kupSF$K*w3D;7@>^YR5P45bjePgoJ41njfmxB#x!GxFG3fC4Ly>PM&1Z0Gn@hMU^hL
v3d>f?yPA0bYkPKU5puKegF=eN7Z_#^GfY3_lKR5dzKFL8-ZOKz$L<+{!`Pke74mHD*!ttFzfMy8*+c
x>GgsR&xVKzH|_CgTRj&`YRO_5w*<A$ho36Xmg`1ijk`vAAgnMei{lYs`m*+=-k6cS^mca7zCKh2Loc
y#xygbJj*wWJmlEWqK<A4jMZ^YAYS70It4Kw6f@|^PvS`w{~RxxE+-c|iDaL?0v3ElM5N@WlKx`)I?^
ung3B0Iv-y=wibt)Xr7vsl9-nf12V(?VC@;TBP!Bor%V718Hgph|IfGTmLq$!Gn~IundeUX0&9pa+$F
j#w)>Vdf7Yjo>?dggf7}YsKBO{H{AU{-fov7R$3IC9VeqzeHc@nT*G@JN!CISH)-n7uVy(q{}aYON6?
TCjl{3Oq0Q9P3*eI_%U2%u&Jz12Di%1iSfHt&7RdqUlfqF8d^fIq{=X$~GKVD%s*JTo}UvjhZ<m_hcC
YdQT-Tnx>@jKACr?8@4QHy2xSuOEn>9;<@Vn68=`tjR5ub_}XVEIFI@RzXOprSVCL=7yler0+d7Ym|j
%&_Vq;_YO0v#_6=R;L*{q_a)ACnmyJ|a1Oe>eQ!t;jn&jR%BU(;TX$5|g83sE@(#3o{j?$pN%BuEZ&D
pgRSda<0Ct{`zmPk_S(bUcpeI2lRgN^0JYfz1jIY3;vLi9#%<%TOsHs${UjDnB8Nv8Fe3Ry)ZEmc}?K
ED$q1J$|aWvB(@O7F&;)F_}Z0;Yh%RD&2#lXwNjHK~7q<QTqF$Izsng%JjHl>&iTh5FYr=X*7^+`Fqg
Vv`?FB4t-;%OfsmnK(6PX{W;VH_MpoBQ<64e*o-?~DRXOomefq}h?Q!~QQ#UQS-jAU0mv$?t<PbVBgW
i2pU{ug#oP*z=WYK@~a%sJ;$3wYLpI!491MxnKm}5=0At8U~Hzxt05K)gZ2{uc@cT2;tF~ltAd8Sk;V
;CPWfo23hceE?8-*mTcg?3WjjY`Zpx)?H!$vjVxP2@PTaw77hRxtRP0mf|a&hx2Ay8fh36!7MJttjLi
wPClRybbUy^E5N&_}-t5@Q(<?mY(JRPnkBM9=aDlqk3pTo3n_y)-8}=k<N6C7U%tH`k42gQbF%9zk2>
JQT#EQ&ZCeG!rND&q-T2~PiC;t)0EyY-fo4z?dFm^@I-EiUv%h=ZXy*q>(V=c63<_2*Qz`xicQ0#__z
>3?4&+{!CDQ3Q9qwVI^aO|WhGyV%uO9KQH0000809{(YR9CL^FJcD(06`W203ZMW0B~t=FJEbHbY*gG
VQepBZ*6U1Ze(*Wb7f(2V`wgLd97GmZ`(E$e)q2+R1}a_Tj;Ru#hVLsX}Sf=4Rx}0a1E8UX`8D|sU(%
e3;f@A4lj}@DecP?z?R8#=XWj)-<O5dBrmpGF190Xf2v)jd0ziIDF3S2gT9xv^uHhWxhz-dD(6h-(MA
?~vMTbNtu!x$B97`xu9;-(H+<!2ic*(UD&`6Pq<O`Z-P4B>Eb%)xe_x+wC%>Pb{Bd^q+nAt;F*)Z7KC
entLi3U3D|wk_cTB7cnU-|*nW97K9g_;Eyf~|sD*KYT-L?cSG?O3|eM&!3AX*jsJr!#&;>7-Zibb+7U
5+_ZsKqf}@CPoQ;#QjKN`ZhitD|>$m0i5Pff&rQw^z59Z^mSPdvbC*pAQLP4=Yv%!FOs;r7YwS$DV1r
rkZ;CEz{YWZD^J2jEOrg3$d>cx5El%<|^f4%^p1a_2K$#h*mItU&zm?MNCc2%lBsCMpB`0X^0oWs8WY
f&x%@w&S3RvmOWRss(Z;b%Zf^ul^%`wCWO{>MBo_$;GuNLH599yDn*R7n?ml{`ggA5nkKPg@DX&+rbK
C3uc!(RLLS0Jhd?zopkBb%ax@yDt4xxa&&w1J<=m{rS%#9cECDiW%$!lV+PPzn-S>D1b<VsfiYyNS7t
DbXn=pX6`&|JEf+`5?Ig=r$g{B-Z^~;xv$-}D@MA&##3fRC<T(BNJFJ-YMi^8IC=~+Ah--<%A4AP|H5
;IWT0sD=tm=y@nBXqsa9Dl4>zDdaB6}c<~Yr>1m>1uE2RN64aHHGnX!lQ9#Wn$pkS%!4evuJ1s)8mfH
S#<mEyvJm+WQGw;OF&Il$vh<4vAmo`zd{)yz)y+|gj?^R9$njjlQWY$u@gm}yO*S;Dj9`do6;pA>)=y
6x3jG*sxp2#4g-@kF_o1tu^bZ@*{Q3#V?yP&jXx7@NTep%kSwCmmM(BlQVyQAD@+_+aKIhpk2~QtvQ=
0?2<SJcGk{3aD5+(c6@US1s25E{cU&vjFkV^q*bvulG(sGy_PJ?z<6259j8G%?9I8Zi&)0efJczBfx6
tvR6tAIJq+C(04{;JY-jiTECgy2Y?<xK-i<8C6Wuv*25Lf`ef-_bznl<jonuR};wpq0=ol{`ClA`Vko
#k%(XdvO@X;ERK+Co7OCk7T~8!H{sjIoj}mo1zim@x?;AdcHMhc<#uRq{vLZZ>W!t`D|3FW(%1t=}=?
TJ6}2PXZ7DS1_lfb0(qgUd!U)&}OdHBrVN{FxC!aDAwcgF~V{gO^E|$<f^7$Il@vQTWGgEx?|H@lm9T
8m|#phHAwj~`~Kqm-Svq{E+|<*%yUSw1r7{T@`zu@<p=Qy2Lm~Hj8aSls>7;?4^qyIs?>a*!0&O7%8F
^z&CN<knS84zIQttqXj=?hI1~z)c*KgiRLB8dNf*Gl1<ei-+sSQ{3WJzzz#4_UI$G8}(0t$Qn9*umzd
;LEpqb|Rfl#{zRol1el>EiWJ%wUc?-?;o|Kv~(v=`dq1iK2XhFs)auoM)79_XvE4~PN|Bd2SM&;^0oM
D7_`Q32hSrGfcg@02tF=y?pdX-(j<4KTKTh##mRVMQ^$e};<-3+!cgg7Lc^=M90MwjF`{8MO)^wh~l;
{RC8d`_s?tpt?oYZ!VAny?E>a)TbVP_2JvfME5p8;|~ak7Vdo+k{z4O%@zBajf+OwGNok+w~^Sbw8|M
i&oB}iF~H5~L%_B>%xFhG1`L)tU9mdoc%e`$z)&EEZ<?Ubybyn{iJ!Kv6Y3#X>f^;?ZQrdAE-w+QwTA
T0G>JG#T&mhmw+5QbBzc}wGpKN}DdKuKhLoooEH*znW1gK1pSX@V6r+3~f(_eBI99Arm6-%liKT)d8A
1p(;x3#dO~y8ti7p5oZ`z8oGr1SQ_6;MB&MxOSug}j<-%QDKMPkbYb6p@VES-ILeM9V5r8(<^o31w_E
#-iwp0+^>e4_K$H>dNPDZZn3AZ{XA&S22}nYi<gp60ee{|Hw$PfR8gknu5z`WfmUYx?kh-}B*E_B;$7
i98-d6#IG2h-)>SUZu6hnG4#g$g91uL)^6fU&R8%E#1IriNkU4DauZ2xPd$@+%_%i{jL#+{t)?nk{Jn
)d`}<x7+4HOHD@Aj^^AnPa7$rD0us#BxG6<rvWO<Yko3<GpH83Z(JX_NP{s@LWA_&If3`imAx90$Epk
Y|3V+4tc3<q=DF%xbJ{oRGQ0x4Ob=W2Y$2uWDb!%E6<Q4h;Wj|M*5&Tb|={vSO)`5VbWW#l>xj!~qx(
p{Bb0u^CHB9j%_N_Rup?~;I)Z^%bh~O|I`1_8;eg9sNACe^fr{E$ERJVGrVX9AP6FuU>k;IR7?U=OA5
m*}<$25KHsXZPcu#ZmRvElFC8G?d?(nDvz*(sZ%<XPMe;#P2+<4=Y8#8JCDoG3pzcQHBee<xF8;APrw
@>l^p?U=xnHVgVmGWritO9KQH0000809{(YRQ{M%gM|kG0Pz<903HAU0B~t=FJEbHbY*gGVQepBZ*6U
1Ze(*Wb7*gOE^v8`SZ#0HHW2>qUqJ{MA_20{&&FI}%aX2GmKI67eJ~7xk!XjjENK*#)EoBScgJ_ivRf
mFrQ_Z4crVW#%@2JiBx$<+p11qOPIL#-^|Gg8V1(<%KWH<uL9fYU4}5mz9c!7OvJ*LZFX8E_VdhEE?)
V^ca!(Je{xtTu_Mw-&YiYC4+Irp><qK=;P82<@zECux7$t88yG2FYuH_YN_&=;{K~*TqTi6TK6;;EFC
pxgQ>JA6m)>isjzn&8rB$eX;LN#+6-aI^fc*x1)=j-d6$HzIz1Cz9-l3IzMVdG!msDeL@c)XnKnJjCz
qhljW*1mAjwFlP9Ic4gw#eol%Rre~mWMwzXew2#^MurKpwjnA&_no4prSeBvW{bt5YUnVK$LH?V962@
L*=j-HlO&1yMh?Q;T_+9{Z6)*xb|PKNNGHgl6A<+l+|o3xCORZ+C>Bcg(=#wBvj_)wwdCRUdI=8i8%|
qE4wN_Knb8`|)%pv!wR#u_PzEQlwh;0|FS<S1bSf)`E&0*x_?8q!VcGb;1+z-Q{vJ7eL%O_xl22k}S}
i!5(7G;-mULjvE+fmg<Q`77GCL81<f1w#zM=2}spC+_E_X>jp)7a2VZ($B86(%p+zPEw?K&AGnk~W36
H%2J>s#6kEM9tMO}|c5kR*6}H#QAvAhk%h3*w@7MIRGJt7jXgBG@Kd#OGG^EDBJ;gfs^)_o5s7^i3YS
Ci7kuW2?NG6XV;J!GfGnv4=M-@C_vXR{0xp+Pj<YNZU!x7adV2bn!|>3+bFDs@_)QW5b|~2qeS{uNk5
CR0MMza}&RZBFQ3Ug2_>|x@O(N-y;)8ND<uI`$4b)oIU`3U{qAkrOoaV%OO=l+0^`Az@bVbnohP>#9Y
OvR3TX#Hx=qFCofDqbpvx`^X{Xx`u1TA(ZZ3f^zx&&{yp065!Pr#U#$oPM!mtd1MKe!O;@Sn_Y_lHVM
s%IT|OPBOEw*a*J6ROJlRnh&37E=Q$527I3<pr_qjW;9**WIkQ9HhN|vK&PQ>XbpS!>Y{a!Lequ|86V
vzfu0B9_ZW#2(~PgJVttz56#xYaGVAM4_L0!>T8HONgEuv|ft{=bd!`5lG27f^kYViQyi!xw%XbeW+b
A2B;4qKbSTMm=}YhN8vB7^6r*-cMk~rUIeb_q>O8rcMDYS591mVj;iED{KXbR*`k&s$l#55?ynp0R@y
+;E7`q9ay9JnTDAfF!DyP$-lTw;l_ee=Q<J<BB}>42(%Q?M@0#8Wn@{J{kL#1p~MjsHYbBdivKdDRAC
S(RU$e`pkog>2?3ly(`K~?hmGR4Vmax*>{0d~-s>F6!<{ok8stE<0WNn^y^97UU@_Zyz?j0QNv{+%qN
-gtw)Kkq0L_WuU-1{DdTO*}0mhf;dL46EaXFn<qYw}Q<+|0$h@+C*4tgrxS5w4_(NYD?;=?9E#7edZ>
&fT)-|j#Bd7nh=VI-YPiWk*<(zpeHb3$7unGv(L<loaU*M$!>)`zxL<xb6d7*1JRapuxShh<@{^s#ga
q9f}a0!XtuaRwxgJJ`mHZ5<=~TCrY|-`Md+2tc?<L)EpCw{`;3UN>dy5;6r+;c^jPE}bpQ$rpB9LnMo
)du1Y<D#jMzb)U-`RDY`KyeC2!E+zYlZc!!*m?IS-O+p^To5=_eE`#)m#$tf^R5rW?^S&^3=s}NO+0@
s!0BQG~yv5p?ar$JZ&DI}GfnkY$wFfXhhQ^1!Ls1^3E~ITB1oLz}tvaQ%eF!!|c5gqNW=7V>%WoA#!`
)-nad~=<BWFz=&l=G#m|bffFZx>g-eW(e2VpL#)F=!gi`i_4(yHv6LWjxdY_oiAA7+;^SJ%OFK0yI9x
ajTNYs@vBW!904EOpMtVAfe%e!R6|CrXoRw+gVl*-kuRhM`C<O&&EBaXgs_*kNfR@hgy*NS~7l$Eg_$
KkDV>=ZCvF6ZL>K+3zPsoZBp%$7Y3=YH3c?3~dvsJ58Mv2n%!_zT~I1vDPzs2<d9Jo0<5d>0#x5>4-+
UZEogFdly)dr><+<D28*tC8_3#kMZcIr#T#?!u$E92~c<Wc%Cwrm+Bm9U{YA;`W4TE5otWAxh{>gW??
IzDpS{Py9^k{$y@R!hMw^Eixh6p%Ot>@c=2A%ZfZzT<)s?&8Qwqaox-zQG&v*jXm1u?!qnF}30F3uj4
iQqLO+=sh?megf0=)2ZYWbJT`A{e@9aIsi<v4pE8*^Xfrz1<lX-Br!O8q+TC-lwz9C*OpN<zbAT(z|Z
a_NOO1Y3wzZ*1I&LqSXp0f*j-uwHjSKyk#CCTgHGCLVYu);k4yMZgb{zm+#%89ndOI)(#1~G1FZm~0_
C=7H~M0eirGee0K2o8OkU9u!-8nc!JJ;&J-UF*Nko<JlTr2^c&VC1c0NKWn#${IZ}%?@IxnyzV!w=7j
ij6B?2e|Y!>XMvgP@pN208P%+da71;!nK{cv$DnW=Cvy#(K=|T+P)h>@6aWAK2moDLzf>z9Fju|=003
YP001KZ003}la4%nJZggdGZeeUMV{dJ3VQyq|FLiEdZgX^DY-}!Yd7W2FkJ~m7zWY}U1O#gVHj%Rt?P
Zfg(6lJ9O@U&upt;i6CL)n4N!jZL`R^T44@;(;G!<;fB<IDMZyuIat&M|H@Ap#e7dxXX(6y_Du?Vs~{
8N+-+V;$yYohB<K1u5q?LjST#*e59ZCEYxFT%@XjgzJAsdJ&UlDR15KggA+aLg)|L!(5=@=^{ARYA5$
t?Ug#_986uTvwG)MbGunE^o0I{QH{Y5v?UH9pkU^RjL)7gi&1XxM>s@mK&|zEs@p<*I1HT;BeW;&kqk
D9v|me@HNNwT0QYcMIy>l_{|T-Xfww~hWGR#Je)QfX|O`&W*tQ5EGI3_G`Z7e(6(FvJ+js5rEt&8OQ~
=*e-!i;V}+|lI;S$kn^n^0gQ-S4%pE7XR#v48xg!+#yK?%RBw^-c7YmO;G?4XRWP5a<!rqbxxNx2>7K
^+T*1~7i8QBGG*}YeD!Av*dT1k?G_rMD+P|>nQI3OEAS`aTKg456pbd|QQ_X-vlHuy#9lY&t|g~3fLY
z@CR2BDx7X|tf`8VNc{cYy7-KD&cfV9_--tIs{bc1tKc$ovrG0hB0?2rqabkAc!qp%aC0!rNLPMWCVx
5{GcGlO-uSAsH}eW1U%#xskPllM!`|W^B&OdB&Imk67w@yJdqD!;i+&Whh#`R{`EotoQKLrR+1j>u!7
xjIkRuYXk4bI1ZKvhCxw*I}k;|JD#P*a+kvT9)8mbH=SGnzs;y(csk2249kHcn7=m3>S|{_GT`cv653
_S*uX0Sk$W9k;(e)#h<hiR(q&K2(|sSfqcB<GFMGvvz_QM!HU}#&p!HvOzzd#Af*3_ls<6G6RE1&U(<
Bz>H8X%e4utpCPrf`8xG1h9t0J>y?bAS3g!8F@^kQ-P)9ydV?my$TS6jEo`@Od<l{4g2*Jiz!yw~c^f
v{g-rwvdE+(}b~f&+RtO6vkk447icPhIKKmzZx0oLpvjYuhrt;t!?MFj9%ebprU_=%!x2T}@S_7rax`
2{>PM!LggJ3$Lic>}lmY?-Nz_=a30hf5(Xs3LvFskWN*UcR=Lb(XtcTDfAEF#d4?l#W@*#{WctXKl&2
vK^6>{c-?oVY`&qyNcLh@(XO<b+8-8K@7R9B_lqm~bh45=ub+9bn@DVQt*2-RS@zuNGhKof6CqgI8L@
4vVtz!RMit-DKgmaRBrU}_6*ut4fZQuWZvpE#EdyW3;!7O*Sp{Ef>Z3OJueilJPJ5QbZuZZ70MbdUeR
=5PJwSaVd+HL;aTyUjPduQ+PU>|G81G}h>LHwU?`iaBqdbSdcxsuC)P-*K0~~(GYyI<GICjSVe@K#ar
CluJDj$WU={*`MXF`ztr5h^tG~M{N0W>+#kU=ZztYa+s3FB+1Cf=%VK(z^Hy2|b@@gtNk!ejCzy}Qca
VfkOD!>Q?k=uDaC`7*CF@t}*mvY656vD$$&qG!iYW0zMD8_o$)?m&Z48x%I|$Bq>Z$?Y1?043^Yao!!
#yl9JAa96vK?hN<v_6J2TvMPpKM8bSAk#3oe0d=dDK}N%!FLB9K^2{Hjkw8Opqfx`(pML>RO9KQH000
0809{(YRH*!Y_#X!V0HYWH03QGV0B~t=FJEbHbY*gGVQepBZ*6U1Ze(*WcW7m0Y%Xwltyo`g+cpq?_o
v`o6qNy6?jD8#K~)S*TcAL(0ZX?%1cAUvCz}f`swCyq`}DgbDOt4SbPg7vX++-d{@?LPv1^pJOsdUB)
SH>`pUQN9nQd!@oK;%wm}+dpwE-6P{^YU+<M-^LL43FKSr|L>8;xkvT+|kH&1G8fV%y{Y+5*UHTA3u3
q9ZJJCCV16HfIP^4PWy@?RLB_JJ9d&wG|q6P}^(2vt*CLZu3F{uiNGvD`UBB4RR~Nbi8i<xW4{yb29~
jZv}YWI^rPhgVst<AyfmJJ4AZl3R(K!xz)UQ0NruffX$<gDOPB<GhNiEwUiz9lm8reU<youHR(>6qQg
OLS`B$A^pe#|@3<8IK;Ce>J&(7rYY5Tt_=4Z>QEFk8K1{(LDeB&|qqXjHiP@%FwAkBSDV=-b5ZT#`(i
A~im#-;$>9bo)^1S9d$n(W)HY+4ICZv~#CgW^aT+JB%%;$6W|2vZDF^ubCEA|+ERDm5-tC>E+4WlG0p
@F)Dx)5N}nd9KG0{5LccGY0q_y&l}j@zZfsj32Pn8hmK<(}7;2vmjcwvGupPVE{YshFH(qbmEzHL$YP
v<Q392NnXJvX7|YPSG}4j`2Vr0uX!0&AE@2sxVh<Yi(n$)@!$hS;I@DqODY@HPma#Ef~A@w!FfadGss
R8t@9curPBl7<1<0S@8nxFeuy<THHg)wxGc~wv$KEZw?I)Vo>jU32P1L2Xr5-9oLoT8l+Q9+#jtW_hf
yL7<<`hwPClR9o(@ugUB$`Kp`pt`YlV-^bBI9BM=5zNO%fxy8@K6FAT$tzcH~{tL66rQWaeG5GtalFm
FQ65$|<R+&iL#3iGAR1ASsZRtvUz%YIcg`a3XXjMh_ZmqcjNBO>W3oPSr3^X19P%0+vHm3*>=v9;OU7
vgw#hiSLxI-5@cE8a?*DU%khrlt~YZ$UO$te4Zo7owAAD9aRkgV?uATGB4HJI+*V^f@0hL4lew;!)`b
s+zLvNNG&GIO??cz7vn<P+F_}UesJ4lEq~}Rm;OOp^Yn=XM#y#*H(p5(j7mSa=<>2H_-g_<Im5K{d_Q
v2gO6s9lNf%7>~d32*pgg7z(9u-Re@@u)SQ0HM+PIA~twfLms4>ygAtI<>AF3J;%M&$55!r@3|)I#jR
*ns}-JUqB=}A9#m^`mlwn=n;T2ETiwE$_VbZT0~4)h{$ACuEc48nsQjTFj!f(<dz^mCbUthlm*!n1Hn
{<7u>)P~SD)}*zrPT?k?NkyA^P&LV7K|dT|Uw6Kh=e7OTcpyRvK_J$Lockul68S<BoL<k#T0RcZW{Ka
;odo&_ewckMz1U%#RvJ_!F)FIpv*ix!FSOU6c#o92TdR0c6J?AaKezTD48=ieWK34vr@FpwrCVzw~*{
{XR0m-!>NbdO6T;aS1H)Ns#zUbd?IhXS%K3XtHF%oU3q2#Nk(O@QW^nx7d#F-0*@u`KniB)bhiO8(P0
l=_HUub{h&W`rGMA_ok2|dDxl&QG&ROgu?_8VP4PuW`|mK5{^C#w-R@k%?8)lq&I-R{5`5$@|OU-%G6
dXIZ&k|=qD^>8DGAV5y?@N<CSfSswa!Dn89qI5#DJ8-)u6va7KyU4^Rk>u6W5w2asSP!`n=67dCL0CU
G|7R91$m@}!CQK;w{vmo$t<nSH@VGnw&Nhh`Y|=-8!v>%G4W0UyM&=YpLF)BordSE>V6c}Eai>h8T^D
iJ#C{SzA#<Y%28(PrfBEc!YveW!F5{*O1kWmzyVj)r=yrQ%-0QF_F*G@#)>og0Axoao@#M(-7F9x~^q
{_{*|aLU||oaz^2M|SSbx<CH2c~3fbP@~!4@0e(Ma_U_*y*>7uA8dQrap`=crZ@x6Ohy#g=qi<X1LN%
OQxJy;^knD1H2jfJ0W6vCmZoj!B?U_VW@22~oD@rL!zCaz;_*At9g4ZVJGM#Xo<6WqpQ;nhxar<C`DA
ewd$%G~DvVbt-W-NLHGB`b6!inDKVVD-E+Q02Wcu_gkpqooMfRt>q30XVzbAbWUO2o1PkN_mivr7!j<
O(_3yH0lI*?n4vpN#@jLh_7X_lOHQop>I>LVxB5D$<H19^Kl)o4e!c=;5#n97Y455>;shK3542^3*B-
E|**Zk$EXBT7y$H2xWKNcMsis=-;0o*4aEY!$QE_pw;|b{zL?eHbT(f8kDvS27`TIX<9IQqnyDv)^vq
gD<^?!B~iYxJ)0puJJN3o`dPfzkJYZg};N4gI^j(c?MXqFU`q8+5M2x^!7QuJF&bNt;87}RYymHbtj=
tV#)>kA!Dy&bMdN;GyL!oJehxVHc)(gg{c}?_i*W}Z638M+v>W1bpIDnO9KQH0000809{(YRMT}0E;|
7L09pe804D$d0B~t=FJEbHbY*gGVQepCX>)XPX<~JBX>V?GFJE72ZfSI1UoLQYl~T=W!!QiK`zb_sSP
NYqpohU=JM=W@20I2PQCd;QZe?eoZ$BkzHjfxe4LQj2_oGj#*)?#YQ<jqr$X1)IA|IHFHjuMEE3`+T=
HxiQOCcRyhS%tYs&6s)zMLpNT+1ciN6;M*%|!6k7q{??=l+umAGG<!ZpU(m=av{7v_UCVVGWHwVjhd;
wc`n$^WXcW0y$A*lOSEI6+AsB)7lL9#bU9;(6aTQA#Q`nLO3Ao=^Jf=T95<71H4rfbYT!8cOE*DX|?I
}#Y2JMhqU2;obY+T3$(IUQM$4j-0SiJ#_g$u)&?@rA(V_dpm=OtCBcHYv6bd(ve{%~9Ce&XhF53fto`
9(*u?Ia5pJcfUbaFP9{Xs9#jmGozWIbW`Fudl#AoQF_Pb2Q9eG@fVB%lBW11gOO9KQH0000809{(YRF
s}@7zY9X0L26V03!eZ0B~t=FJEbHbY*gGVQepCX>)XPX<~JBX>V?GFJfVHWiD`eg;d*a+b|4$_g4^kn
FBQbfB+qq?gI2-#W3vMpe;JqDod(FFYVutvT7&pg3dqyOVqiLI<X$S3k=w_MbQN}fY-jNwPgwxO{J}(
=gMRIh)1fsv<#p#=11QBHf>%555%aDv1%~VjJlKeFFJD2&B)r>YrsHH^YMEd8IAc#PooYrkmaH%T7xm
dp%E5r`I4<nnp62!TB;6rpTEn-c3*%zo6Y6`lb1};xd1&{Wwbql&O+E20t~D>VUATX0e|%b;p`wI(Y|
p1FH(M~Zj3v{eTKshP6Wdk85$|4bL>EobUSD(i#0u194G?;N>LJUi}nLU>q4NG%}chOk=EJW=#K$aIu
>bLEvm`p>)k~-Y3?BskABt5&EgGBbhE)({;f|P)`Li-Zsd6eX&k7OPFI0uCRr?$$x!kfr9&aY=xiES8
10U=Y$@_2X|k=RxP5PUt$<mUaC!OQn%^=Wpl9!5vLaHm2W;FQp_vmo=OJq->Y$eRX|C%slId<zm-{Q>
+rsW6JUC1HnHb{eDU{o4A=sWvLN$f?Ht}VxPbru98eQ?zJGFQ?64$fET3yCEF-_WU|2}6Q0ktIi!SVg
z&19C;*ASd|`@gae<R!Z+(Zx!+YUpNJ<<G%>{UJD)n^7B8>*x$lPN8wmoXc%b?PHw}$-T$R`js)i*WO
=HO9KQH0000809{(YR2P@|cS`{P0NDZn04M+e0B~t=FJEbHbY*gGVQepCX>)XPX<~JBX>V?GFKKRbbY
X04Wn?aJd2Le5YQr!Py!$H_pAty*0XY;}N}-ohO7CWEt>dM#q-tfT|Gu(SKSH9Dq?sMfjNJy;gJ-WQw
vmEGqclqlTn~|*6;-1UaPM7+@Kh%RoA|P06z#17TTQ>pWAlv{s@mxo7LAX5`#N9V8}2Eh#)!+nb24!C
U{N#%Mc~a!L}N(r(ZfBD$8!N`m1X%!K9G=&0%(C31^D->ikbM;v4D0YU|j@DiGX&5H0m+nqzEVwJAyz
z1BZmOZC&Uy)+G>4Ak^b5R})!iT<?cSS}j)cQ<_@1P^^~J)xQ0MkZF(b@OV=~4m7RQ1f`ZHrb=#<BoE
Ru>8c)qbAoqg=>+ApP0b7`^0;L$SE)d82=>0z<~FxLS4LO+hgED+IjyJs51g;R{sz|r8(pzDGdFmK+B
vhqO-Idll}Vbs?D4stDd1L#Pn{HhP)h>@6aWAK2moDLzf?gM`S9Nc003SY001Na003}la4%nJZggdGZ
eeUMWNCABa%p09bZKvHb1!pbX>)WgaCy~OQE%Kf41T{~A-EXe16*%?Xg37NfNkxDVqIFS9rjQZuFmFN
)c7n<l9L{S{P&TPWlOg2y0+_p1qc#b6h(d{KT;O^Rw~14x!Z|mx7sSXXXeo2|4g{0rv?<?)R3{4U^4c
qYin3J!B(_+AsQ5Dc%5%LQC9^t*M8@Z^x{c#EtG8b(3qu7mC#0sO=pB`biUyl{O%t%xWY^GIFMM<0Pj
m^?e@XqMjKw&oL)XrN~)!8qN(70-tzK_@1WSyqw)$~xVJysmrI-XV0gt1A3R07KV&B^)H>JQrd6^8Jy
@%{rU6yl2y<Cz1fCxDxQ+&_RumVs>)Zz@-+_5%-=#&-@I4g8dbL`WHAjUnWv9x>j&upc_1TKyPm(0RL
#sezWHjSU+ubY-NWQX?uP%Y1V9S+-lxYJk+e*dECGKVoK&9CLNx#5)Xf-pEZNMtp0XoMGR2c(w7ai*~
W!j4;FWAEe-!kc6(Eb{BygabC8cf&b?Sa8=hiGo)+uYml%&TCFnoZ#?C_)!f4fS@-?tedvkwbxg6rP~
aEtJd^{6!dB9qD>J!1)i6?%~9AP(?bj;mKvyS)5PfvMU&&rAyT_wvn<Pm&;2iuL>trL94@c>(Pa5VD#
c1dnS3s+5_g-J19+V<i5@b{R%Jz_o4xIa|sr954h-~gRnytIbngQQDHGCEJ&fp#GQzYz`E9k%i75XXE
G+X_#O{HMV(MU1i<vA>`)31bb{fbcBw}LFyjX+(6*w5mh9zCHAQVufak?JMra0O(N^9JXEPYN$*LBPI
0An*7&*Wdd~ZZKQ5blJ)r@*g9!Xda3ZFU7?p|T)Qe!>Q_!EU3kLSk02N8M*CRD;WG8V?yknUO{5^baU
=+QS=MiaG{+!nYmBrG%kRBm@U);DS{dDBQkp{X#f7;se!RK9_dV*uEVtMiFsOdhLe0Wn;<1|_x!vUD)
9?-7F+4cdYyPt=Oh4hodYLNjhSLV?=(wG>0hh&0^!VNfP&$$=V~wLawRv9vADFhmd-ueD@1Qe7cVN_G
@*a?4=7Y0p~J9%FrfT>N_R{LhOViRnHO6O~tE`J8kUi}c3m0!gt?0F;56A&YXPT7_jL)nTHST7m4$7%
)O<jMqHJs7icN58xJ>H^LkWOC#wt)1C&YULCNLh;jkIrF`xY@7+OZJxgYv$bAl%ol=y)VYwlvT#E|&j
6jNNF=?PF1?VXyI36ShJi!W6vRt5rQBTYaBf<G_h3Cvyqs`cN0h{=O4y-9EC?e@-M=6_aElSF#jO~TC
4KFxw7^8A$a2Ss?(zI-RBoc=mu?S8-n<;YvR$L&qUQnlrE$+Uo!$2ijsBU&t@7w8PdLfrb{lj|Ri9Cr
89XDvrM;O+&;^h{+*gc>2okvh<PDj_}_Hf^bJp?M2OXrjG>!0P;9ISB=Kc6|0E`U2`oUiTUIp^@q7L3
YRB9ZZHe!#rALb3B?Ufao_Y_#LwD~MrBD1u{)EB%F|PZh+GV(3SwuOB}6&bKv)N%L4)94iSo<L5VAQQ
w%Cc=B71$()}lS>u7vj^AJDJjs^J4tHlK7~+GrxVwNo4;wVNJk%|e)aiLV17x;plDQJR82Nc)O9e&p!
z|&NuJ3`%t|U%#{tml%y60_*41h_gZ7>EJS+A$Aj+{Z=dFWuSN88Rk-WUA6_caduZ^np`VGFq#ht%Ea
Fo{oG?$YEJFq9#2L}?zkAX;;hI6R((L;kQm(6ioBZ}OXtH6-g%FBIHQ3uk-k{;cOT-d~&i&QtSF`T^+
u%<><iKhLSt;qWFVC#vUv7@h(7FhUC>-bZ)SzE|=FFYfP+;tPYGyXb_|1sMoBY@YYr?PTBS@lIenv<4
(uyzU~3$TQk~a)_uf&=H;Lb@g5X-A54+d$~YX!e8Ixd+0(2KhkhKjB$YNJz_`%yn>r?I=6M9kIVZjQ*
i$dVm0Jn9QQF`J_k=$+o%UkflpE8tK0ATtX@7I`B@$MW5?CcnuB^DarnVY+Md_r?6YJ+FoKNLHgzEWm
=xM<ne2=qCC0A_vNQU=@!Ec!eQgDZINu!mShOW$O+nwXY=C0tl9zH1O9e~A#ccq}-K4uG-YUmhw^Q5i
&e$zp`bs727u&mhX&wanWb1hvZHsKp-BWCDVA1*VlruHteEK354{SWgi1vfVjAFOR?LZ=TMBt(+<-X-
cV0HBn(B}$Volil8<*++rPL8;(pJJu~j$2JI+KdY}ljfhl(+JUd>P2@jmvnwmwMj*p^d)l$?{4FPxBY
)#G&lTlL2yq@k)MwA-%v{f1QY-O00;nGTEA4n>)-<B0RRAu1ONae0001RX>c!JX>N37a&BR4FJx(Rba
H88b#!TOZgVepXk}$=E^v8uQ^Ag$Fbuu(71o?UqWOT4TB%jFr&U$8mG+1XF+;Q=p-I>+{rWn|!a#S16
S4hX{GOfO*%2l+iROijv`$ReJ>x~0i<pDb9@IEl7obC9jp|UVztk8UsVMpls!SkfPz$MiaH?gbHD0vn
X~lnTIfGsJx~sUwpp2wHZ%t6s$D><0zUSye3f=;b6i{No6;Kwy-xqFUe{G$j4@#3?e4z1ZAksN_q0qd
>V<QiMswj$1qxX=C_iW`YWz{*+old78G&%BQf(L{|4SQ-)q{3f=@*pjFFgAc8l7MCbhEC`(76SSV_i+
@^64N;9f?i-Y(Jqo=y)$!4>XV+;l!K(wlkO|{@adg9x$`%sM~l)!7zj3NlkG8*#q?|=@Bl1VjMgpOw*
*IFc7_#iT>BdsjR9uQYE`I{Vn=%6m4lQ#P+PZgIQl)a=8?@5`zE)4o)7WVqcp+ALR;R~Cekz$hM|VjP
YTgUHZ_3l5B|#8#SWx>HJVl5XN}9xR8M&r=!oa_!b>`vnAridijV(qT6wR(YNs^%cV`>R6sq69$nwx)
RbAI0>!btCwio4gZN%5xDZjn*@zq_^?X0wHl(#zhcZSwleNA@*b<a&Mk~H~!KJDE%Yv{Ub6T4je15ir
?1QY-O00;nGTEA37KTFOa0000U0000V0001RX>c!JX>N37a&BR4FKKRMWq2=NUukY>bYEXCaCuWwQu5
48Nv%-G%qvMPN=z=v%+FIu&QD3@Qc_al0sv4;0|XQR000O8U0T0XTH}Kiu@?XU*GvEaAOHXWaA|NaUu
kZ1WpZv|Y%ghUWMz0SV{dG1Wn*-2axQRr<vjg!+c<W=`>(*zlZ(`q>D_d$?WomtbB^;d%_f=Hdpn)fL
(?QAaZM3gg0!ql)4#p%0{{V%va^?&wlnqJWF-=KczECM;XzRp9bK-a*rY`zwr#ytS_-uk&AQNHqw=<t
0zNfL$a{MCwy18;R9VWbQFWa0r$no^&ZM49<D&>59u=FdsvD853ipvm7OK+r(Xy=oh$`KKqLFp*pj4|
>QLXG(<zCd%eroHoEN<d$TI>F^TK?8b-Pou1n=+P7EoFRO%8jg=OZa@Wtkp)W8+b<`YGFpdzWnL!2YS
Lo)V84k_WfVd5`go&X1@h2?VHJwfWOOs|8Sn1y*@wtw>R%z&FIltT9)ZeDf!!rB5U~58`yUD{B5Dl^P
k!VAODnY5j;P8mu_T!*>3IV_gf@sTJpCG+;Nqeciym{D;PC9njSI2+hQ9hce2Wr+b@#fk3hAVFl5t%p
_ZW9&iN?y7WgR-kBsGgCJ9AvQd95G>sr+_adGjMKKW=B6_5jVG&1#_Y<8*!@vABpC7wJo7bI7fIxaz2
?PL_(2Zm~y*4aAInc6xYU(mA)d^9$*Vsv1t)_{zi^`Y2a@RNrowM|jFjn!$PWwKOtqMNj7_1Hw35HE{
Tg1AXHwa^J7S=_;Vcz1Z_rqG$4v`ve82TLNe^Az+qZJTw1QxnjgF&KB5TM<4Qe#J)Z?VGc-%8NX0q<#
snKcp*I0Lgwq!)D^9Ey~>33a}B&P)X(_sUr&Yp;nCo`*8$(l03>j5(}Yjeg$DTIzn3k>btN;BVNhoEj
^ngNd;<?Bq08%)<*qd=%`7spO36~zm{n(YYpQ=jr^n=kYV`e>gebwmrIds(gtJ*2n2Gp1|Sol<{U>%#
mS$XuHw8a-Uk@Vw@Td#V7>Uu*@fU~K+p;-uoORkd>bFpK+u}D22E(lR>LYX_a@8)%zvjUkX$s~vX)P^
s1%Qk?Mh5v7|D}x5kNIIYcfLk2QUEdxKul!-82S~tQ);6n)QT-P6hB8hkPn!WuILkxahli)WN~On(#I
&9(hj?TOeCjrdo^SoobLXlXI){QwBp+1t~0=B$;SgE@$9KKqjjuK`kKKI*XO$QfD2xafJ>U-EL_&4w?
@q1TpO<!HTgz5M;pr8V>Yfz(D`26%bkJww4JR+hk2*HK~o1&7C>zVGo=;Tg&X0cz?#LpIjm`41t_8!K
D!v9w7=|U6U)bVuXf9i)%~pYa=jrSAsTKpzy$FdEcCpYYZf)M-RJR%-CquyGi8Z8O>lW6BSlN$UcZMI
g8xV(X?YBS;<aT`V2H^7_!G3*{oGQ?aA2Xhk=Z3;q4fIEJUZopzCbc=bnupGV20dph(5*^XD(D3?Pe)
KF>&b{x*JHesKH(NS00MU0P6FLAo6-jD~>#eG|v6kpbUTs%!=nYt}OX3)K4=80>Uq%&8xX#qdRM%c4Q
@Ip!P7gKL4g_#Ca9W{cv1|JBi#ab5$@rboth=q;>c*gz78;DM$kND*)>FKTcGdU08|k{9i}R?;^E?vO
f8tvG-v|87~ZTI}TEc?K?01KWwQK)jU{DCOeS`6Ww(F^Rr382(>k7!I7$1%_P|mxG4_7@#S09`Zvh-g
Giif;Z7%?DV$C3f1azFUsOp;_4<$K+HP<T^2QorzLzgZfOdZ${7lBdZ&t9<Z4%yD$UVPr=m=2*cApKv
4upUJ0iJ(++}HnvT!58(nF-NDJq#enH`92(O5xc6~PhDV(~m{S`dJ}01FR{-WWo%88CPt3c`yhAzU+&
m{@}PfD~wk_xG`Q)Y@)RpeQNuPKuR5$FLGt8^K<oSH_Sl)GXXo7{E<1U?QENSPugi&jcPcP);5f=D$Y
7IVy^CdDE^Y(JR?B$S{(@CpsFB|7i7bjYHe+kili$7i0Ywp9A+#!oO{zx$sQ-EEsYuegW>Q>S-f(X+@
^;2IBS{_{n+!kxrIUzyqOWibk$C|5QVuSjtlfFlCmuz-`=)f{1M;D@d(SG$4D$lmYhMtkb3kpxJ@k3C
NZ}p2Z*jfT1s#C$JY~37QK3P^O9*6ojxKgUkN>wcJ0wqg}w-!E_VIfd^{DfBo>i010m)KJEbk!QLSSV
o>;2i<><VyfN5v_Wf5`E0i`u2Q;7uz*3AhU+sN@&BPiU>>WxjAaVl~S;BIvzlT=ia+~!21Y~3JJ#7G3
iZ-WGCj@Usl>i{0MWhEpH;5brS|;I#WPk%+mr{b1cDtbAJrF>iVpIGTJY$_MmqmuQid;pOq95F0XiNJ
b30|ifh}Hv<t<!1+dj~Xu0W-JUudT)>yL6A?b=ERHYSmVGpPe-@5PhjJS8f|%uz?smpEjy0_r2)~5^y
v{qGNa58}br>Z&ZyTI2x>!Wea2&b_rXC>HBSZ3UYM($A9?8@59;A8S>%;O;fE()GWs|PqV)8$H#r(vB
2^Vn|+EO*cO4mx=|p~xIckrQd|2CS`Xn%uE~cP5L#ihWwpyVp`PD~#cL;rsWarMfq)VMzMBFGAS+D66
h!=7mFPQn=z(-A`(YJWafG-xKoGT^b1JvUs&s7_)f5{JkjQRhDB^H7&dmUUAuzkcmH`?HrOSpMv9_}Z
1X(MZ__2V3_`rT1pZF1mtTKgulnt;kq!aVsE-f%==mV+b3+qF1e>>EVJ2nS)1z+A!s~{7%hCB9Ll6gc
9EsW%Gl10qPS{R5!Y?5v;S<Y4khk}+8X5yz1<W-k$!O{_^FHC7@B?dK`Q1Yu!Zur$mZb<}oaYb?i%0=
!iS6PdKHWywsU`8e-2@-br?+9&C2`G}Ya3I%4*j~0yVH;}!$K==7|AIsQbbT$FbY;Cl0ENQ1EyxBTQ$
V-}p&nc5v;mU@o(H2OkWI;D0J|pZOSVRXm9AXvAb?9X0T6ToS1C|}Y)zO<umVVtRjwqfBukCBOG^mz5
QlF4>CEBH#RP~@VD}~&0p|l|H$=`5WKR4N9p#@_;qHNTX741NF<Yg!uCWl~<OALO#*Q&QUE8?1Ey;9T
U)xe9OW$OAeI5HqbbP*CI|2^bVL18z#d}o24H`pmKb3IcuW`?Lt+rd44{Iz$0APiKw*(Ij4rvm_r>FS
R&uodx3!1~}Gd_p{#h@X^Xoi&yPw<_@I4$9=T4l(<!&LYn!4xjRG-87PjEg)Mt#Jy7LxkfZk~N|k0uY
lT2D{Eik&-=%S%5Xsj}bcJ8e&T{Ss{5S;%lqlS`cNB_(D-ojbF)w`0+LD)|%*CwV315EJJUz%OLHf_m
eOa<)vt+(`iTxlwe1YucHNu3a3ptyhjo8ZJDY$HqR+`gY-ycY3VdZ?;(8H_!R7c{9hyJv3Oo;HNype0
dZA3ZGtVplrY;At94^56|k|q2G1@^2v*T8u8Yh?1Z&lnxiHC{Swp<9upZprn?TN=jrh30_84><k3mcX
Rsuc-pa<+1)Ov_cRMkK5VGywIoXajXVa*%Ig~z1F=8L#jOuC+#M96;!U!U3coirU|u$Q4fBR4DaxfuS
P9$~sB>pPhz<g?%_70=>KZMK;AMUx-@^U1T9Q%cI>H?Q8k|9F1({Nj8%uDlcc$CM%<g(L|}_}Pt8<zo
WOEQL574XG93vE0-H+&O$!9Y~5`3uB5zBfDz-p*evevf=0jiaj#bn02C=C;Od%6A<L7R$W$yq2ygb=P
|H-cuNiuOXaXZ2x)565Ct5=dVvKWn?hjSVBj+3RLqqu#MOjyv^I>eb3R=;%ik#8-mJr(Vi`VinYcsF7
@!vw$q^(*pCX8aragMu1>zK(OqEYMB2Mfo)6PpAgJXc;uEhN5$^E^MI!p1SXaY_p7EhinQ6^Bt9$v%|
1rj+d%!a{h6ve+PKs%V)lhM+YFdi_aKRJs8){#!>AXI8GQ}^u==1KBCMYlggd3*~0QyGK>{t3y9(q~N
ZZct#hWtsuWslpaLd1jL$jAikeY8zwuPOO2X+KeY*edEd!>8h?3h#s>&&A`&<#>V1%Q*XfSwi%F18VJ
{1_ne=eatZYmCF!3j9Ko<s|0~r}k8LUS+8QW|X@+%Gj%!?9_1G2w890(sZnn*y%%>w0fLo&abPlQSjC
j>R=V5U);fzVl@Qtp}%f3-E1GzvPKw1RfrU(5ud}%A*paGT`o|5`4Xm%%WwM-jH0>{~t<N$GEED(K3I
DUmx3eVj6)GkP%u4ZOWUIM_6Y|daFg}E12>aKbQR#lKQHk9^qNN#X|DA`5PB)qBMsufDC(nX`{Jr^~I
KL|P$LlYwQwls(q%>fHO@rvnwT7(ZUQC{@5HQ)j1xZVAX;2BG^-J4wf5H?tJIx%DP$#xGqR~hW~X>|)
W1DK}4K0h>{M@F`ai56l(R5?(71TQKziNM0Lapvuxkx3Yth1)_mB*1JDe6y7lUt|#>cd|qU89ac&6K|
8-9z4E8?B*ik_L3E30mGw8fGO#aeg)A1!e;qK-e5C~9Y$x4Br*#cd*m%Ce{&0xb(@=Ga#{`JgMn~>%f
ymp1$ss^W>laj7*js*b?e0>J`0BIp7_hJQ@u6_(29j6h_@h)nFKJqvpQ<LL2m1bJ?Re)gu#rI06!qbk
hC+*NRu2B%M7eUp4iNdLnLM^qGua$e2vDxIF5~>LC=wJQI(53xR#zQ@%YE#O0c@Gp=Edlp)P8@EhTfN
K>9{!Lm>{_24RkjxRHWZM`O-`h5-Y1#kh&dt=xm(yV;M*BV_I^*V1gJi!TY(HSXma`N1DYWDdFgGKF~
Vx-&}j;YZiQ6_<6(6q;<(dkrzj0;PKDxVEcPiYGdiwP+^HxG}W9nuXXk)n}j6RowumCgFM{bqB%QpvT
)E;*T63>?pB2`<?Q45O1*I2lz0W^xNgf=tnqB4{!4jt-gvl;rf;g)-`kK53$#7=72;8)z7L8sgpZ9wZ
#-ZYugvH%&Afq`dW=eD1>E<p8l3vjw?_tM6a&oXvfSl0_&bOby{i6uv~qYJX37Hbt5sI)LV#fymF*ok
iG@JhrPD5xA@3<X!Pa}R61wE1&dUVWO5y<PNjZn%DCP~A}#yJkYo1e;W?jm%ZtD@`<qy}c*DI8N?<lm
7?!_~_(j!r{WvTd#!LS=ZoNrNJt_U0^!I;2b}dL7-yK4#w|Vj)hqbV;`bRbe*3?9YC?gu&0z2tkG>&q
|2}T;-ci2bNHp`QLiacoXQp$YdD@mM7ER;;_yy;g7xPj)Lz+!e(DAZ;kKhWPM%KuknnByWVnoiC>+Nw
ErH1Me?Hp3|31tq{JV37Mc@d*ObFnl`l5uqCW%^q@<?z!dGJWQUt0b%MypoSidR0p_#9Xhkle~0w28i
aqQYTvDn0gRJ4Eb@^sasEv~mX)$T2*S^1!=xTmvFvL9yHtCpdV~36y8$;s)dSKnmOP_+baIajfe_8g=
_7w#jgyU4EI#Z%yaAEU<vqgCX2jRPqEj5gK}%|?V1GiYVoECUD82oj$FAKmeC-(k`!O8A8tZSH!Hz_h
BV_eu739g!BwQg0|J-@%NDqreV;U%rXVSU`|7mEpyB8dz-%7dFUWuMgc3yuxe@TWsrI?9IsAXx4hF^T
pPrbyyXUs>^!=P&Rcn2#M8>mVN`MK?S8*qXEj<KVwZUh<)L#b2{jJ4L3Bi2KOlq)WUy4|gTL=bROYiE
<L%qHQJsazvzEKIttFbZ^p7}$)EQeG0#VOp1=I{z?gWlb4{MpAble4h{&(_q}ACvF2GVt{Cm-<ba%j%
lwg+9#>4yXHVsgUYm{phJ>L_d5tS(j$O>XaF$coZ$&?OJ|e}w7-8GM95QlX}Ei%eFSB^)WnH^kpbKY`
A_V(o4B&hoT8nXNhq-1GUwYWyfN3TYy1rMY<S{ouhe{kRDDLPURm)q)w+&zuqB*5lnZ*g2wLUbTG+{K
53-iB0dIlM;|Z|fi54e9-xhQg0AfYl%*<?I+Fb~^m0id=((65Y%tz8DLci}>-v|0f`hD3!$<+d!c#Jc
{2Z@YJUxt|r20U(JSdSa*YB7A|vYTGF?bc!DNl4dl>$u-_-a4BVN`4p1UpX0Yw{`krz%9qvlS0>u!e}
t+VK)_<LX!jg!Il?u@D%%<s=+7JE7Rui)U5Wj^RGdyi~B>unFFTi7zF8u>8J0n>}lAUYs~Vmhmc?5^H
SGuhwUcq7So5FyrICuxSQ@e3JT2F6%|)H?jCzlGpofet?{g_N0l>fwZgTr;qHkx>ft&u{l=1qFzq#kc
8G+}OJ^&Xl%r;cDR-Fy;V5*9k!=tkLlA@~9`n;vJ`3auoGQ5Klv~GDU6}4n+w`8;e)oj`|M+=K*XNGb
6PIN7q%<9j#D#{n9ywdaLynFI$0E&htSA&Eop(Y!v$myvlK|i$sHxi%#j&3j!j6px19E&ko04?K<a<&
CgF=XHeSH7o)Gq;8as3W<a~k=|KSB#SIG{6ws3X4D$`UptGec|xk!8VthHj6}=BP=T!#JGX)cbj0vaA
jKnuchc!!6+MV!>C6`Gqm_wsG1Q@6l#QPV!A7ViW?qG3}OItWCK!-EV8`E5n%32m6531(XRMed~5G$b
F(+dnLBE`@MST^y1!bu!oA8M2&XCuKG6z4t0Kq`!c%<Zcz>22EB&kG#S4oI-t;aT*6))1_mIzJFDLW#
$I<F0C5LmNKU*~00UC&Q-IKBgDDtf9vg12l|t)MWDxfk%K|Gvb5Fhu98gpUo+fVj$M7`gTomvujO1Xa
Xn?%C()%rhT}GLkEhJ8#i_b9oOEkXLWwDW}ZN3h8ggw4sX4}R>3p!AYj~I)|#-gwV`R3vCAdU)dF`8@
fGQTjl;k(P)#+qW4m5Xt6cUSvUaGuOlueh6p3@GLnj}Nyv1lRM;4I!J@nwYb&SH<j=e2^=@;%LsEAe$
w@TeTS4;L$zZoH1c|dW+NS6&iOj9Au%Al8PrZj=DGzv8S4UVt{Yup;f@r)Zpg>%=?G(<O5Z!k?UCg%k
Fab+`ra+umVL1T5u<P5kTn=<e1W3lrg7Av~}K++Xz=5y<@Oaf8{O|-(8xU-yZO0f$0S?)=8xjk{Opl_
=gC%$taMI=)sDc!v&dWkikHS9EIsAbc#BdJVfaiQ!0bG#i~-~BFD)|rB1lQ#rq3PKAqCw{Wof;u@=x{
pb^^fQdXxwSe7v4i`~;J@tvh<3@)lplWu|^9@#N=E9Bd4KpSo{^lyHsGf1DKH%J6-%7>|vQp%o(q;WI
Tadq&j7AZ4TJSuO?(-2gzyb)05s;e0td!1RGwL*P0g{~X9MAqS@SyO*C0zK_`;7wdO>Uj?VU4PA<nt9
xf`^pkRUvwX52e!B9K91!LWY{yS52nS$=|{M3FP@zBUUqv}_+K8#R>H-N$>8S1X7B7px5usuO68xhtY
a_Q_wANP_s*D7C4=1`mzAt}=Uh8XqHPX+HEu0lQdK0l-D>)SIl|0t@ev^~uBFy5hY7aD$dBVYOY0TL`
aa}<e*n6op`c%a7@ShrpRHiMvh4_iAG7G}Xy4WQsT!Kg_jL|&T#jW@fz2wA+sGUO0gBj!{n-o%|6SK@
AhvchRDXBBn-hCbL(%kqSYv2u@Xq$&;n=1ZV-JT@Dej`{At}ghz!%7E6D>2m0|mBiRaC>-@_q}eB#`U
*N8BN5gIH{2WN6UP1XAzgm<pg|b#@?evCPC5iVog1rkW;%BO?~={|Rfl<GDvTGaUFZV?1*-LT}&g+C)
U3S6JfBUxGolzwPqk{LeqX>Xj$}D6!?!0PSV;cj7bu8qk+$_!ch(lJD$wW)GP@8>;AZ01wMQ{<#4kO~
m%(*FFyBU48XVKI3n$(17U|XSOGLik_H-UW{xp!cE@ETJz=irTFZN{+D?;1p^~m;&3<<{YPcO62`@2o
w4VGZ0L{^=bobht)~ZFI!zcd!uPcQ4Nyx11QY-O00;nGTEA4IPTP&1BLD!tlK=oE0001RX>c!JX>N37
a&BR4FKKRMWq2=eVPk7yXJubzX>Md?axQRr?LBLg+s2XK_g9RmxCF{vM6xe+7shlV%d12cMOIns_^LK
K2uluk5s?55fLg6p`tR3|dCvgLUF)t=SI1ImNnobY)6>(_uW3vslOLLWU)8b`t=yEoT#3FBFRx!dn~A
Dk$@j9GOeRN1_r&R?6zgWQX|AgJLM)r@R@S}fE}Q*kCC(*u-!|`{dkGhttrWYag8Nl1dhEFG_pQtU%=
UVBJr`ZyR?Ggl+4WUZmz%}Ya?{D9qiVZr+Fr<dzt!K@`+C_o&8E{As$RC<g-vsD0VwI8tvp({%~tf+J
494necCp^$oiG+XW|(ED9<-?CZ1Ov{Qh1cF%xwAbic!UKh|*Zh(YbDU0%GC^{Q#}UAcT)UO14uom^Jy
O19ld<Ge2~I^E;6yclZ=)3Gsamu215)w0}FzsRC4w{ooKJ3s=k)_sd_%TE5Cuic{Cu53Fg%8tJj>aI%
)m{{2Y#d7(6DT#Up-|R@h=UdtJ>cNjUtt?m9&+4u(HygQ{QG@R)<bd-%_I=UxPn&(M?mVmC!C+TET}r
umT5TkbneY5qcl#YaMDpF)(KLk<ac#Z?PL;qotw!v5Rlj|rFV581HgK^^0ogVyx#@DC{;FERs?bo>Fi
OPxiM}}kVBNIavM-iR-M7ugFe6=k!WTz+BYH0WBTYM5w#&<+TQ)m`>?^wV3NMZJM4G^Oid`$$o$ahHz
l5u@mGx4NQK~Q73)vUD>;BSm(kWehN!LdDUg2!&J~Xwd#;yE0n1vtY&-)6*4#=TY2U<sY0pdaT17x0q
u#oL=^EI#>NDgV}@Y7#TPM#Mh|9N`y;?=Y7UkvxWEW1nF?Jx9exU~{mx;Zj!-6O8UUA9%X)a}pr)n--
Hvfnhz;U1B!T3*WK+oEN<b!xVT`|oRn;Pij><I9)d|8RQpoh8VtqobmL$tVi35N8vQwI?$%K~Z2<$`7
*JZ+g7^l2DURap3Lb_0iGMhGqtUm|4mSl6XZiJv#ap2MmG}?vrFbBQbrJO<yaCeFnJCa9?@-`p7)*6(
9}h|5aW?Kc|`f&y|sOE5KF&SU(ieTgkO3n0~k{Ln5-=!#i_Ysw}dU>;$^5n|TU>*W9kUsGC-XFz4bN_
Bp_uc1I9*;`kf7G^b9uFXP`IB<!uVfK>!LZA;tjMFm1$@WK;Dymz>3??86J<|nSI{!)~L@%@hBsrA$y
bH|AQNxX+mo9@m*VwT%rM32Q+$32cpG;16VDiI(>I^bpG8bn2{exW|w@}Et6ysc{bf7vz$Jy1J{yt(_
hA;SEm2ivG7^sHzE=CL#qQLV?QQ{V3$0_7f!`}TTnfK^@L5OR@TRhen786yu`%)AyZVHfTX+iXhTc+Y
jzj$Cb-uk;m*DX*z~CC~R4K0=dcNH$v9+*<^+6WQnO6coNzG4<!&WOmCTZOl4wum?_dD7hAO)B6OSr^
o_Sp5&AKpP*A_+j5t|I-hwYn@+uM8gQC@yrvGF0N{Dk$t=206vJgLG$>d)t7=UfV=oNFI({lJC=f3}v
tU%|n>Q0SO<<qU?x$r5p_J^zz!MBYLpDsZE@5Acd4xDW9QPR0j1K;=fyaZM@|e^pPuo2V@@Tm!yN*Qh
DQxE%niTm7{5R#<x0>C8%#FO<_f5v6GZPCMQS(pGf)Z`6%la)4B)*|EzP(jeha2go7dO~}iiwR1*z}?
0@-opTpwv)PmlP)`2TM?Z=SRU7((OQrCwYdmC%GNYJgLZZu|%c0ua^5w*$PD&D<$a*prY*sSag60*nG
IMfqAlaa=g3F&K`aF)$4!ce>{75{QK8`oc?B_Chwm3u0a7@)yvI(1?ERBO0+c#MQGT5OHdt@AP2F(E#
FGffl(=B31bEeX`=vjU?GAahv9%~(V2Zw0Rk&m!j=yU7`oCU<SGZ_7IsHi9<T?Md$_AW^_O7Hu0X8n9
SZE+Z3*bf_q$ECtc-n&k7u)Z1-9eWWd$f*%FRv#+Q|lYNx-ERXb<V#5!*8jNxuM&sQRL?D-o3QwPkii
bkd5*hPJniotV1G?AFb#6?}$@l5OB=?{iOYw~gHSVAaIl8``IhLWRv=14F!MYGuxmHiJK{IM(clAEf~
JLq;D2OiwFtacwG?PF8WH!25aFIV8#{&6K(}-qnzd-5&HqvkR?;9yvyV$i*w;1}S0AdQUu&rgi_ks>}
BJzJRXxyJp`mC4E0{;3hCp)ki3VlLCnFCB5H}whro6&x#Nbh8WCyc(9U<f>Uj({#x-p{DZ!$887|!<(
3>Eed7UQQO~BD2V{n>f-AY%&|hS5YC53*;YV)(Lgp8_)5vW0a(gaUD<CuwhE-ItR;~aKP=@$k!0yzR7
ia}eL2Rr<c~MqiAfgEQ%jw^qD-~C0Uz2!w@>2Zn;a9#o1Y1FQtl9T?rxf6_XD>y}AO2#{>L_B_frMyL
(f~P>%*m9L0KK^LM*wOwq4WDMrzDVevfWm_^1_`<yG^kOuGsL6usK{!2Kj0<Ee{h#l_5%y-0g5e3{AU
Se8*C`^B}>)NYluZ>l!q(G`7fwzBr)f>9&hdnL$CB7v7e!@Fpo}>5B$b;=Kz&>p?8iH-g?;d@Qse3GV
y8lZC(VgCV-|5SqF_kIX)z7Crm7GTK8N)06}++oD=MV#7Hth`&Sm0tTBjJE>ZdxMMncl*6Co9?LD}b5
_mJUSw-AYsnEX18jTHET_0-g2p8t@bw1-yJkPI%MG4&=^DIR%mMw@=u31ln~8=S!N%JKqUh@KS^&@C^
H77OzPWg|_C{89d}AgaFuo5!rh~jYC#%z!lDZQJ94*bz(^+5q0XaW>)C}Z4swzE7tOyw6OQ^F9EYUFx
%j@SosEzCE^a8UM6RswA-I0C`ww78SC@T?@c<IbjXe_utw<y#_pzP%98iz$j^*58CCu!uFW;4|pHkyg
T0hxwD&BX`)@=>dVF4iFB3oYe+?C=g6fEquyrQh&<Z`!=Kw|s-tg*bD&bf9kZ@H<P|nQ$XEDx=ZIrol
{1uzN`x$0P!c&u7Cb>3JJ|WYSt3!z0;YJ#noV^d-X_D;WmU1=xK|n0L`ACan5Q^iX`Eh+If?UWBgJ)b
JE1t|u>Gdql7mY)W?1M0WZR$;pqCyUh(hE*{UeTsGbNM-L}B8sZMvP%qt)O!8l<-Q=z;q2Z&rNHfJD#
PVEL?uT`_1$){v!e47wvFkv2n^IAkH1tsx#7{VOWdx^L5I+-bCNtt1*8$f`JOrRw6h+GjR!(CUpDmI~
!O-{&4_>tmY(v^dKs$1VJf7gdY0QEyu?$Tj*MsH42!LUkf`W^Sls1v$SG=7i>4MlYB@D342Rltu;T~`
V8|t__5eV4vILKK$o2}aXLSw>$=_;@`U@rr9ZT6s(c9%`ls{pgLF<{f|K>f_qVhR{SlK?{t>?P!3;qa
Nya6qPIHjT;QP3|!Jt|zqJHS2if*$4B0kF3r+ZsIfpFvP6g*BF2i<cAZ-$I20jdp!{3%7sIdk_I+3rh
vyH-_i(=S!IIhX@bGJ!96x1Z5qISC(f^xwFB(fye(M#vsE|~U`@dt$ulax{P%|s?X043W!w0M&Em5g<
e$G$Fvwf)6SvwULYKB8)Q~f~fKjw1JXd?mFa~GzmYDmDP7+Ijgyag{qle(;knC?TH<csVG}^z4YFf<4
6w^*i9*O5cRAKE*UGYXj-G=C^zMajvSq^4N3%c8Duep5`^x$?EAcc0>qiEB0ntqlRw6?`v)v|b9CfiT
qupS!qZ3`2URL86V$!zPGuQvuX^(S_^d-1Aqf+RRMZ8tB*tnDz8q-KUJ7=K`cjQv3&^f3x#d`QI}ZsP
1A2YiCZy*SH+(p}i5`@A!8EDo12sfFSAqrt~J2Ci*QacbCxz-9+Qr5u(8=O*x!T9?wC5}?kKIW5XL%p
K<{oq?|<ywK!Q7y;%7te+BkqS^PZf9vWJcRZCv0h=dA0~G!<68wq)rKsiA5i@1i<3?<OD4zq`@4Y}je
@`a2HRS=k2`#`rfKQv@W<{4gY^wf}V9APo9)2e@eCvk4>PYO0wtU7CV+!JX?0HpnN*>$Lv-2FUi^85X
D-$8`aY{Uue6BtDPsk-hJV=lTW4v@#wl%9^xJ45)u2eMK^g{38j&glkxM?0sfYMLSb?yOz4(Mm%A|2^
UHS2$b8r<DT*vwJkX(i>AU{faR+8;DWV6I5HXf!z$XM!zyE@iEqPUvSPhqBt{H32DJfB~b1VntoGxdt
W03=Nu8t&XMP=G&1%$wS8eE7?`8n)a!m6`;hAS|sVk?z@@)O!KcODLa$&088JAwCRoa^L8HSjgwW?Ez
6d;qi!66hrxMSXZGgQzv(XElvKSZ{$_$}SMommkE3kORG*iCu;pfzB@)OfT%0ZnM=k>tO<UAWv8pa)h
c1>g-k9$Rm7zz_L8Cd=3_~Ghl`^&4w>uCO${MIq@Tyh@5M3yiAZ8KzL%N0_9G{-M3Z1D#nY^&KC<QOv
ZfLK72_&)VZ#KKKv))~~ahz`0wooD@<Jn*EpTNX&asOf=9*uaaoU!NSZYS%NrMR!cppUVt_cGABf|*D
F(R}V;WpUtrhFt9_a7QuLzmBz>=cU;T=?$E(+fC6?5-bIai&{#>R(2i60T&~yD>0Pu?jJt7{5$_gE#T
5bDZ^Q`R-Ks)7V8ANDw`Je+RSIoY0TDXP>Mil(KLC2G6?88Acagw4el$!WyR72(?8S$XM$2e1kZn%0W
&C+(gKN}lrt=5y_wIx;YEBviV;CQNp}e5Pz9#FbP~-=CXd2sHBMq|kWO(@FUwuG-_TA-$?$4l+u1HeV
g^pzCnz`_XDcctAfZQz<{atN1z8t|r4Hbel`S477V1VE1HfcXXs#0_QjHIb-4B3sf|AsNR0n8rted3c
8e|(JL7GTkaNY0fQGh~c&TlijiF8$?ygn8xs~pWPPw$)=9S)rzZ@lEzd<}n!bK+s$;f+%D$algIhA&M
GstE@5>y-%rlX3&Hn@(l`Y=fIg<x$z2Z_r1y?`80$Z2CrQf!@vP4oq_^Q-K%=voe-=xT3gqUmtHLb!4
pLVT|bF@)*YW^B$KVP9d^h`L3)sh_fGU$4Fqr(dqGFYKFb#*&_jfaFEz@+kj+EXx=(R2y()U<l%=jk@
PcRUu|WGze^P0Hi_p}WS=F+GZkMi=x(&Vswew{NXPBfLnykHddP@Yqq>GqsRsc0tGq}yLJ2X7h4G@<4
ug*f5L*P8+U12Ol~5*81fDomA3Yj1lhu4tTe5)KW`A)R7+ASGqiU<d=VjqYrXfCt4xa|CevtRaF-)^w
yvrV%vY6aT2l8h)QQ#c*2u=%WFnb>CO!DHRMNY2DKw$of5Mx<tNV;q#3Rx>LH{C($dO>cNk#%n7ou4k
p06*m>P7G~w#w`v`W;q^?Flps6KH58Ey0V)nk>@vw=X2t*)e|D5C=(N}v>rE~<P#>ynPjyfGw#`%#vn
5G0Z^XPbOs1|hnieSjHXEq!3@;C-7hKLKnD^rDz>l5&f)IS_TWs%<JxAdDaaTqBNqiic*6|;#zTP}Aa
Cr^K4&h?Jie0sn<>(RAvmkogQa|m@gAmU-Nn#Xj9gFIkUEFnC;!Y?Y8wetqg>)=o*&qZG!4k!UWfsrW
U;H<##RTTs-cJj3E-P|t`u0LEuHv@3;*XVJ(h*}7CLwwIkE75`3;k@Vv)S+ck~<>k(K!?bD90IEA<hN
VI}3(khuDv6q|<&z8iJZaIh%FFc<URzWg2UM>YdT#Z{RVz3DLW4wS_ey4Kf@sVTBR!(3M_*u*1NR`Dy
$EEQ{j#{4C?J8p%AZHIFm{g%nq9kz+mCA<rci|SQ{R6|nJSz>LxLo4mp4uMf5LZwkVfH2qqXje^3dD1
XeWu%dpey6sDlKk@YsNd?wZ2dW)5HdcU!|-HM;;a^CRuPdr7&0}+8-?q5ScngSjJ=qPYW1Eqq}BVG9x
0|@lCl@(gqZFh?RrO%nAGV$iE(*YfGK2Vbuw~LMdb-7lYyiZynEtD3XGFtP}OTZUShU(X9EHhW$9R7y
lniXG`7$}i_c?kpW#g#y<JDsi%!FLzBd>r`W<CgXfQeJ0&#@;p7;qkUsF-XoV7wyqYnq4ASjS@F6s14
5UKIOQM8I(zvzXmR~WeAq>z5Uqrwh+7IUVh8YxtrOaY5(806|GFB$=<_HQqWR;qlE;YtV=N@ov)CBV@
^adn8|s=UTw0jfv=CJL>8tds$uFs+^y(&c4YU!+FE&S6qLuYjNWW(Tlz7|TN)W#PLDy+ko1Sa@UzVd8
@V1ARqvRnHJQu)0{a@B|g5>nYa=SY;X~S+U<)6Gyq6{Rm3nw8l@YQ4DGmkw9VmAEVcKhKe*inv`DWtT
56S{;VWupA@T8+=SCO?vKJS(K0m%QX~DLRwmD)du>tEKH))U!)O3re{7FM5>8U%a`)KbsNN#pKqDm$K
T2oqIP-6OSTpffUMs-Zp@5&RzNfFL^9GKSD=D%`q9+dOrzQDQtOBEE9%F2{w2*V(zysfa$$qh?YBVH{
@GKs22#;#2zZ+mld^%LG>^A9Go4kwQQs%=8-F|t=acTP98D|6FbU|ips}>v!u=`fG(5D#5)@&=vpx@y
Zi^nTl83f@S98SI90Y&UPRgFgnABaq-+0nWO_Lit1%skH^o%vVB8AnP0&8d@g;cQtT&^kwHY+xOPurP
x|L(#^bK2qlRb$L@D(^Q?nCr`I^p)p=ThDD{1Pg%|-sffG5Rmqc$aA_uNRLm0N6=+-NKUGC)6pH3#C{
2Io(T6~p!~z2-b&4xGxupmO{NPdzAX+%7Ct;QgWijwWkbJUsX7m|{oKfLZXI|u{qm-3vdTeJ*1G6^+Z
F9GOqOTeVre3hYP<0LnZsOX{k8+?QC`nu|fL4!t=IhH`0cU7{&%3JR{BoUGT#$ZSY%z+NP{&>U<f~j|
Z0aKiojV%efVhHX&|%dklf$DBacEPX1Mli2P=`NWG$@>^o`7hs;J^zVK;$Eyo93cgvZjMHd+z1~sA-K
CbH{nEgp@54(5+C<<eEc12$O8mp{Zl0f%9I7A=Pm}i>1UvKuK9i&PzWhe8AMva|3$5;6S<UYiERO&5)
JgRAF(vFFY5HjbU;w@N;8Ih0c(mne)9i_ef7^OHd_~M-aTm2cK(5o{Rv?3;G_Xb2LY-uHjs9OU>DsMV
9OzCv*E()WM9uV}`^@+cs???Ud*imdzTdZt>xxKABcJE(dkw!kl+jDXO5O_5&I16PPiQX=?f9Ch0*Fa
p<T?lysZ$7{r52G2f#Q5<l87vL0#dCd7}<M{Z?KU$b`dU)euaUre+7!SpwiSqLp2iMdr!K5^%#7pKl*
SkxA{&-7Uc;_Tt;=_~?#_UN^RMUgZ*Q-N|O&<&Znods|EVJ4HSr{b|zz#y5p<f@;}84BFI3NFn6k9i~
>co2ANn<8p(51C1AcA*~Xvu22wukPAM`qv|V@NZi&lq^F6gbKiEiYJ|%r1J&=_fO{TxFG<3qss&Fa+I
u{Ix5Q<1xq}kY83zzWro#aV7Vz!q;f7%<dmj3Quu6@9+%3ib0*pIY(%ltZTUXC$>s<E4uxL_5+Xj?{0
ydwgmihLoqlc-^P5EXH)e7MBKHI4CJ|`Z0hf&9N0cWZDTW@3)CSX#7|)Qs8w4Rz@DDMGeLNTbPj9`dp
t6^jW72xaV8OlJ)br@v^c?uNmCD}WtwEOEb)nQ?Jo_b=mv!~?UaBnBhQf*PonUB?GgPp3>6aZ|A%1Y0
BO%%bBoNLA7g*3J9v)Vqqa3FA<vb{RX`21&f-his6)QZAzr@U>;<Ddvez&R4!)AW{ODACB)d`Fv%Vrw
6D5cXem3|lZ|Mc}}I8{r>bQ?06V6L{H`GYNMIOJTit6s%wRDQsele`Qt&LUt#o&3kZx?LRL4ypIpuN<
n}urq!lrjo0QqV6J5C-H1>R@qjXFU4=wmT9kW5f>OLEMc9G=z`;@NU4sn!~x=g$?M!0JX40eCLa8e@P
BGns&)9Zboe)Hv`D6Ly5ZcQa_b_z0El^$kzvNvbVi9&(`l5IbeqB?0j9x~p#85aP2!6SRqViC2wIO9D
)HM62ngska3>(y4fOX<ph|SPV*rAy)o~89_2!gZgP0vH>huey<z6;dVaSZ{a$(>(7KA>tl~QKrtez?~
DmYK>|4W!L6>py*b>MCllqjAjixdCa<f;d^+T1v+$**FYPH6Izfg>3ojqTJs|71nC<1nC-TfW>(Q6!R
_|M&8yK6ysbkOnfeV+7Wtn|Bk;te=2>NFGiI;D)@M19FjqK`nycarsueI2ZoU*)UNT-mla^S&j{iFLe
6j$Cv$4NB{PrCyhN2H=Q}g&wyB13|x<9=1-{J%eKEZ!qKCY&Bt|lavn}<Vk;g3?-qr((4DgI1Hk>M_G
-(kN4b~ae&4GAbn>Y)@6y~wAfa^Mhyv}p5k}GA$y-bNxE(qf_I|0ev4L9<Ll5Do#=hMg{t%CJw*MfDw
EK>@ssR%rk+SVS2+hb#@=$YC`5|g{l;*Ijc7=uyn$rc?w7#&st|V6VaEi@m4-EK0u1?A+i@L2~9??IL
M`?-YxZlv_G5)X=Zyod$+#1^bAa{Af{7z#F&L6pB8UTLCSi<}|I|c+ERxIe=R=b_4=5`YgQ=2Hih)d#
y;#w4VCdw`H=WwH=WBamtt@_}(%^S-sn64iqf^+0wVeI&8QRC*tAhmg^Bvh1+s>tBgOxBNC4i=9z^`%
^RQ+Ii)N{|T~hdp@8;jLO`{-fe8-ox-tiO2pE7XHuFHry@L-!UB^u}h6>0)dhINy~*;?-}_w?WVxhHb
Ch%;uPum+Aab5Ip%5agxsjI0nJ(&o;nS8Mn{0LK&?7di`f}7VJ<jJnKKo@=mHB%ZmKOTUviGD_T&Y1k
1Dx10H_Y1Qs5Ul{yx)3;2Ey0*@&fa7<1K`PgTmZR)h$bBi%Knm}H{14PMR5)rz7$$s%Jn6mWFMq7R^_
VZ}$q^hZ%3-CeB|O{FjBNe)kdI5L7TSuj;gvbkgbvrMy+!k5i3NRqzU#_4XVow^naxAcl#c`gWVxc9_
M&MM$}Dfzpk^G<HjHFQ~HCegc!&qtxFPNm@l@C+<fr;T!$_plHt8RS}Q8aJH|KYk^fS4cPQa>3)?s)!
Abl!@q1WIRUV9-@P@Qc-Lu7yDrBM);C^?h8YA2Cd0{r=Z%iwI$SW)mxLPh&d&giDu2*^l5G<9#r+YQ!
d60m8EUnU~63jq{#gW!2T@QUG_6)m$mtN>FM&9$T(j+tB#_5;ZjVJ!{5AUFA4@VyoX`K#bAx9h2qB4j
^Gh0%vC>x!J^H>^4hKQ)t@N-ar~E5MbOC`YYwRl5W@9yU+w<j%6})w%A}zGrvq+uH|Q8IQ=e=pDd76;
$Fnh<ocw|6Bo1SRXLearZ<b*1m}FQmw!&$4ZfS`>I`g-j;*oklPo>J9)WtS1GRRfzK}cQyV!YXjcd0m
7r>gj%8=}~8Ws<aYi_fMOnFGp`6Bb6&m!_zG=A=erV`d;-q{VsDUS{Cwe5e7}i5ozn+&KGwv@Bpr6}2
+YB)CJX+RTX0pvn8)!j2{Rz8QxC9umrAG%v2qH|-u4$MRBU+wy$}Cc*+qIrTji-U{k&uu2Y-E9i0#Dj
cMRhg0pvsU(jdj(Vc2w{v_Q9Jn;j5i4{a!^6x$6jg}bDR3sZ`dS(ZWEL-bSNe-C*wgqJ0!#LePjF+zg
5JPjfKY&hvR33kF$A9zH2<XRMBk#bvX$2pFt0wFF|gd!H{I;6wwhuPE*Od&y0DB!@8>BK8GgEGXDA5M
oNouc7+WZDbs-uFt^)_p3M+7#cedus%d)C-LcUVlrjIU@ClA16@c|}HZal&f&cQ%q+UF82DialVwxWb
c4Un=DE*!EON5+!Cv`p?w3Jc+1g9?OCoPRVXbH~`o9zL;jLe&!Gh+LrmD$QtUS@OnObtg4aZ}k+Gsj3
o}e|PfjkAI#jN#)mT3HFcvGEj>&xxC^dqd@SZ%9i+f&N(bHI`t++EjdYpBhuo>AD%}b21~XRl9B$Cn;
ho?8w?h2KhbaLy*+SL2oV3Ozps;nHx0f#37<OhD!IvX(@Jdw$}qGAy6Lg*Mt{%bTa_GwtW|LVb10U)D
sD!Kt<mLi<QL&e4LpF>X)0sa+2P03|CefKq)MS^C<j%}P%+#*X%d+5X40P=QaXM{9tQYBs*P-Cw{#i$
;nh*k_aWicgTer}th_K@7vZ)#;bEDp{{k#}Qz|TJqHZluTjEh0K6F^s97m4RB>p8UqgX8M8;<Uh*c<P
rDVrc2Q%DFiPmLWFb|L?a6)3qg@9S@&k?y#526DBdd}FgToPxcfH4nGuiC2Wr#C~_tmMh6=Ja=;mp0?
M_AM}bTv`_2-NO-Pgh?Dm_^vB@EnPc-f_z=e{lrTRAk&=$j&>lNY+e@JTaDh161JC<(;=8Kjx7I=P7f
sK_#(^o2FV(^J$D9!N%v4T}PwczwX-ay)Xw-YoGm0Cl7lzAzK?PErBVpb=7CNfu@b-{wV@CNoA7enge
^(~Fp?aG_HBTKXz>g_5ZL0lS{&C+Wu7#wlt`gcXiyaovF3zuq9beH?6z$#K@w+%EnxSHfT1L?lBKu-~
Q<*nf48S^J%z?DBR_<_{#}{s*JLjD(v%pmYl<!-=kpPulQg;Jbmn9Z_aLz<>2?ks~+LF<4qbJyY!G-|
Xo$4gmst5tJyVpn<e7%EJc9V*?vV4;F@bh7;?gGu}$Jl_^A3QkY%~iVTO~>%?gD-i*m)`gX{(Ms`=2+
!1RKcg4D@H2&VF{W(hMyDEd_u=z^>JtrjHVm}ddl_M=u{-k3fj-R#975jMvSJ{37RL<#OpIqen%IhMV
6K!rvBqJD31}mXot^fro?uF2rnAD<E)%6%H2lqXt9N+0sZOFqX}tSJYT<3b97R1GJT}dQ%kS5_3mgk#
^Rz8Tq~#NF>n_}o6e$8L~c-<C?S{R!vP_?4&V>I7k=RN=rkWE!MS)m{H~sy0ZVZ#wnHS3`{vlh{RR%t
S|)ZFc;HQE(NN=N!I9x){QMJ)F^Toi5VMdR&P1ix;DLk1Pnzd$B1|$?c>{Y;VI=nD)V4T+Il520*mw3
IX2|I`lYa8-V2;XmrG3PpEIWXPw~}nOl58yCJo1u!8&N+8-jm}2nQ-YXO$m_cSuL+57w#Gx`5`Rv35I
>+vD710&rtV8-PXJusgt|RWX6#Bo_d)(DQ8t}i;<H_&4;_tLZ(9C>SPubwiW8lu_`nLHw{$v#&d$CPn
sD79*eJ4mv6rKTH*MOdFi5<=#~>K3njNx;hYk3-^HD~;KKo(-i#QZ%G70ltV-FL;(Tt>-HKnoxN0Oz`
&weCgU;p=G_Ikc3v9qxF0kSZFHgi8-%y1fPP~gzlpMVb>Q(4-RgUGGZ@w|3gRSWPx@n5yyljsj<qz+h
7Ex{>wmXJqw#f}l5Y9hy)_>@Ur@!~aOZT;tC~fr0*n(X~<rkPQ_$(rB$+&({_Xg7_7dkempf$_ozSXB
j*3?FJf6(Q6baGIQ%6UyIuIi0H$D0cUkE}PY8Bukr<c~o~tLhQzNO`5@Q(n!C)m>YM(7fn<?uzLpCbC
S9gZHhPSDv^nqdZLw@oZkbrq_i8teV;<sv|4aZ2gUFJ^7%aeYBj&M}|N6VCfylED*+D1bCoeu+BY`vJ
0H@64igNZl9V+RrYXfp)-ucVh<L1T8NxlrlEpefJZJ)&;y5y;miEdO~N6uw)HDC7-!-wN0r4yHB683U
(n<QRLokVl6Z?-FGKN#Dl9TmdL^uJV9j^KXdW7Kjyes!m@x#WersLgzX4E70|XQR000O8U0T0X+bhWG
?*#w=of!ZC9smFUaA|NaUukZ1WpZv|Y%ghUWMz0Sb8mHWV`XzLaCz-mZExE)5dN-TL3kJ{7qYg`-dwE
c7R-Rx6<M|~fg#HhZ4;qIfuz&;-|z0IH_A$yI7x>M69Pvf?~eES97(Y+m9|W(?N$`qK)BDn*mHX<xv2
+K^H!#IC&fD0XtifR16-_{`jASQt|gDy+;Z*SelM+1MJgk9btokd9A7EQI1vR<!Bo6gIhQ8R(jpgmYI
!YhUKooaQNo9M@&N%-6gM^R0^Wy64^{x>K}*9r1|?P{FcvZR!FL=R;=auqHerw>2+(s}vsvxJc+2gA#
=;~i(mhX-aS&XnLy<Q&7$C1*bUkS0(s7^_9x)CqgI3T5==dq!a-gZbf9;5(FRic)knyin;-}I>64pw|
We^0JOpPIz{-F*!<I{k_^HZr+$+bPwSI##K0}vW6H)A$=*M#0lb3FKrMx#q^54teS?l=Q8xt2%FBjk^
m*x<P4ZwylfkAb{l)u}L?eN=Y7hh*Awh)e#9)=G!q<64Un%u1SMGOa?rAb1*eVzWUqwmyO&ZBVVWV5!
b_;+BJk#^TVgSHCUTM#wYNL#_lZ?Q2HC_LOqrZ}c%G&%}m2Rq10`E;P@qJU(8J0F_7}eRp;*6VxUol^
~m^%vendVdR}EnnKkgLcBe2V-kFC_#)&JnVnsv((v*1_e(aLv61C>_B&i<)Z|cd0crR%>8$k8WmDKD*
4V9Cna&IiR(1<cPFSrblZ`0y3Au3gBbMsKstGva-D(v(KVR*Hfr3;wF2ynh9w-3CD6=Y`!TJ$|Hm@uM
&lBrgSfQ6etJRdbP+<5$4OK9nX1g{Em?(V7aU+X-<jZ<r2XB}QBiUq20^lQTl7vlgF=?XatCgG}UL~m
dl$`=Z%YhD~K)WFd_eUtSskcI$3`qu%7#i+z;tD`nb&B{C{126h@jKQ$mG~0k&$ud!bCIOVP1OE5<-Y
;+Bb^~0tp%|F{Djbi<CYR1$oI;)s%wPc%i5eSA>de{Y_HUSz9)~O2ni~R1NSD5g3Fvy7rH+pR6Hd042
XF>!=Gt%V^j+q3zenv0;D|v8iUxN^aLaUHZZUjDXsyQbUIlAA-}`9K4AqS^9@VcpO*`0^~@Z~QUU@&c
Y@u~!C1EDFzd>D3bKJNb{x*3Eeo@X#9^f?N@NlO6yShc$a*5Fmf8qyZ0zvsEL?(K)%K=`K<En8DO54(
QNJ?yU|^imuZBLf3!KqPFM=+u)aPK#AQ-fw<I@sx%Qr)hLxWc08E|k?w@=rv>#VwRFZo_s{>0M#V##`
?`k$>Avf#GfqfeQ)W&f&W<!eHXpgZtyD#9Uyx|Q=!*Wvx8G{^jZ%=Y=AKIb;ePDHPS;LpMi4QoS+8|-
kJiWhs+4^S6FwnCL+Cr?FzTkfsMNE~i0EQ*9Jds>zp_~6*GT9Gm_LJaUh+rzF%0P}zMdBw#43Q1e(+n
g}h2O;yso#0#qCG6nP*3RMMt^4=1NIn7+`CSRj38eXyj<WSK+0NOLR7d-ImaL)+s_P~mpyV?0!{e%Kx
vW}@J4tyA5PCX|;4~em@0|rKs?S9H4%(3kYyXU=jD5rA2C5H-B&`!Sjy~OnH;mpHkFKQLg!74nCF_yc
*i>8dS-?qbM0?ngTlPH#d`kP--jbfQ&MKWdvz{unq`N5VSa+Y;+ATN?z~R^B-fV%kg#vs=i;9)K`PRH
a9<eQy=J}M3d_uS1<^u1Pz^&NF$?1qmWCfs=OtTyGd3D>6F$3AM=W#2l^{>11i$ABj01+W57qQbQ)Fp
wIL}bsnF|s}-^w7s$uXV24!06KrlxN&f@yvz>Bah9mqM85clVZip>LXb+P)4)Up>Z_ew%Q@?%E+~>pk
EEb;MtRom0suW)U>CaY5X*Fw{&{yJkMRuWp+2iAAhQ~k4wYvQ*N+zzod50jM5__<xKQKMaP6*tXiA<X
ZDxK+t*D-TEQ>whT#FYarja+07G|zFbA*g<=&{X5ve3q+mPTy9|snH15ir?1QY-O00;nGTEA3#b^eJg
6aWCLLjV9H0001RX>c!JX>N37a&BR4FKlmPVRUJ4ZgVeRUukY>bYEXCaCyx<X>;2~mf!U&dZDC3dPvZ
cJ&vsky(`;FtQpx>S#s=@Rt14XQ$z#;Tr?nwlgfYJcXT%z2Pw(%9<Gc{0^P6QeKsdvEVH~2vof6)S(d
1+m>(qB<z<{+ny;CCu?&lO5>L!mwNlQ<X_n67%dJ_SEkv<e0sx_3?x(APcoR>Hf%rwHG7pO^ABdw^!G
jOWBF@q<8Hm$znaC~Pzl@iD5T}LA;g!G0BAF;(P3LkU4bYR<Zx7xb1phqv?PMTM=vCL=vWQ{pG+O}fX
6xs}_isLYK3Ts!lFM99L&VJNF^^=le%p1N7iE~p^xEvo%QOW>1Z5h@JgDAlGJUfyh=3UcWFUeDFa1fV
EY-a&0e?Q79DEF3?*j*dH-{ew^z2d=!6N)U%Y#Ln!r#|2SAc)@QsvVCXqd&f{47>Mrf!2-9xmifmS6E
x6&EsChSRI?QYwB_D!?6|54QSSTR{*eNf3y!IHR{-9T|`JczEI@PW6e+rwG!0)`7VDdYOa;=w0m*!Ie
<}&sFV3najpnR-D=s%M0_gMz?urDTfE=TU%Rb7%~UawT1Wq>xiE9f*=Jx1_5wrD>y#dKRr5p1?<=ps=
y7fFf59^2eKUqPty~{zy#qTw#ZmuWN`A^$?FgAe?I&rcysXc{->i;*b94n%@okMSteeNMeoT#>^#Q9A
~^$<nP+7ZAzLf$>Gj3%rI>(W?=dx=cRG(1n>%WDBtd(D=TeDcF2!}2lu~2>t%iudMY~_EVErsC6R=s(
eN+lnS-k*o$E#uv|2*+`9{<hfJ!N5@qJHP`qy)=XVj89*1B&uEl5jNO6v=6f^ohwzC|MN1TSl5x(wyQ
4$A`yt?0`L|IiNifKZl8uwC7{UE(MGx74xE4s=d+ZGA`!j1RcR>xmt!JpkWj%RZ2D5dHn3@k4z;o2>u
HzF3qxB6jBx8Bu?T292pQHnBQU|1z-m6Qg9GujxH}uSHKKL1gzgTtmg-^DD#wL(sML|sRK=D(+B#|tr
vY#v?edsD8km(ws<8)n#F1*!bt`c#3}p4n8=DjnDLBdfyxO)FBBLBLGzH#Qei~c77n_|2v{#~mq|R0i
v$Q?qT~d^57UVE2<zJ5OjXD*^0(rql38uXZE03CUb8L)?+#Di?VrAW8yp?{dT`{J;phF2?+@SqvIS8>
-nI74!K+Wd7`sWb>`H+Pxst(TnFUXuK7aPO({3clPGw0+Dp6ztRu5^lxQUZQOy^;GsdX7Sn?tN9gf??
+K_^m*pNu+A%1h-h$u|5fzhqS;fG_JRLm|Mj5cPKfJo1s1;D=3EIDCI{x_@*Oa8Nwq1B-lB8Bv+Wx8!
z>GX<73cAa^4k#~M(oRoJ?Fy!r2E(`HbxjM-6EUy4-ovzGJKj=7cEWGdV33=2G5#->`=OMW8umF!8nT
^J!_t=l`Q7Ul;{$zm8^}HdjiacK4Bm{KN8+})K;E{)JLVvHws=yd2<`O<lWv{V&AZFg^569*IIRbBPP
l9F7p28WZ)LrMa*jJ{S{LZ5_xB){pCs~&3t<?rX6%z>B^BsTcqbMwQbiBm)_8&GC^pm^{rXj59Ey7zB
|4WYFgInvbl^M#XZ8#r+jJF{rjsQwouEttFI0mz`!0+>HA=$AYzcgxo-8W;b%2Mz)H{nVgQZP|qT40o
g1d9lTK6GgK$RX&PnU!WXEbCb*ULi%z)#fEq_YgI2n&s7b-@?LZM2Gb}hk+<t%Rj9X{jZZ}Bqwp0>Xf
NNqHpNE2%`ujag*VPn8U5sDCK`U9(#Zd#<4;!ybcZ%XPNLMn}$i(n!l#iYuV6L?28M`(pVZ77lar;lD
E>Nnim&ZllA5waNFa@yMNyqa{L&ga~x{^43Q+{tWReEP+r6apcfH1%~%50z@T<Inn<`@N_qqSgIESg8
OtJIJ<zbCOrg+8R{!1?5wJ)6R|yUq3={&t5q1KJkjlgjBtW@@#b9<iJv8VLv~2P_2ErRizBnmZ3C<qM
JT##c(@<E0vGZ$e)a68D2Yxck-k1awPGu=f7ttP;rr>8ajGnuw*YBHU{wxNPL0f{1s#Vpix!uYQ;97^
}=w@f$ADKcC&V49uFyor{8hX+HQ_G^}F%Z_>V7efDrR6J#7*{u8F4t@QiCJRxzN!GwY0pAT^FXHb+R6
NoAdLDZ6|!)QPFpyj#b^cEnIJ6qiuy{C57d<taxejGL{Ov#UU1BaGJu4EBg$xn3K;@@MipLUQJKiPmO
+%ZWgdnXWX_%t+u{=%BRxfs;Wf|}PR#Dk&|OQo5G}>ko337{I>o0tkr{i-OqqmhfO#~qX-weyojKRnV
P$-&O+_#bK{TA$&z`iItXRH$okA^u^j$3KFK^bX)H_J>cda@#G{!2IR)bJ{dVlz3h|slyXoY&4-AE`X
2ZF)b6dbaIwx(WOqy^}a1|TrGM=R3~5P`$C%M5E5%=FROPLnbMrwu#-U5axma)GglgnY_4!uS#_Q<Ac
QYGd2Sw|PIYV)PDbl+Q!cWY~W3Waov(pV6lGU;u1ARADDTSUwG{37`S!G73v|JgihD1m6-IJ1yka1+o
v6c>#3=(Lpp~kOnX)QHuozfSNsQ(pxVrIu*4mCGw5{TbuT>f*}FbS4#1G2uBLzL$85XJ?B|c&ckYZC0
FO12+0+vLbg97tV;K*EQs_HBpg5qKTE<(1#t30?QzHP%+?ULH_5dHDmDLo&f1zpx(n0d4u1@;!@TDmz
4`Uv<H_NN_nHE8XsZciUU+;+pEY4ySOAqj!;p<UqE?XE=Zk-o5Z^TKQNqX`4AbOOBj30;gizrQd?U|c
(9+-Sf=VD}NxyPxt5_xxhgsrb!|NClP9TadYsm5*OWF_%k%$q-J_OL87CQWsxWk<Fh6H6#0b=k;g`&m
U!I701_K)eGvpvy!EQTVHX+=^0yg?GKe1Mlj0|(Eh7M#NOvIKGo-5vLjDIlftrupd609BS+f~0U1YIH
9a%KxCu6F}O#SIcVW?>lU-kZ~(87})68-mlclLr#9LDm5Z(eQ``~3q(eV5%ny<&;9hhdRb*4-hZan7w
-X(+8e9<)f?7z?vMKLPp{E{85lf?1%ry<fdJkSx2&lWbK{xi?^klS3NxTK00Pq}+_pYac8QgaBFJO-U
(MZN<MBa}@e&<HA#V$o)T64szDL-C3<(*2j<wvLosW>4f(7K27>g_`HofQ6aNUZA0+ONGo<7NWzpCss
+IzY$POm9T8;kFA_aWlkdWeX&9-7p)dVIchrw)PcdH(MZnc0K)2gJOA;I;vtGtgukWvbf$%yU#~>eQ2
-{Lcy?R#}1rqb}I@5Dw3@SUjME)ZMK`9ha^eZ55l5v@!9>K0>O-#IVW`fRHh9uky4S_p$j<y<*hI?kL
IjySm!8j>P~OEMziAXX^F;jvo3)r*Xz=$v)0)jG{J-Gli_E1?qxp3O|*9vi*MYDOdd}y#c1IU(L>^uM
yH**6_!?wI2Bp*EmJTWS(r-I`B?nOw*ZT%#b<d5;Ud6zJ;5JjkrsFap3^uJQ&*zRKOtjZ9>hZ7y*vtH
RRo49O3E}=8atF%NlNoPL{7ks;jjL0bVUvRjTWY6H2iQ>@{%23UNp?DK9Z~cfgsv5=Cbw9feOhIJNAb
JbC;hEn=!hQ~q~*_vy3U=T#A<uHt2YI0OoCj>9CN9Ndkuv<xzwcmYY|0@4?5)({og>Bik&Z8aWC4l?F
&{NBuo+yz(bGuqZ#(gPn{A)Id2L4RMf7}4`pf!>poZl=EjI0Nfg4`fxV`>tMgbM0>Zbc_Fsi`r0{iep
d&o5Sc@j8p_M|Kk5fdg6d%)zk~&B@H%phrn0@oiqp4g7i^?_r+)VLy|zESUA95n*k;e1jpXYC4kTMq{
rwWc!L>eCJ4$^wHHsD8r3Fkvwq=<mSCE5`(9giSEPZOytWd$dh;;#(R=RJqPAY#LHpfW@*y>iQ$h$xi
?8AP5v;qd=F8Zg8@L`%m(#Ga$Q)?cPS8Cix1i<{l}ZpZymJU)z8c$H+t{aB$h`=%GxHaJ8`R98>I|7q
n36>`KM5~GM7nN6el?bAYr7rC)nWjg2UrzS)i`512Gl>Z6FcI{B!i00Vu5~C&uF-b%*|jh3kRObr_px
O2A;+h65AWbVh6JKGmE-x+U_i??)^01t-E0HqHS5uoKO7QnDK5e>K-d^Fb=!wZmp?$r(InxM{jh`jC9
;pad<Fr;F)2Y6*KH(c~O(q3?b^Wsd~k1$gHCGl+*nK+$N!IZe4HSbtmq3^ZgZSzL|c(`Lzj<F=T9g<K
UIehXz;Nd8X9Lfi@~t&OLiqH2BoFha^fvQ$o*7(V%T&R?EjMh+6K(ZUAv{&I5X<SLO!G6z}0+id2_xf
=*RW-ZqCQ6j6`#4ZH(oH|RULxPwpYF2MEr8`7CVo$c&BIY)!;L7mB$q-eg;-h^!(8@Qk(6fecjnp{Rh
Cb$H)wXWBK_LF!*9Wn>N?m1ij8iaZq=ZFAn!?bmi+O8GJ!vYOwzcS2|7%S(hE8fbmYVEsLg5}xt%j0g
F?nXP)7#o8ryJ|QPbFOL12AD^6<<~XG{1f@*=MVD~+T)mXsJef*+4&UM9q!c|$Bv5j`?Z|O>4kQ<oGx
nbmRo%)P>D)U*O~$&vDBOB4zQ+>?AX`2uoP0C8FJtWjYN3jfmk%8=T3II<fbKYm%nfM@ve!{2DUcPxS
OFmnFnSbe>ge(V&=Y(V&(A?8F`&uVGxa%qIVsKLZ%9Eg|B^+aW$$}x&RE`4*up)X@^8YWo164k`-zX6
q7Ty=UFHTz%{Ep#?}`|nynjKVeu5<IfJk{-5a3MNiG#;?m8}TAH@OJ*+zDY-q9q<CZp%m-JKUtccLhq
jgI2UsOm8-SKCKBKRzEG!TY-WH2`3GOpTnD)oKV(s<<nA6ndy#FvjNTUo~T`_{O5m*G(!@!~8CVY4(4
7zCF=nH!xu1$NOJ;l=#QhpPp&e=($T1M5`qRpv=_dH3epS4HIW0Hh0F{IxKN!GFdsERcpm8POyGGooB
j}z0Hr<n9~e2DaDJ+SbB*p1+}~Z1%=WLv%Ji`)2T8(Jr84L^Z0GyUWhjX2R(;hu+Hh*A3>|LXFuJyzg
KVV)w_D_hF-Ie=d7T4teMRbKS=8uEz2-n^&I5St|+`Wx^<lmKc~d2ejQLZ1t^D9mX7NW@sIafUxT5aN
w8O7_Uc@k#(mv_7G4`1-Jv!(RDQf6dhME02>)VMa=+qmCRSP51ruuwE(SyK7DO@0<qak<RB_W6cBcc#
QfZ=u*YE)4X{l(^*afoaa!UsIXs$mDAs|UJ>-zE8v)!FKtp1?EWlEE=2{*3V@8-`XJb~<?@ut7Q5RWr
uEm!F-B3XqsN0sp{6})_C=V*}YPayDCQ_Q-X(9`Pm9-(XeRNr5XplZ{ksw?hv!<{a8y~W+HU9lsw?Wm
;s#Rgy1P({9B0O77S=Jb~)0G$9^<G@;@9N_c^_1-zo5}93|^9vNmT5HVfZ{`NFwZRL$wtE`mc|4Tj0O
xaNp*k)*S63T}3HG-qJ!)5WjWIpXb3%mq!3L-$7mSb=>>r;Fk*+*T5^w{xa#7zjv1>0bD&9BldT@xOE
*ADyYYlEqy|Rgrx%Q{eF*ALO1jH*qt8qb#Gg!JI$p_QzM21)0-KtVl6))l>%*|yk%sJ7ap{vWYGNq*J
;=&OFAkMaq$Ihj`mt$~^iF_-7`kk7Ki|R%x-j4i~6!C)YLlQu|@(2v1OJ)!|z%QVKtbBy7-T}n{ml6E
?7QEw#>;pfa-QXQJLocQ!?xi7alciEd<_d>%Q;mKavA%xXFx!UBtS?ynayI~yJr?zoQB70478sgzx4>
40Vs0+i?S!t$+RG_cPhjm(m!sI$upK5tW~ZyMCwvn>(}s2*!$eopnZJDtPi2duhr20VTHTNP`o}#(HH
YvXJwyWLly4(}7PS9+3Fr#-ff4|0qY{4sMcLo=4qq$~*SnPq$6vbAfZw@AZ}+fS>I+gK2t*aWWAWEJX
t4mTN%q<G&iPjTJDz&p5o(}pNhJF7Jj_?bk~QIF9~XAqm;|@`C`@j`m3kx)uAUS>!h#WDj@X_bxrm!a
KWf|A-ZO5RMPYsur)>w*x~)o4gzh~z&KUi%=J%q#{-2{p^TRO__t&C5bNOPud>qShEu<Qe+Z+9k&5&E
+bPWmbFrf}C?rTnUHEW;Nx5lPl&?k*X!}ivqfqUqeDEba){m?dSduNdp2iq#_*L!LnL#eDUEq<A1k)&
Aony>I<1tG;LUYY6(@I%oMS7=Zj!zI+eADVjb#s94??;mu!fQ65SMI|$oC3&1dz~ycQ7moB>(-N|Kin
grxJkS(`I|gF9<U5fB#2^Q;nhGn^$YGe6_T!yIlb_t=P;^y(mGQz~C-LQWrJ>!-Gnyge#d&njP*pG{i
*SXZK88X)=B^yJ)2V@kH4)Wu@j}`go_O(ggTeQ!E3`EU|D^)9`NLkF>S;x2OS(3$>L?96y$(AavCQJM
=+Xis^A33YyG&Amrr-fkw#2Kx^%+|A8|Dshqzu4CY&zuj4&_`X%jQK&txOqTdcg{@102gUR=%x=BY7<
oM9U}XQDF=kI%MdekE8#U8o1Jq>JAkB7O}b+*p9Nbvzj57d`1J?W(@9H!$Dd5s$u<S{S5{@7$fvucVX
0C)4-_qe@ftBWPfLhttIB)x}0KjVeZJ{zX4E70|XQR000O8U0T0XuX|hvcnAOh-xdG>B>(^baA|NaUu
kZ1WpZv|Y%gqYV_|e@Z*FrhUu0=>baixTY;!Jfd8JrgZ`-^TzW1*n6bz9wSw=Bn7aqJ}X!CBxvKCl6v
_lXGv_#u%WKkn2J6_QK_C1HBzHH}hvE?F`$a4<Q=W`AfMbVwgxs|Fi?64JDu!CTwQcrBHG|N@BmK&2W
SsBaAk{R2q*9j9gkD_QYxniHT0+eN`4zk*Sezy~qWoE0IvS2I0wAiV=C>Y10+6h)GiG5iyON@<ev`8U
lcdU;KNY^sAGgXs5yj=dmOCu%|xvQ17&}y^6A?>R&?UOm0$y%!&D<t%@vNUPFD_Gcl3!Qic4GeqN?uW
HAF29_%)&>dpZ~uDx_uK4mxBt5TNsjgvXLht%Sj_Uvhr<f*?pDY~*sMO<t*Ww8t~|Lt*5v0v@ebZf*d
0V9>|=0R!ag;1DH8V23hxQaxv>+^T+2Fz7FKA`r8`v!IyT=5#HBUWy<H;j?5z>XK>hjshj$-8-@i`2m
)bVG6xF_E(M?ssf~=_up|gHJsF<#}5km*;_*bQ~oviSGFSLP8lL=*l&}`YJL<-6~w-#qv#djjhrjyB}
5bJ^ay`k}h;g41wq070%tu;pI1zRaqLa@s`zrIz049g!>6;`!U_Iy<uRdOqeOLA&0*7EtB=O(ajV4}!
;3S?_p3UexD%4UCbF@GSXNzmiM@lq|)?>_|Usbajhx-VQG*dg^v{?SvPSX7Fu#yWR*9^-lgrFsoqiup
%MLV9|9e1yU;5ji(n^p5`Kja>IGatkBT50S~Wto=(wavq}DtWq-y%`9JUqQ{^NwuUOkorr0BOr`8amv
*OGee7SH(6r{-jLG9^M<SkcQCl)ON8!8^^#4|CrN>f$h{sx(Eg-K@!gxKZyle`<ovexz@eXAjFlxb#s
?w1#l-kz7)*`*cin9O*$W3qOh|^a{df=L>EgtQ;9C+_|28j}&o}l?RK&?hFtC*-@CIOBhOHCRj=aLc@
rC)*Su`($s>`ItI9@pNynq)dtrek*RT($bT=+Nuo6rvwPt+b@h8w3miMKi3$QOI)WlEaTyEI;W+c=6m
Id8}iVJ{+Am31I|}@v9h}5TBQG#Xfxebc^y8){;jkCmF0Gcwk!qJvB5V3o#Sxwa9Ve+ABlEwC4y5se?
4IIuQ==$W7ts(2I*k6C>izOZgv>`JUJ&<Q2m~AU-B&*Vl!^7RchE%voN-Y@7<HCe<o6)Xbzq$B;*2rw
KJl4^q>Fts`1nzR>?~VR`xDf4@a%0-SLt0%&ddLjPY8AX9hlvh$^1XiIqL;l9XZ>Scf}YQ=Ob;lYXW&
w;|}xAZY^yYv+H2+FbNe%u~Cg}n>@cRRt)Kspa>6u>8Oq)Z=73%%B!{sAPE(8ynIt&SyXr_H#C{gxyI
`B!Z^Q0r%=7P(wYU<%|T0h>An8n#nb3-LDs4HEML^5&)!f+DtVtcztTQYJ04{0X=O@8qIDeZwDnN<(G
0tj07(=h1ZH1=Pq#tV~mevay&dWI9v~6?MbQ13#J@(u?u66>Wl_yY3G(TdJx&vIEBu2-WCljm%_DMZ}
y6rOSaUm%QS+E@dt)*tGa}Ba9_KAhDhD8%1TZ;`tNvrUoEulPDUf8<G1wdU&0(0<Ek^kLhW=(xxteCb
1(6&RLE;khC5eFHb`lp}=bcPdqpcWaA{Kzb>h}RHZ+t;49-5;$96RB5)b7n%9mPRm&h>qpjdj+c)DD-
yPUrkTVAND0ID(mJu0gPuJFwA9G(`8TjJqw-b(Ttmv16$6K#cF%R(m#BP|8RVpjA+>3!_2AO8vV%N<0
%Fu6o=8)<1;mzYn>JNQJN+sjNAKok;gXY=~Z(&gL(<?dT|C?L8#!9o<g$efc{hyg-FLS#&)!!t>^XXp
z5mcg)w<$ucYAsByDmP?=0+v<XShz{UPQZyt-6gZ@(cTd%Z|J7!x+T<6d!UGE>)(oJ>mZrl`JT&?uSy
YI8)m?*wY6Ey=a7ULx%^9&-pqeD4+VtZLOiEiyDP7F>8>?a%!Xas$8F&>9fpQZr6(Ez=(z?u@r@g(5M
(WZ(|%g;O$3T26vd)XV1GRhiPX|j;tWspfrpk77kDyW(UNyC?M1_(Kk)dZxXeR)El=p>1GkQ#1Y-;a3
8jynmkl2u<g?3_p+i1)*vfp%6g8ucT|ze3H2cm-d@&TzryoFH?g=wp%NSh<s2`!L70MMlB2QzE?$rD~
M`Q<=b@a@*RtED4HTv)Kv&~9Xvp@jDPSDWLutOc&GPvwdzx%33JLzr${1uP3)zi%!XLs5j4qZ|tF3bt
@c+)yEX=k$`+T0Jo#T9nwW-XS5_vo<)+O`jNB>sI!5)yZLhKR|)rF7HlNy7V(1g)2M`}ERoP6z0?l2z
vIiXH3#h!$aZ`10k;g1xVp!i+Td5D}V+N$9&#J38jPa=^h+de>=sO<%GAOUOBs1aU^u_)-Z>ABb{J6B
l|EeGb{Wt5PY^wBTq8-Yy-$<e&|-3~_&ScVi77Q~FNjOgo-7k<e>dbRRs{Us12vs*z=(fSyPL!>%FW8
Uq*mj09B&%1-sCVV9($X@!etB$0{zq0@1{{DCIe9%vCV%ku=^{i1Xp5T43o-WWYE6?`}cnZE;D)CboE
+wuJ4JzEp_AC!J-r&|*w{kcROaJwZ@-{*I7rMW)N@6^W3og5N>kQ5S>&|8FAl_KSJ?RfT59Qyl(ivjW
*Y`cfW@6o?-rGO3xm@~M`JS^UXz4`qS!{@F$HCmh+9gQuEhNbpvzU%WjRMSZ^2NB~hf-xzdg}XuSKbD
R}`P%&-METqEK$6o|6hvy`!G|m-+I??4{UjBR>5=8fy0-weZ10di$4kmyW}Qy{3s6e~1QY-O00;nGTE
A2{3#)n?3IG7^9smF(0001RX>c!JX>N37a&BR4FKlmPVRUJ4ZgVeRb9r-PZ*FF3XD)DgwOL(n+c*||_
pcz-huE`<vYiF?!9W(sbkm*eWSXF9H?s%|nU?67jVubH6vrs~-}hXSq9}hPncdl-O>B$zkoVqmzi7Ft
RNb&#>ZWaEp%ePe*c<l#;<sPVr|i9|S+?Zmy+~`Nnq(xcK%wsMWqIGdRl0knH{r`nl?&-tHJgfLMvGd
lSS70@m1QI9k{5}1%0$&jRchuIUzCr$koirv6f5ygt>&`iv>;}mwWu#j-SDC?pSYF#U{@*^P)Zw+4*B
NY&*#6Mr@x&4`zB@<f1j+i$D^#9mKUOY?8NJ~ETKl)mbs|Y{<+gDnRD&8x))8l;$Kyru4IYdkD}H_2d
Pt~pVCFmS7NQ|htY^EDr$DxnKps!rTJ`}rX`l8>0~q-y<s0zBQ#Sb!%-JF!4GWFmYK0#g2$iB1$J&>E
KzLOY(_`O#e%m*lUh5BC$kwmo|i`r6Ho9wn+wPY_Lt=CpJS#KYnGxGN1BxifNQ>CjbdCs;By>IvqC-y
7Oj`OfgZG&9i>$*7V_zcIaA|!SgctE7Xf<}CG68uXaPKbTGrGSxzuZD-VokeHcOlU2usn{IGfBgTQ6l
H7|$}*mJLq8fXH}$yi^(Rx-ICq4a*d4EOIvAuy@y+W~oZ(;q>nrN&YEt&ayEKO4!AM^Z=TL-FnV)B`o
}+Enrpuv`38DS{xMxTY!~p&NCQ`jK|sa)y>6k&Me7jl%D<T?Beq5r_1xy^6&;O*P<DFByzm-l<~VBPv
H3U`s4Zg^N%0T|L)|{v+E0pVli);dK?@iA^`G-s9^~Q6~!P<DTqR_221r)wMCw`S`3Nk966q_<G-=FQ
pI${@DoMRyQP3uWcsrT>cgzF*-*5Q^P1Niu*<7UvepeI$JBD(Hr6{G2ts?s%bZ=xQm{|hP_rf1mOZ)>
ndF6oGhoCLNa5T$cp=KE-Qx$)3j+AZnLiMlx3b6+x8N2O0?DP#97H38y5Tx`u@Q)Wqq;k_!SjB1<TL8
eW=Iqr4m&=!V$gcb3k1(ffY8JSYz9#S7Hqn2%SlWe&%k`+71EA&QCdEw9eNCHEEp1m%ov5J+iNy+si5
;6&Z63;YMW<#l(3&1o|a{1_UrVJPUlB13qD8aS*?c*-OVYnL9>duyr7#L8?ss;NHZHT7Hj9gF_}WQE9
~dEVbRDQl&I$L9vubdTXE>mDGoK#1vZ<DW-Ubd3?D%-1GjC|WUuXN(X=(?_``?>&01f=%5$;gj}n?eZ
`eqK>ZB_ON~siNFfI)&GR!Xq4brN`|24`31q6h00rH!aI0%Q#RG88w_aLbg%>;LhN64DLRvR`pZ_I<e
Iz@!Io1MHA9f??RsQis5gQeRA&OP?|XJ~XvHpmV>*L<>-VIhIUU66F8g$P8J%vz*37`e;;Vca6o2<=n
DnYY|wh7jtriOOlWo33J$heF$sB{_4ZVX%#?RY}h7Qqje*y8MY<p%XDF4f|bht~XRaZ=t+eYc>XHH`O
LBo7rq~0D(Ayh~JB23y?zzAg*q(ab#^9^<u7S4kZUc;}QPZqIV!y0E#NrUXVZyr-6}1!7Wjbm@<VIv5
mUT$S1I8SVMP1c0g_kD($O`Q%^=m|Glfmo%$0G_F`S!K|T;p7IEOFRJRLYz(l8P5q(2GO}6?Fvf}sjo
6`1`*YOa}-jLln;Q{Fm{J=S034TD@R+fRjomS42Ub)|?&Gzvf>;Y+-Wv)C6O_f<ZQJVfr<fSr#jia)O
lI?vQZkR)(kc!bTm4Pw!ONoruyqL!RC~DJYJ+XK5@hdWVzg6JLExwy=%sNb3Vy{H#`+oWV?s?}918Fo
lOo7jV<uMy|olW3$E>TnujFzr=4Ow6{8E{~!s1QHT0b29_cRuanoPWR(X2l=jh@n+1EX}E(s~j^ZsR_
eAh>fO=NNF1dqM=?rLlk0YCaGkU{(R-;a-8+fn$LC4m}6+Jj%<$^g|GV+WX15w&U;tu>^t!!vebX{Wn
?p9(Bayb=_9XgFd3*x*B#R|Wew9GJK<F&$~;`|2of}EMuvI}Gu=&zD)vMqG&M69)PIjzLfFsAI8%3dl
3bZv5?<Uv><iY>G3+wBpLxYHsTIs3@_jp5YrFtr_-(IEJjKo5e+b(RL~i0lCk%G$N|kvq_{b7-39C3I
kVe$n^#fD$NoW^ZY!bU`5h^qU{N79epd1>!N7qsNd}{j-PgYr)=Sy_N*r!`p@n#wBXswRe#7sdKD}e8
Mb(=!N>C?$rkL;H*0kB8Lx`%!<lW5(bq|AVj%UWcOqOR2pskJyJ`s5)%?>Kp1DoplfB1B|WcBt}qc(D
5lTFSXBWV2!8HI0hiDrS-ZwVRqo?QTNp;__Ha#B8<cF9fs2Jy9Or9PK#?Pt?(6zad;`b#|v}Q`PEG=E
BT|{y^rwtTVvIr$*h?-XJBK%wd7d&Rg00(3RmhIzBe8j9Ju;>wRT33HiSRHNGB#4p4Veg~`YL)ed56P
&r%~b(+2)VjGTqm3QCju6?x!e8X;nS#rv5X@c3l8S&ZK%9`k6VF%=(+|)^Ny0;Zh*o_dc=&T)Ft}>dx
+%;b=8csCq?CNI0z_P}71D$tzl&&W~WTWlA?nNJ>CP?ZZG=#rBO#7n#U@E9D2;X~;?jHOwoLl=0pgtu
1-JYJZ9K9b_H1p}$>V6uSASMib>VZ5<F8iw{9Q;urK6yQt4OugGcU-wLjIl{*ka}V~qq`ff9})-nHeu
JYV#q<1?d&ZM7(uN-H>2BpZ8RX=_l(iHL;JD2xb0_lnuhH-U=96HnhTXaIhx&$K7aV-!`1DFqlDcG2Z
kS2;yAhT`RDbMJ)4V+1G>kmWObwiMF)D>E4;B56i^5@_I5%y@@6Zuzw8<Rn)ZArWB9~++S7w55VR(-8
Qt6kq!%1g>oCkS5S5wz)2EH;IPJS{2fhgzPu!5}NqdKeE-TtxMAUMiU8PTxudvdX_KcZ-j+a!e@YnAc
WKd&D-%a>E{6`e_js-5_U7<R4%}sw{Mtvkw$f-M@dmDX;`xR|1!WH&yxWaWIrvrty6^{GkP2wO|)v{`
I2kzd6;ApgY_n2OH&wPzDZO7i!V{(kx5V3>r#fA((0c^=G!*2<b;CsO_{fhf9Ba8uK0-j6;P<nSoZ1D
#pmTRB--WgSQ|7GDD`ie4h{UsHslUCO!g+j!gK*;EavR3B2&e@7*S2w};1Fqurv1aJ(X0f~JU%!}I0@
1ZBBU@)Y-|wbx-Sd+hbC-W|X{*dhw0lJ~Jk;P`c3*~`1YQn|;ApjFf#-2N6+;|L;NOSSkv_yRhQQ#32
YTFfg8($ZZix8QR)wGmBBm!_rZ1K!Q;NRX1T*!$M?cJUpM4)NX1o)6Y&%>hqyGR<O9KQH0000809{(Y
RI~J1?H2<804oLn03QGV0B~t=FJEbHbY*gGVQepKZ)0I}X>V?GFJfVHWiD`eeN@|y6FCrl@2@EJJkSj
@&aU=hrIA34Aczrypv)jxA=GlZs}mE)ZrSckvWS1*<G$pwV(5p&m#R~zPE}cL8tVeptto@G+9#?%u!o
gbfe-7wKUtR6)M_~%gngsTGD&J@H`J&`6v_m4MrzRpr9BOHvS}*i{G)bat6XTMX0sh#Tx$%li`G=^is
OBfT+mI^XjRIftfAM+G172~ee&sUIxk+`ym~t=Uf<5?`50HU9vG!8S6pD9rJ#`J5$VnCm-kbuEPL|=G
|SSq2Fh4R+sH*Lv*wC|rKPqDsXJk=8d<L867k}$7<bo$8e-N&Vp4zg!F>aXgKA>Q0p?)^0<B}M7Li0!
aZT}NBfnc$Y?Q(8mYoMkmebV>0?u_p_|i1({^uN8XDF<gI;X47i3TUKb$3;^&M~t2xDP9wN>4IEf#M~
xSc)F<FY$LuaK_@#KT>fP$Mtd2A3w#9pQ(T>8yT{vNJtE^P{-PyCgELKG>&Vv`yY2zKU&f(?@i)&^oM
fRizt`)Zk5Sm)c)p@QkX%z=)l_Z(S4}sHLaPO2u8|K`A~HwHTHor6-aq3QEdtwdri7Mt~EI22b|#cN6
_E%!Ul;WMwXuu>&Wd&ZUW8jrp{S+j(9=0pe8+^73;yeH8i4XXzM+#P`CxNK{brrpc|1%#hL?G=M13_?
^MXrd*Jm6(cZQs9fJs$m^1*R^{E@fQX0rW+L|Q{7tsZU5wRtEdR>{&VCC$Np3%vK9xE|Q**M#<(|d6A
R&NJp7u1XG?S{iD2G?rMG>O_xf}J#7V@?*zOoTXXxKUrZ@ZGo^#gDCasLcg^f_e}?j(42JaTH^-A)t@
J;pZXjW$b^@VdF7+9@jEN;Rm3t)GbGIWmHg7D-WT^ta@(U8xo^DKIpg<zo3)l$<PQl0rR(L1E2K60e3
{`Ua`B|`zdmLd3dCSc5VNJWgEHk>R*2T!5YrH$y2_tepl2E4H7%3pS=bAu1|H12if^^)Gv#z#H;x6pZ
mA74{zo-@28(<^LJ^UC;tIZO9KQH0000809{(YRLN9BX~hHp0L~2n03rYY0B~t=FJEbHbY*gGVQepLW
prU=VRT_HUtei%X>?y-E^v9ZS6y%0HWYo=uek8b<V+C|^vzg@C9T^9Z4zVkHVi>P(-LiQp+teCl6t?s
mmiWP*-qOH%Znw7y!YI5cn=v~)>0YBWM$ZABltSveq_^BnUPZHc0hJddZ(j}k|mg3&8sbh;pJb8IeGK
z{LP2!+xH24<k}=~R~s%XDiT=kYL-AowTb-dn%61em{;NVv@u-hwB$N#<7uOeTqA@qKV4JJ+K*TG{1!
7PzHV%W#Es0WC$3~wvI<kb<ANbn!^%Gk#t^{`E2Y|n7xxoId^5y7iva(QRJTyl$PB?Sp_!l64#8`X>%
Uosg%Lu9AOuJ5-IU1~=Oo#W_t3V(Bh2k^4|zK@c-b;Ta<-w3FoYdOwVzK6Kie=QKY~y*fhCbO%^q2m<
LE;aMVJJLE@UHe(r89JIk;^|$qdb@q45;Xe+Da?CuuUVP))%U7zwxr@EKOCZe`l8T&+MV{8B$|iDFtd
Dq|W41A;Vi@ve3dDoyMTvJv&ka1|_erof+9>BYs53D7EcK}Jbz7HJ_qbInp%7F^>-tzgYSJ~5?u&hTX
i6#Jy91&(guneOz=Lpp=&4fObhC#pDI3tJ{xTrbG)pXTKHW^wo1^5gXtxtT97-(D^+F)8NJ3=84L1p>
%<W~jl6o&#qmD#L|Xc%Fb_TdH#0G}?ml)rMGzT%(?8z<4(%BfNFmOXaJssmY2Hi9={qlIA(`u@!Png|
!cDC|3Sr!Pph=D0a_k<v9+)O8STe2Q822A2*e&&+Z$Xp)6(Yg>Ix`mT;_+<ssTp9T4x?QZ?*snzozL{
XTP3^t><CO<iMZ9e-fExl&Rk@COwQbI;RRNCC*YX;kHQdED7lEOi>P-%nnkVe&AYx=83f*z0M~39WD=
;U|b+C2(<Zn9Nb<*Lg=e)W>hfJ~(V~YK)2x=O*wXM)Ygs3xP&aCMdFh<-0I$O)miKd)v%;{QcPS9^Ay
9+4bi2My<X4(w#b~Pz}jwR<O9FpEdu7y}m`2r_O<f*5n;0;G4C~e$A!!{QAS?fYoR$fIYh6kS5vBn?{
F023vTb$}q@a-Zc2@2{UiY9FW#|?EBCYVIiio8yRO%D*<4qxX)Rml<kaO+~BLu^gKw7KH1j`xa;nWg>
%uyDWtZZ7_1prcd5r}?^k<8tgEgYju>6E)ynn&dQO3@j{b~xuyaOW#mDnE3Vx#ts#q_UwMn2^hOT98O
W>9nw07Woyj9X3vNRx$`^@(lx2W{2yTjbuE6qJ_?1zW1YC*>epgUXQ`u3!2mhlZ|xjkFZ_iQ%w#{aGd
*qc&rk3an8qHXyTer|WCP2@Fe7nF@QP8DnF8^m4glXQi2Y7{O1Sd^P41g7g>BHRIH(_;~?r!58C3&ry
9SIQPj9BwblpjWuUg?K+2Tw~&HcxG>sonQmQI_RF>M`*obtR$~I1D$$ZrlZmgEb`l>>zMY^$?6=zJ>o
V=Ey#0wSYX5SQhy7jeJGyOF2J6zKDUS0!`KbYAY7yI!XPV-vXY9H>^rDF-X42WU78>CaY_D1qT9TuiF
ONSHC41cDF0Tfk_tSna;TNG{}X`y(3aOr@oxoli@gYA_NUPoP)h>@6aWAK2moDLzf`^;dsO@s007rc0
015U003}la4%nJZggdGZeeUMZDn*}WMOn+FJfVHWiD`e)jVl;<2I7t{VVX4&1<PwVkdL#p*-)dr`w(J
On2L_kM!H==cOPLk{MG3hal}}GMV4LRfU59583V``_?aM9Rv!6x~ou7wku^-vqaq-W%{ky@hp#aLMgr
#_RAlYEbRMSZns&nwI54fU**}_eyrS_zh&hn%f->Ak~>!KOPIsVqv;WYzq9i>y}teLi_`e&A5WkD`Rv
vA`m3ih&qY#avap|vnrDTm^vAPWRD7Ka?^7+!vlp4F^}F*D0r1?c(v)_>yMh4Ejx=s%Rz~rSC{kHPB~
Pw7ZZE3DUz@BFJ5kii;{Ce)?$A_KiX_`)qH+_@iW{D1=^OiC&fMEK;vlT1&T<Flm8^CE=Wil?#dqS+v
>R9)Hfblm5L=$?f6!mfnR(;yKP!NWK&(joln5f6w`w6?ikhdq=BHI9tD$MROn5L$WwnSkLPE`1qeK<s
cSDnRG8MUsQlM>8$4!-og7WO__36{M@w?YA;+LmyPoAB;J&9kPygb$1d`7e0Re9&*4@hysiI7Hq4=hd
ejS{&7Id-VmDM)l&UT+m+U$M96&(4?ZrMwX=6`QQc5GK14m59b6itRSev*Oyqw4Y<tml&tTYOm<iIFM
bY5(^+xG154nv%*Tj9kYRsjvMekuBD!Elx;$tTN2?0^z@>VwM=Aw1l$pNl>LewGr9f|D1CJF3^cCF)(
w)yNESRLCHpWec$Y^<XT?Td05)zUz?fTO5?wTvz^5<}&5fvFn6W$2R@5)(yJ;L3payXaihPvhTq*Vku
Ec3kSNjVI#F$!SXBzkaDl1uvs@~Hl;3dQPQzi1vj4l2H_+IIO_*d~v36TBzYzKw|RbHedNK;sD7#iq!
^BKWyE7_DE1MUcC$B8V!3e+GKs^(x$(-_UM7CEg~0x7lBmQm9`ilR%cMj7yD;8BRlWHNcGS7Dsx#A@c
2ThMY*{gd_)@Sv6qHN7er==1sOXY_rfxBvD^SO^=GZ`49r2}NTRxRo4K88i@J)G!p$W7=NGYCmVUSFj
j9Az)^e`v5W)id9n9b0(r~<e;FnT38F#E@lv3mb~ISOG6T6_y&B1+!ze|bfCeJKV6f#KO4-&BHUwuxs
SDhSBbi*3biCk8s3Z4E=gma%Zjaq0(Vd5E?Z}LR`1zu2CJ+64$Tu->iQ~!-AdSUA#1eTY_;NRMPf5st
r*yU1h!fs*5D?U%x?rfnKQ5f3`_w`1src>b**8SZhK3O$hQ%DPYheF2tR-d#KP^<_|+<k5FB_~G`d8O
zcxH)d?%Yi6N$iCbs*EVS|Pz!tM3@tH~Rt1CPXx44I)A-FkY76E78X3Rftc5r<#htiP)dOa?q0Xt)+f
$cn0E5uUgm$bH)op;}73lvg2bmiK0oXrho|&kvIv&$JY;wZwCfim1F;W%%=EgK6B4n;~R`T*5H-^uN_
J_9UF|kUFs)VG*E4)&cGr!A0vP{drYHep%wLwde4s1u$`!{Wa_LHxilxO(<BE`avzttIN6R#7q~|Rpz
jOGQ=)$A4blANY-fUyo-TR{<t<5C1%fy<(WpAe04}u9!V>wIJiu~~lH>MDh+LC`-Y(hXJ-$xn<as_1R
kmOg3Jt$c4zuhDT7(4TK<ID0Kql%=(U?6)5y!XIBJ~y^x+ojkzSj%EOCiAYfVbwPW&UiI@CK*wK$w^1
ehES6a%B>R=np*oOI9KRE9Rn6WaJucK_zc}oDCN53e}Vtvj~gHnZGbt0nP|dOiQ$(f*1-Ngh)H8rDG_
o^ADB=^1X2-$|{b>oVV7;&E#i%9##C70-0Z!{%m6RU)WTCwxRVevx&b1fc(@ICS#$8U9tsllPL@aE(7
6wkCAX+I)UUU1K@&CPCdanK~zyRC|tsEXd(-dV9Hr#IoMQ2E^`ltc}LCzjCWQf;R4S1gH#nL8s2J50y
-5_vZ)eGK1kPjwa)5_gM9=MfKSO4D2_rKfC<iO<>2iEhcsqrL!dz%ooZGrcHo-=`}0iFJ^&e6WC_LR+
Lh{Ul4CPA$2Y>h1C2mv9Xy&#atp3`E%Pj4=%B%p05D$E6b8U#Q5hHM;sbKGYf;|{QM8_@CRas-WyZt#
+xuAC*ApF)W;N#KF+9QiAbyA}VeDe&IT^$-&Or@Dz$5=#LoU598#CRKY?gZiGpgk-M@OtcKgy`wYbi~
TsVxCe9ME$QNr3j|CbC01I>a#M944a8Ac>=vUI@%`3`9PW3c?KJDaK|^E#?d*421|d_n!`ymm(iC(&h
FWKk8_|?L-d#qsZozvE9XV77q7piI+i6JrMB!p-AN`_C}zp5fedAF)v<FUW}5+*1#g3U!yeub&s^JbA
@}p<*EZIMZT;BK%$ArnizJ_;vNMPf{YtuqVWuT8d%9$mtw)pK7lNMAu$~gUNlEafcs5Rf61M?+5pwZ`
r!26^s25)wS4kq3#Ox4V~yeoNHTu{x&D((sYa+L-+uF(-~Dzr#<IYBbbSL#`Irv3DdR(x*VmUvicK7(
i6co@Y1Nf%@)W37hzk8K+Hww7GDyE5P;Y}itLzR=qZ*pITH*R`%a}vx0D{ENq?akgC%G&ats1*3l>?~
lMh~1dFxs(zs;0tiYfkpnT5SU0*>VKtWFG*L^k<;~6NWW_krN*>IkxD>reJU|@yU`V=a7>JnVU(M(%E
M-<roz|NCIA1v`y3(eSj_h9f^3^&1Qig6zsJGc$4ii*p;?|tCi10es{>=z;r@~*1vzGU&o}G+loS)Em
$2f`z;XWwMm|hM6Xd$FfG7pxdoSJ*C-1=yP)pL&n`M!{A>fWFe~|g7Gvn(>&r(Pt(98uV_bpCo~@j&r
OdmLDxsz;932^G%>j|o8Vd{76qABDHUtsQp8!`U-gM*}5G}ca0pPqS0I2~%--rRd(8WQly9Mh&CW6<d
lo5MY2)IHuEtl6u>^&rF0zlWYWiAS}5lB32APWhIHia*`!`ui~w2?;e<xq*kJq&%MaX8O8L<e0j6x1U
E7&DAckOub=01jcmcKhk9htLCp6adwAQr5#{MVeu_IABL^xep0=Je4^Z4Q6z@WwZnw1y_4pnH^?9m-=
Ibe>lyZBNj!fP*|rEbWM|c&>2U^t?VMvW8~UrQaaC1n(|#w>pqSf+EMm(j=l$u1E=r^#qtWhlc_{%Wn
7pC3-OaJ4=i@PfS@4_3^dp;G?Z5FM4=j!8@m#e)?6~WUPRLx3NY>t9B|J$8j{R_IJ%61B1^VnPU673a
gqb(XC9A9FdkD_MCc}5iHM!xdP)egIYY*EtVZ_b?ZwcvjsO!`CbQ3Ge1MSmu|1>{IvM%AnlK5DF($oa
*9kwjLnlF0V(K0!a2Pu|3DiE>0SjxOy)c`XWo|0^K5)f$JjFcB!D-ctP3a)us*=t23iV2hrY)w==8Tf
TJw-;K%=oX55v)?Ayh<tNT{juVQV^m8w{>}L!y)*dUYuUA-+%kBBjN7<y+k^q{#qjG!ooN_)(pD_KJA
24o52?Lz}fF7E#UbUv}p&<XM?jxn|4#d8YQ(>9;k&q?=n#pjv6Q(aY*ROJ?1VDK3{KRjGC!{7}c`HW~
RMTc!o9-(|T#R4e}utFLRLJ>0~jPvq?Peb=xA#K<eeX9Kr<be2r}~uoL&(9P4*Yj<@~S`rvT9>~+O4d
}S-I>Vy42D`!#Kycy59HUlHcTv7dfm{NF#8t6zOL0BLGF^UVJY#P_#e5Yf*AYKtlXZ(160HXI?HiZ_t
K_#Rr$S4+OkRxV9RU_Qe)F9Yfb{YV92l@z>`I*3fO&f~;96?2YdUO72bi{Z&iybk;5TH|b(@hi6Ew3Q
h--b95?Fk0f63F;|P3aB1EaCsjyf^%C1CIYk+zJg*e^BSE*(hV~@V(WDY3T9MO&}TS3)ST8)tk2`FJ7
F!p7a@d{zem={eVffdEe`a8n*G13D)zT^DKv~4h#s^c(brSKxfKmywRJiF~{bfmQdje>xNm;*+!(mG1
vG^b<4I%E_i{}JDhk-^CMK~a@wnH`a?%+zy6@Eb(@SHBDuosNJwM=;Fr1pJ9>05Y9pz7eIVpI+Z+hAO
l=}*stQfbO;**|WFQK7Cku2}ezu?A^1WhjtA>o^t#|}cy!QWiw5aF8)RAapV*`+GVHHtAVY+{aV2k$C
5r_vu))>3+u&z2rvb*s_6YqNY9*+D7^hmdVP~;T0w@uw*vqKvTx(z>VcLAthV~4?lGw&GL7C;cB?u}b
A+c!5X?@zBpa*f4jN;I&PK@A~B(mN&C%w~?!gAcd?<EqUHW0inysma=V#J7F9{W|e;$X&dY_mQ5j9uc
~jY`DT!tAL=&?KrGyHI$f;8bg|H4)ic9ZUMtiWtC!eKq}GAds;)#IkW(1dL2I-nj2c_(@36NF+J!Lx&
&JPGs@s@#QPeiSVRVy+H24lh=Y)nx<HH@w2fZkC!j)GuXXS`;ChZP1V>QRFm6<@2>sNE)B8AiBw3G3?
ELIXAvl!}VQ=W=C#5M?KHFu2w)yC#ehqkMsfGzg;FK^5vyBUsvD+96t<lAwzh9iadVW4~YG#ZMYC3kg
F@t~&GF;AY&YM_M@EbrB2{O>jGtAsUKn{$qLZKK1tfg}b-L-ETZ(5!HC^nBXA?{_R<0n)U!yyM8I~F!
=#o|fG7?<B5Ia|7orFd?GTLB?u7yfvnXH&!RM7PD7GWc;!qfXyJP<Yf5^Xl}6)7PkSyG+^23nQ@XT4)
``?PfI{UR}vs4<2%P&Ng5*sUTx}Xs-)-TeRf|rt|B&NrbCH5<HMIjMGZrz)*3y2czz>+`msTLOXMNLo
F_7?jbS;Zilug_FYp+H2@NDD$SbwRv*R9oklu9K7!r}p*`{))(U;DcRWPA&ThQKCEK*;q@%HmkB*lW^
irp<n60wVsZ&KS5Yed3UU$jvO9-Jc>=4y=y3Szwu{ir97<C9k^gV&FIRj6mU|#_i*q=&>&w5E%_x{X4
%4;p(F`HbN?&z;8s$F=@>52fRyN42I19TqNaOO-5=By($wF&@FyAhPYW@J$$nTeaQU!krz<l*fNC^BN
Ot?4ZEXWnI`(8fLUpz4$O@!}7jZuif&gC?uFJ0_-V$>9Z{+f^N5u^<SVWdpf!4I2{o`}=w@3^!Q{@wK
McfV=OR{!<#s>`XkN`!y(Yq1RIjTK~(ECN@%)<h(-K=#_M@la7T4d}I)&UmmEUjMPr_U5<X?<Rc1jU+
LI}cuMWt3$!>12W#tcCS?iO^Dxt1gL@@!KYViudV@hbd_bBf>V~iv)wEYdncb6?x;fwr&~o6?$Y&v}z
WV|;q$E<56rgu@e=W#vsAEcNXXr*s&xlD`j~_+r`v`~6SO|ibXX`GS11^e?K2+3$g(`uKkiAorS!6p^
;#y8|<sKE=YTgnB&tilA-M?wm-mp1{oqrev(<6P`#Q}btsmJ#PWu-Y7dH6P0u>W$VSD$yV30;;GgK+U
)j^C002gp2@-{_HWM}Zr2Zw5UDv!Hdd_!$kc?mWt2fGhGjV5^ljSF2T+(nPe3Y5MU_G6$A%uo8%mReS
fSr@2^*&@EZU;(MKZbeqA4WY4GE>94uG)+p_&TEv6AjbvrXP6}cdvcXi0mA(9xVaN_&jUDfV3Aqhu3z
1O?$)guwKeo?<$6ui!la08Cp9-awTDI?)XpHjAm*wDEs4MHb%Zn$4U+uNK$D}CWyFUA_D~TaoO*xiMP
lhi3!2i6-YrOT-UhVM~pFE`SFnY6yv{v6NqPNRdAMpab*2Pa=pKhUwI`*ky;?(f|l3TogktwtY-_vC!
&b-_8Oo!A)T7s*S2fF>u<)j_oGgCrpwJW0MncbAG@a`HFc22go+q4HudEJzs9)0;J4-`Z1qEOdn-iH`
q_%=<UW6w6V%vxNj<*-?kIO!B$-_lA5vV-KVJF<65w=I>;8oNS4@4I`WgK%?slJ4IoS1m>D%8-1eX{K
cZb1MLamw@@TV6HPNR5j3RcHp4+{uu)7>`q>ES#g*XSoRp<2AOS%-B`sQ{Rzy(tLi@HC}OE8vHG?wKy
lVhzF&@#it(h@U2vWsvX|U+dfS2JejOt8wCo})A1QW{{>T%c=UcHWpSd%FT<{wNPOXgH3mK->_#eD3b
6H~m;x`i6!^NgF&3Lfg3jC_k&kih&chJWHh7FtT$gKkz%v}m<`}yYI!a&L%7}D<nXi&#sQKB7o-1d*Z
tI7XNKb$Q7^3CGkFaK`enAa#?Tt2qn&HicNG@LF4+;zsi$@x|t0}5x~zd8pWdh+J<(5bhHAN%|0pUK{
JwvT_4vu&ZfzHH?q5S_0Tn|`fk1ADvo{@g%!|DiXee=h|cY*sWO@AsL=HGUlpZbRKrN!)DmMDCNm$s~
(>zodgPkN`ZbZ3n39tX#G~C1dL<-miVMW3wX3n^d^VMQQ}5dmb)KDO5X(&M?OYJj5iuHsyW_@UXUXPw
xQ#tvN=Lvaq(iZy(X1>xS6YW;<Kv;7R@CFp<~mY9NmB%fco5SZy0}3@xP<dkmug*j(|ayC35S+MA$Qn
>M#hyePWZWZR}P{fUt0Aq(B@9=bE8gR}lUX<vBGHu{)<YDQzfB0O;C?|v6#D1Ejd-f1a-7?X|=Mq338
5?VlQERWfM+yo&@Xdrc5ii$423pC2$tu!$``Sv4q_X89?L5KZo@x&W<k1!q9zhGlW^k8(Az!1=p?T+c
5b_~u8+fL2VB2H>G8+#E3&Mbo#3|GDwlP*7*_v9h8(+FjnYHv<GIdoc*k{Qec5V{`FrS5&8QM0V;h6#
XnNPR!t1|hXnzaJ2<d!$#|9vUAy5Zfw)BHrd@bXC9m>k_U77qg4jC2$p+9|&jzIs1zN=H~+L`|~(@@#
pTMm_~#CH8|)S_V^14=8FA1M9cKm`h}~YGDbgFWJ+KkxdTnv&hu%o${a&dc?-|}<#)%ZH|^$L(lxe+Z
w!AXr4oDxs(Aiky|0D3e8^sd0U8o{SbXyZ2%!NFkl}v;P)h>@6aWAK2moDLzf=eu-VnkH002=W001Wd
003}la4%nJZggdGZeeUMZDn*}WMOn+FK}yTUvg!0Z*_8GWpgfYd97M)kK4Er{=UD0a8Oh_cy+z62DWH
&xh)pG<bqz>01XyeTB2=sWl<%i^?8H*_s$GSiPVcXxYi%CdLf?~&ijlakB!nT6Gtwq>?n-kdvPVhhYi
<8X#cEI`@O99{#F@(^(>p6ti;t$t0QaA4J=~r)sL#GMA1rBui0HIG~ZUjUA0QD+0W9nYxa&exM|Ja^P
?y~b`382rNM2yy0W;9Y_j}G)TPoMym{Q`S{T*oLYT=a;J$d|$Z@8{e>$nfQPi#RoBuvMyR@}yW!3L_u
k?{u@>!I~=$aM0R<$hXQC`ENOGr;b8#qwUJj#}FV=r>|Hax7XK};ZkO#D^|5=PI+UHt?^%TEU(Dv+A0
#XHgRlDGUPtx>N3s7=@4QehX(!P3z(vES#FtRFqJzt0=q9&+54SE}Ghei`H_P2mAbX_|_kY5$tlUSxE
?jBr9OBiZC9dpa$6X|MC6J7iAgX2G&82RXWp$rXd&8+h^-3`@&xN2b?5{i$yC`GW%5;j<^HRgH#VABJ
21Y1Lw1+|@hv0Z&DDR`^%x)fGC1(Co&0NVXU4&-5(G$t?05R$UbpH--%?B!ji58-m2O8wS+r4piI)w|
lL+#@>1?V!><PLabJ+JOAW^R!_17&e{WSNsfkj5i%5^VI)EhIwK$D`kY-6%*TT?j8{gnBX5FTr6^R1{
vFt4s~ET-^9mhaVJr}tXUhVYV#jh&zHIY6F{0Y7d+?2q1E1lHYqmYN!rZT!Redj-lwJRsEZ&|Me+ZNH
#sPZpm!lN}608|+2F4ED^e~ROnC@1oYM`q{+v%E?!0AV945(lYmr>#G01DPI+yqo&^v{TJpOHF5lJ*;
{?7{sdzIaQoDI{Q|5i#&9_PX1n*@Jxu<dk<6_&=>a$@V~xm6l-AOzr3njV6n^;}YC&9Bz_m4gPj3%SL
ZNgCWAxFJlFL-LNm>D@yeX-4f+hgqqGv7=xEEvvT$c2<_{BqQ)qjWM?U=GQi3rEh26jFwhg1rj+{IP3
IO|Ow7Pk5Q3I~FlEl4;Pd?erMo&eg_ce0K<v%nM;6vVep>Xa24YMfYr?3Qj3cazUo*}P*`VEwWE<^Va
%bEKZi;{Gss2KIfQSyN?5R<H0!cxQq4YT^DuX25?QpI!zXLJEM*t$__GKDZHi<Hs5sg!`^_VxEtV#%&
m<D{9Wor9x*toXA6w@4rM6b(?ZBCF*2a1@lkm9<h?L!jK!`&I=PuV8^?cm%&go_0la+6H)qZ7Op-~~s
pYjWs9X*_hKU3Z=!dgD*-db|uu8-o!dSz-BbEg>(i(m1%#T2RM?*O1b5$DAa@Z-X#sLHhYm_d~=34~j
{Hl?YphOt{5oj@@tP7SsO!iEF3Y)%A+b5Lux!c4Q;aVWSl)gAi_dVnfor@fYbh8XyjCNMCXvin`Wy=y
Kyqn^D|Z_Mu72qU=Ff8Dvz~9waH|py%CYk{eJV_Ov-FU?~2QXBYj_$(}w`qM%{dm&pqJ1@5%^ezj&lq
@S;UxZf<+ltd6WO$p);Qx*9)<fZ3bhMZxfPUcsG$5{F;*R8d{-Rg@!?APyC(`{eJiQLI9d&A3r$>tU=
XA-&1!C_C3SmFD^-3ieKC^0P-;^e(ZVUp$HI5s;&;lwz!HkJkEDtE}>!5N*6zwBRe@!-#JGdfbVsP~4
bB2FSBan{`<q%lO~Xyjx4>la-M_BIf5&b?oG8k7Xddwe%LpSg#W*R!_-Eo-nRXsXNnn~C%--p!@%&Xz
fvpYqt_z>NK_&8%hu*dQvyHUjjk7WYQ0E`)U_Dy$VI6?oKSCcTE2We7g_Kj;XLix@BKXnUp|)Z-3>;#
v^uaMmxn?)TEOJ|{yv*4TEggwBXzBzV_X7}%`^aE<T#$Sv6lg|cG2wP*sw1uZuCAeR2TK7(6mK?2V}y
3`E>U|Ruh3%#9Irm>S8Y;$D+4O-V?D^FCmLe#8OSlGANI%1^cun_O%F(@OJ+8Y!}5{NkWhsfe^>|)ky
e;Dd2W)Xwhda9v*azn;GXeOTUOl)8>@CjKCBgmrZxjD~3ac0^uZB4=vQApA~3OW&KY$CJOH_C3)&n=e
wkN`67fm@xB{6h**KMqEn2Yp3g;eNt5awY1jY#ItkPTHQ81vRUHETwF!suqtH_0g^->rW8IGjxEZBa`
;#vLCt}xW}#P>XNK3iQ{CU>J~lfCWM}LjUgX?3ph;N0u59rv%R1voaQBqH`0~BiBsO-$Z4!0Y=+~xSf
DKQVH!HE8A3>5hABsXI17H{O_F9n?P!vb@DRn8tN|Yg<S^%Vc@08IxVD2Zr^^5&#rbqADTc3ZW~wP`Z
Nb2;&+VCQ@KT3;L;nsB>C`v$@1i3|6CILhG)T|h*}ucFa0KSBH>6xM)$Rt(g2pjn@Ye#XF2f!oOHCi5
6MxhoB#g-qk<q0O&N?i$Y?dF1frBznU4$`h{SD>XNOQe2I|p37`|0EBx353G9;i)o`()FHzy0<4?)~j
A!=_2%2)bcgx%2@dLYt(Hi66(Xm+KbNz8!EwuA_3p_HF&hJBfD3MmatBJRay<U&65i=j_CF4ZD)ndli
n;;9Tfme=w`{7&~2(U|<V70d<T0@`IIK@F6I>g;yWwGH7{%^%-6#iydjWvZ$27!R08ehz7cKQ5Uiw;e
kRmH=E!~66F+NElJ}*7JShOq8OI14gyP~(43j`LN#<QcIlcK#ZH15UPE|!9*sQh8ejnO*t4jOXcPMgA
|TGdjb$^;)9(F+wCg@m84ooQjIaH2`+6pfzgV-<#^5tV|J5TIeFa$_=AF!Vl=n&LM=-8mMY}l2JE5pf
=E4-hjh=A?(N7uzex_9z)Y35<C(A|-x_EKifqr1@xPvY?L*3txR_}i&AA>lk=rCd3l=p>`kDPP$(s;@
;%E#11_gNV95m}~9cu_AMw5h~|5nLCCh>h7Pb1#z%3_%9Dm32wqkAiG<<ZW@Voq%8u4~YBlfK21P804
7^^Dp|`WLfhcrM`nE=(`9QdYLB(MriFbXlvH0VN!}L(2A`%@Fxk9Q#;@#))wZ;ND%46!+d^>+Xb-aX(
JHlnu)GR`EaC>0i=`UL(V#;cQfK(nnavQ(ztx|j5_At0w#z4z1n}pekFxX%N6KPE2SQ-2|y9Gw`-h}f
;`$m%5ExT?Rm~PCq*-TQJ8D^hED~Sy}Mn^R-roZ4y^sR!lp_5f?riEh#o!;hsN}Zbq(Y*F+Ri^n&%Sh
5*+vM&=Dq*;Cn9XEI=YdKg#`~g|@kYWJi`FvVDfrshXWt=cfnYR`x#+0O6A?pcGb6oP}H&$4J*?%^8&
YBr4SqQ$%;Xz~N$(e<ErDmhNgSC8(e8YR`eAi^uY;fcZe)6i4+WTq75c3j+CgC*4U6I_^<@as|IcF|$
TBUFF2P0A!B?+vr0!^7vRQ$SZuSpx%|ORm8xhAvVK_h%6p~-_A-0V@+2;1Ted<s?Gyz!lFO|R|qJN$e
_9~ym-Yvp~lPlk1c&I!z1(h?7Mu1BNMrkaJRPX18MMNR)ene2+8()afEUMfge@9t7Or}b%@Ua-e!~8a
(DUbi!Xw|dCc~bll~V_O9KQH0000809{(YRDd#bL{0zz0BZmM04x9i0B~t=FJEbHbY*gGVQepLWprU=
VRT_HX>D+Ca&&BIVlQ7`X>MtBUtcb8c}pwG&sETiPsuDUDOSkLEyyn_QE&lriZYW*OEUBGxY8gBQuE5
-@~(MhnML_|xv6<2TwL+-i8(p(@d~yI(Mre~m2?!8kQ6G#asdEPO9KQH0000809{(YR6FT(ea8X-0G0
&+04o3h0B~t=FJEbHbY*gGVQepLWprU=VRT_HX>D+Ca&&BIVlQ7~Z*6d4bS`jtjg(Js(?Af#@A(v?T<
RcWfw=X6X!%!!fF3{`5K1QYq+Yt-wRSg2&8O$h+DRid2Xcw+UB8)m@3%Hx??WP!|EyV8og{8J@oW=(M
``GdyPKBj$_*ub>yz=0ZArJmCtrJ9)g04oHmfbiNY@<YmQ!0C))$vE!f!sGUr|3jqttSu9S7sLk$P+=
zy2e2id1{I@u90``K|A*i6jpuVr4BgZ=;;)mhc$s9x|(ys_CLOv04$kCM&I0e@(wJR;GngS7<NfL>gk
$?K<yhjrIu*=<GtRaVT8;aG04Ik0Q>eEVuXJ9&cMq(YRWk$P@Zb-a~z#<@`2~g_;D4lD7Tgbiji$b;1
s>VN?v=V%lVOQqp>x$U8fzIf;#fG&;MBqm6x#C~j=axY3531w^0a9n+N0szVZEZO5HlQcPjIeS>s*32
Df8jcgE1fN&ATZWi?XHO&v<&c{sk7udkDuReY1dMh3FOY=SiABqK-P?bALOM_6C*4M1`6wT$C5UY1cI
T*}}ExFu*wO@y_zmF(=FbFTTGO`25^tw3_xQKM5qcH(!`7lhL-(0=@d^tKF#2VOybe}c^i9VPeCrx+R
PdKHqgj70nmSaG0T6zLjMe+E)r0CBvYn1h%ooW9EuH>Qj@KeV*mLf(c+qE@yMb|)~H~oda+{lP4l)P;
+&k7NC*A^g^SrEk$f1?g%B#C$4G}Q7=k2dau?1MoOrL|)>Ol(zj0~$743+y0Jvm5)frZY}G$$HUu5a;
2Mtjq)m4^D&E8H%Q)dG>E!!ZatRV5o6R1+mbp|KkF;M-V<rI+s0A*3U^s{CLtdM}2S_V>VBZ7Vp?tUR
%*KbUUOL@x7{Ez91Z4i+MvuKaoU`ES5N+dv#DAxK4J+M{zu<Uxt2oJks~h@3U8DEz(bCkw2_Dz@pOjX
8!<CO9KQH0000809{(YRGRzC`fLjT0Dva|04e|g0B~t=FJEbHbY*gGVQepLWprU=VRT_HX>D+Ca&&BI
VlQ80X>)XQE^v9pT3>JEwh@2#ryz6>Cjo0E_fRz0z(t+hr8u;?Gm=XS)G)MMiSjbmN;;8idu{l;cV<X
Rq@-QjZGi5BcO?ynGr##yS#H~=(@bo+tkSJeieHNpX>OXYO0MC7<^|W>J!zEt)pET73U~P++fr8Ir0k
k4)B9G|*Om>7PZ)fDY^qA+S~m59uHVaCn_nNb==i!4-j!}TbM-TCk(Igl#J8gOvTGgb=N8%V%3S>_zV
1Yw!?WbXh|$V6&2B|qG+o;A{DxlxtF!|;*@>;FwQ?f<GTb}1bf;z2uldw;TVBZrQJ`E4mh-x)Wlp!U8
g3oqbSpXqva=q{P6@`9`H|VDz8bOyTtL@U+~<Py?gjZ+-@>NFzcxZt3-(*Bb}il)=FS`sXVrAgVcWn=
Kfs;$Qt3{vcZ0F;?uS};`-=vcI0Ft;|1<(y3)W?G0p4M*j96fk894~gbSqWvgs2^;8T!}ZH9eAUq2i^
;#J%qL;YD{SN&tCwXF%%&FU;@EVUv+N8)j*iH(L<MtwlIULv}56Rsayj;3p?}#g#HT`}oAuh)VtE$&#
>&qUgM4tJO2qs}%{%NH)$$?(~E>oL73&?5;QSOi<<#Bc7u>DWJCzOhl`dF`hIbQc+}ZO&+V5ZW<O<{9
zxlvgr`&w~Ez56pF=n0t4Z#W;a5#Om77Hw`_kxD3RZW*F_~*(~6pw;&b2(p~os&3N5$ru%z3CCnsyxz
eDawtdd_gaw3+1^wm{+0!I0Ko$|o210GGcXW$kMk`S}4*qVDv!_ox<2~j@CK|&dX^@i)z*~dswh>~UC
UQ%b7i5vVVQI(7S3c*xMm%%P=zDzH6ow#U}yf+TC-orju!zu~ElT}SlS}oc9Dxyx<>0clT)nXY4kdos
nc4h<!p9S23B)B%J{gqr8P}?*`uPfq^SqB;P%_}ts{!lJm5lF4chldy)O9loVZVfv2w@IUD5<Jl|L<b
DHU>Qj7g>d{(E@+per$y)xhCyEZ#5E=BSzPH^s@h8GIQk}9uy@Jj>AR~W2{@qNA|VI^N~id<0%_xrN|
wxU)4bE_P6GEbdUWzXeG?7jN$4^l@?*fN6BUZPJeZ|O`Epkg*;H8fWZ^iW<b+O7`ZVu<gz+3uj$qMSW
Z1S7de_zH95Ly$2ze$$1WCxwur#K)VMa$+JjfSZFEAfGSA$=?VV`RVeqL409kGS2pf>1DN68S=!88w~
gVN;zJ;4cM0yRO*yzp9%EJP~f#<54_VZtR8T8xQLjsB_G)y0RdYb@^p5HhfaDrO-;E`8__BCh4Rgd3j
zP?<xCNYgW4;&}{Xw?%T*uQweA`@7hakh7{{-Z{KGssOuF%_&6Q6e5mxx;*{P^Lo3>Z_qNq^Y=tW`(Y
a-LVl)jpUvbjXaqWJ+I(t3Tp<5Nh960Q?$EmcM#UpBeOj_d@r1^GbVxiA>`|yS*>Buh#kAAJ^HKZ06|
kM9qV6dkI#^rry=Ih*d}5%1HfFfo^6o}-=Gw6hnu~GIW_iD)NMV&-&h-1~v<Jk`s5<rD=o+G+kU{E$m
cMub{lQX(;-MqK*XYUdN;ak)i$V*=H=nD2ed36*@C|unh|aMgmh-^*X%%Cz=ad9?K_QPDCgnOFCD)NJ
VirbTqa-}Kv{95ihkz-yq&@vy+U}l(N$M~RlT3ky(KfJL^&LinIRF}pfYgI!(jufmgW`GtD`h%G$0i@
wul&FZ+p^3g9~1ljkQIk)ZR25@MKMiqVbVCb!z8;vzhLsw29|IrFGd7rXBNm?(Gh#&-*ja3`4TV!$$3
HBVH>RXy$d)BDo)3$5tP%pAcdwqjB!uypq|)!SbS&rjGT2MW<dOZmi35`<LvVqNhj&-wc>_jcI-<(=A
C%`NfwN|83o;o<%i+v3k+H?dI1+|$*7CABi8JoMjiA?&%w-nifwoKhLs!!Hk=?KGO%y*3w-Kt`iGes_
S-I)+Lfieha}YCDTLmbdBOE;V_ywN5|qF!uN#d`M;xUH=P53Nc_T{2^|iT3Ug3IT>xPz7Gqikrb;$4f
Ln^Z1V6*TrYuKAi<od{C)=wDpQ~^Oel<;Yq8lRQL2B-s4+w-tN+?lhd<#><aD9sbboxS;kh%$53!9ir
*G}UASkEPeRdlQ2qGn37NnTOWUkyNJgPPPUwHK^CmJz)gBVdt!0>QYGW#JsxWd&Qy>ZbdNX8V?icb;`
i2u;<+-;J%H=PU2AuEcMS?-YUwVEQpWKUl<R178V0FG56T{CrGfB)M#f`3jmzuO|3b|!|T1LgHc}vlN
brENV_^0b5XSjM4640VWbAP%r~+sh5;^&(BB(bQxc4<Fj11a!F0rWF9q-+ZmBu%b5<P>ZZj?f2oKy44
X9y#WF2%O9~if2K4Bf5FvsC%IE}ng;E0m7c)~mO#dRev!!zK(EvIcNc+o(My6<w>Sun+w)TI<^bflaf
2`*o*Lm9&DJIEcp*hqgi-^XIOf7LORJA%cIXe!h9nlO^Hp&AT&VcEMdr~7QRa=cRDwOTQX2j+6Ve=;$
tc|iB^)5lY(HWbNRV;cy7`s)>}1!N1+in<VW4uYoa+#81I^^3{rg+O;-1368btbr2TF;U;juBmYxwPP
o>`q&r?4n>ztG592j#k;ix4p6Q!i9i*m)Wg}0*q=hfx)Tr$5(a}#v>+Xx$^s1^q#XERo9j=+9z!Qh5<
r6hpb+TL#>WuSxub6YJEy(|p8jfZ5Cz=Cv)y6nY5<OHqja^WjzrN6fr$>UEbOpfzU#091uEQE79d8!+
D_hbE#_N~XW~8b{UUlr(1*FsSn|wb1wWz)qtohpT0smj>%gEZ9@204t#Ht$LC&mXO(&dof74*#O*PJn
M0rMEDH^PuISB=aATrC?KNXGMK(B*h{@85M=-)GW4ehBY(twLYQPw*#W<Ozh86|X%PY=M$?CmSN(|I2
X8!&<BraKXm3zjVgEIs|AOW=fKh?dm*M9V07nXsmUgl9sY!=K?M3$y!~mB9#bX1<bfa)Q`5^^B<J()O
eY{~L7QhI;6|XHt;wzBhGqSKBS{csh!n0%xJL;1$?|X>;T{U^`lx8qWm={!Y{Je-=}JNy>{N_E;t}=z
EVx1rVyrEktwiQZS{>{gamrGgT$U-WW1a99@`Q)aeJ@W#l=)%)@YO-MM!Lwvffc3((l8ZY<+~b+R7zA
ir$9)Q^IfbUuTluH~ih2I`6u)T`rbe$$SEnW1IWnAj_E&GWriEP7vqIg+!B4;SoD-+t$TF)kh{`-i*{
koAvw<!XgH+iHRb(cZb;p>l$i<4DE8lvjXu_dJJ(J-<6#btmX;sfPm&UDbYZXfN6ZIrekAftHL*<$Nu
`+Jo5bPE(ncx_{X@gAJ8-sOmZ2Db&NHI(pUJN#z}*0*4a1DcFTb`}ecPu(mLQw!L_1-?vbORHlRt3?U
G_D#~wxIXaoK=es|%HP3G_Z!dt-zR*VXaU>`>wB`?fdGIsUADE4>fS7B006$4beQhY;#*aSflPN#89z
z{|^rO>DPfyX?fUBrNA&&0(Ke2ySC!cJ@M2REoqG$~2p{-0hE+Y$_=bumPd-iCdj9#$0pV&P%<EeX`;
B2K;OYfhPD9>R+Pr~%){fE$%KSg}aOe|&pT`_R2z$u<+ysQ=kYRpvxYT52JsOA18>JtCi3N>3`<X@qF
myZ!CA1#^hJjs&@Av!uBaIS*b8Wcu~8TH2v>Q~sy!!90{%yx<J_@HYVD+9&Ur*WxmPcZNXE~&r~1p4x
L&=<Ow<W<~xO<mfAr3KnlT6@v=%wT|{yZi@GO9KQH0000809{(YR4_qUQTGP`0CX7u04V?f0B~t=FJE
bHbY*gGVQepLWprU=VRT_HX>D+Ca&&BIVlQ81Zgz7naCyC0>u%#V7XI(2;JQB|7al%97B0GjPJsc6PS
G8pzyyIoOO(w<7PTam#9i#W_dAD{L|rnIZi@!!RF=r^+^^=`SQkXu)_JhD@+%Wx#Q#<1AkR9eLIu@*v
Hh7wg%eJ6KmDcu@|$T&Q|aVqd|H*xo<+DcraoRti1$G|6|CEeAB+!M@u3OE)~ecyf9wCWy3RE{;lsza
0c3<|Oe6P?x-P7fjmjU?5s0!4rt%%`kJg=4Wq#AekLnDJT-CNVIltQ1c$Gq#8eD*AFReT%uREx>c>WH
|Idf=<xh=nWS3eqO>$9%I5)v~b3*9)KE4tO8b+2@B<v{LpdxkPoaz8=0TXEE3Uw|<48-JR*wEN0N$nH
L!=><<YU9DDmrMwsW^zHYiF0{K{3H+_s>-bXyD;QUcB01~jiqCyKX>nGj7ES9K3*FdKgp=_i;^P7L&-
!ekUQyb%F2*o7f@JVp;Vt9Yy1L+>F)@O1I<&6V1wfq8DnE&6V9fwh{40RXK;)rsk=sHu9++r>A9>0SP
;g5I3<T)`*|2-xcyZ7t^=PcyY=r`oHLwax{um&kC%+&#c#CLkfNhPcz-fe26K-p;@&wh9L3KgC%0WS@
u#eg~Q{WEcoy_qxK1i~glBvQeD|`f}#7(Z8F5Bv=_jmB}&@vBCKzH__4)m<*z#3N%EG10h&7sot&TBp
6i?K}Y1CZEtJTwNxs*;F6s0HGIs3^69`r&J;gdYo>mYthKe!eHu{;Yjl1+j}Uc{fiMavUyQOy6~`eSa
U(3SEjleA<NlKJ&UNH{#7V2;Evo@1#F^E%)qF90&fE^1<CWzVE>d%$#i!+!B7h2X7T4Z$%e1w*tH|p)
U8_B~slFl&`Tdc4V@;>aip#raS+Y_-MsLZJ&gGR(T*Z!RVR{N4!kjXG`zli)^z}!{dPrcSzvKnLK;Sf
rDksCe*4R_b=LW)A?-$T!LA!L=Q*tMD&Tw!nu)<8ByNdbyD7M2Bpwn-Rqt$0^QHDYc|SV89i+_BM><M
6bGEmtv$NLv1t*Nb*o1oX7{8jiflq)!a$lzA;T=aMy^M9E=E_;A-3cDgWr*<zwB|-n(_zTZq=Wr#LP*
DQr1BWZ31N)@-;+1NL{wV((h02e-g^&C-bOfN^9mI6Uh>*^a0g<oA?DxI=Sj6!93`mQxWVk=xClLU=+
GOx~(h!Dm>gB@q#|VQK_C=Gc`lDpn&ZH`etnJeP!wg{in_TGlh1lcYQp*A!tGEl;?sK>*L%x$m)8@FZ
{{2kn*5YpZKS+bm7UMs&UDTuv~#o)Jx&M@ri3xs3=~XklTi8io)4dT=JdR#h8PsOt?s9pfnB%2dUwWJ
~!dg<3T2UWqOd2xqt#tm{epvbK2YL5vfrf6&Yc4;b!2EQUVT8I_yOxZ*-cf-J{;fk(K?mLs0~Xf1>pU
?m7#=WBPt%IcAv6UDpar^4cLd`cs_hV#6$rM_P2*Byu8^Q79r(E3OIg8a!y>9+3H*^le$1XYr4nSj$d
9>sRK^CqwCjVQi!8Y(pj}=a<Q99@1v?AW5AK&JwSkJ<HAPQc#W(D=dMVwSEp6UmsnIz>tL=(3q{)3#B
3?P_Gp1dLc;(V47>2{1rVPJ!Avuq(1$DbU2~2nX~uWOhYWqdKlQ#qcXAI{Fw|hADteKdkV4E<+`6AnB
*wEtQHVv6H|A6j0s1o^ik!P0fW8Gdg)QHNTObAbl8O3nGuk+DVpoq$HX=GjN}OcqIsf`aUiT0jPatsq
-JM#o~a^>gxE~Wz|qoCXgM?Zi?+p#{CC+lA^F!@7Mhu4C%%YoWH;;pWdEeyLaNlyxo(n`f&65e_x$wE
IqSZdHAkjPmD|xA6g)BDs}0vf|0P`>0ez;qLs7&i5eGobXr3#e1*2b&%<;82U`mGNrTB%$fd@Sdi9K4
sd5AUJTbe+qZPde%=`h06NCGMo3MmW-VXC}P*rD83sP=C)w6D3GZm;mM?}#mcK4VB#B3XwF`9L`?++;
m(F$G|9_FSYfJ=GAp8*)l8NKy*C$-CtYKK4jcl@JqXTNpW<Xle0uvS?cB8}uYRaE0Znj--MFbuHJU9J
S;!96Cu!NYnLVFK}ItQ7dqL{Qn4$TPF?a>f3&eCo9+PbCsWTc2>_G1JI5d=?x8)zd+y9O-47bS}0boI
6INWh|)f>S+>xu1Lb})wGSJvtd|CzowxO_T>oHIK^6rx^<V$(Apb|^8g9z<Ho4nWD%Z4W+pRI>(kh0Q
KV;W#Ih5`;(z{1+1zoZD@$IHxiX|JoY_ieY+zxp<-A}{{%`1qwoLrKh{-U|!03Z9qYZ?8PX(P9uY|+!
ef2yrQmRFv!CfwX6s^IP)=Q4kZF1q;)E_qI5f}nfmd*ji{l_j|UJXttx6lHOsTV!hCBSWMWkeb>_eeI
V(uPS<RbGchuZ)TfOU6{9TQ5P?TTZEQ8%+G_kLrtsA^>nNZpJ@fZdLgz5OAgHtZIeEH_u&>^s(7)7oG
NEv!#-j)roolt+=9KM74VE8x}7Mc=$kmojVpRE`pp4x`Y@rhtd(x$U6_cw)lXkQW8_eGHq^+`wEu#A&
nh5=@yIdaC<R}%NxGtCYqO^zKTN!BHfE%sWxv$AZn>7$T;sLU%<XyLxr(vn(Alhh2T)4`1QY-O00;nG
TEA3#$teCi0000#0000W0001RX>c!JX>N37a&BR4FKusRWo&aVUtei%X>?y-E^v8MQc`kMC`e4sPE1c
#D9K1HQAp0uD@n}ED^|$OPf5)wh6om=78Ioxr{<L?0C8qXW@@n>my(ha7XVO80|XQR000O8U0T0X6)>
Prc>w?b-U9#tApigXaA|NaUukZ1WpZv|Y%gtZWMyn~FJobDWNBn!bY(7Zd9_lzZo@DP-2D}-CL3_|0Y
ROior*q&u0<gTF&zkzB|%bx20{M4l;cN?xad?3GHvq6JDwYFTX4#8aX?dB&z;=t<W`w2KcElF8c?mXK
7x}zAjohDM4!#FX6&F$L~o?#t*uc9u9evh=vRuDO7~Gw<pnU*zToju2CScKOSAAzeJh%iZL|ylo=u2S
YZ+<ylQgxeWyE|5Qmitd!x;NO=P{s(0VFsZDN<4c+YERHjrE|eT62PB9bSl_Z45#{1)t2w7Fh|bm!HB
UlYL!^YitOhjEX|!0d-SCLaZP}UqTP+-x6-sEvA6`HN0Dc7slx%EKg9HnjZ7SU`;hQBk!NZyt?zD>gH
urX7AAF1s~atnRIq|tn!gVIh$HeU5j#tBK6eFY(-~PwP@9ZD6UuL$)bK`-8N`L(=t59y*I!fmd!ui`E
v==U91@=KU*2+q9#4Jp9gKXnWXa<(nRu4&WR9=KN<`c!RZV#(p~%~*B?+z0|XQR000O8U0T0X6IMq|g
$4is^%ejCA^-pYaA|NaUukZ1WpZv|Y%gtZWMyn~FJx(QWn*+-b#iPjaCx;D+iu%7^xa><34M?{#b{p!
%z(QZOEwf(yCQJ%FxOKUiH^DG;*qplFUY^|98#o6$xhQC^+Q4(o%@}NqKJGv`$&Fz{fb0UG~(5!5sLg
Ho7$cQv!|^nOMX4xP$Ai9C7Oz;{f5^!q<ufD_bEB$xk|}9#RR=BSxWxgDBjexOv!w|Vdn286)Cx>0X`
aK87<2!BU7>%5%@)?T(DeSh%!ohfJ<8Pf+D*!AsXSme^;*>`#2N%n(vqoy3A$!xEzh<AgWa&j^<G^8l
Ap7Kl^o_U7Y`sy+51JPG|F3_F?w^3=pG23(vsxF*+q0oqf2>E@$W2IldNboHx~mmn;_1-=AK5x?9Xn{
-P)Uy*l~%BwPOY={}wuf+oMbK*6KDq*9V&2F7P!a;DvvOtc{zzy_*<tw?smRIGu;MEiUp6*v__uuKX2
vH^yy$RIv!qOD!b0e;K&6Qc2e1>Kfv;=%*(!JZFI%|;11dE>*4Y{-t^nIbz{ZW+<RFF-2dh&`coL3T{
=)!xa*++btODWv8r6i(_!5nhAJ8i+r^)K=719}PAlrleQ^$<mT*QpsznXq~fIBlRpzJhqfecHFTJPg{
2PgSaPaD#^AEv?r@Zkh^;lJLuhg5{&^`Q5EuVdTS^5^a?POQFv+{pozWMW`g~@1@(*X8RYpSaJbH?qQ
|*4sO6Q|a2OgcHMd9meHGmSw|i1;r2>!d7@>w!ble&23(Zxz&p=MrtYQv@EGMqPESzl-mN<GLS}wJ99
l+?PDY4JsLC01fARo;eu*v|WPBt_w%swsoX(?85DX~)mPtvRiH9aarmf%}1+S4wV`V{q&1T-jFZER1-
8}j<8YBYiowWjq`6@doCMC*#htEKNNKY;eVjp2%y5U;ETwD{%A+s{<oKnx*|b)dq`cJ1apy=A(|Ktkr
_wm|=(Ad?=_^_EuV-R*?zbXadee+;XUGv<m_GEQ{X`U>B>2HegEBe|v(7DLpzz*HdG0RXPDtn;d5<tl
YgKw?VIL0~#mK*5V19IKm2tTDlM(AJvTt5U$Ub!sTIm%>6r!DEmIc<?s_51H#x)dz+|PE){jXJh(X?W
KyTbyIY{z!{KXc;dX2DRwAlKp4<vI8fX)UUt?%Xo_Jo@q+6T%!7g0FulPM)3A3!Gt+8dFry?5u$_^|X
dFVHa_GvbZJma4h~TqGyo6GXaUq7_Xf1d)2bDB1-X_IY)jg6X#~c(UNMK1@LEh38R*~OezM+y}8n2&H
5l9D!`0u;quD@J9NB*Lsz2reqlssFKXbH|Y!O}U5mK^}!5Ghu0g@brPuA8O=Ccn{AekDql2C(h%yF|<
044xxWR?%U%K)WGs79n!W(p0<R`9kSb2%QKM50%Ey+KmSstFKoJFJDs|^3=||<?seFd34<2M%0^Wm^i
SQwJLOQxxF^Gs7CCcQqv#_@ZfI<*1OtNOATN6@&Lhq^dccx)j(gOTeUU`Rx?#LxsFUq%!4*is|Ejq9E
#pX_A=9=9?B*2s&g6aP8r_eEPn`V=76B8fsW;-<SGUcDS4gvQp1k#-G-b)Tx^p774K&b$E*!d?KfOS1
2j*cK1%W!BSFpXiadskQofEI&qr|xpn;3pCb1FC2DZ?>3nmmI)fW~>lCHFZn8C7$dGwj9wKj2r{606L
fJ?Rh$bs1a*4HHi(>dNXahI$BhBRHft9M*9b;WAD3k!}FC}Axo67EcV#Q`63qWz?jVr?2;S6AT5t1GW
qU=L>`r_$`<1YVPi^FPME#_qgvHQ+wLU|E<%u|?8_+_(;NA733!b>uoW=ftblgQB*z5f;SHaFF?$Rm|
pes+9#owQi5FWr%%yUI}`GzU$wDy||+SU7haCeTH>mJ<uV#0ihplleL}q;8Yn7m9Q0?D`fXEYS5b9tI
#K){jr4-UiDW=zd7~x0RL5=49j@hzZnlcNGt{r{COi`?2T3{ywKn8!o4l&iMPLYpgh3FEfmLCwC(Bv7
VaK)h{ZDewsLUE{)U;0P5AhVjiGHf=dRy85YNFhN)KkeTy(7&7qO)+Tn%w6!=O-r@@x5xpDay&%WjrE
l+=LhRTGkr%Z3&*mPzPQ&G~SvZCPpJVq0xwuPQ;AMyTwT?d5bXw#;M9Wd<#TmYH2{IuW>K4P+c1fo)n
Qy|L$3&Hn*VO9KQH0000809{(YRAT6jV`u{a0N4ot044wc0B~t=FJEbHbY*gGVQepLZ)9a`b1!CZa&2
LBUt@1>baHQOE^v9RRZDN&HW0q=ub8qIEuvMCs{j`Tf*S3mIpolTVGy)5>t#)m3Q2k682;}aQZG{8I6
x2`7R%wxH{U#Yw59|9)JuI2vg?iYaBa<3)Su9o@Ui#OXrW4=<8F5h%DwC>{)oCYw(3RmAnwVw8oX3)M
redKS~fz-ugJCNFg2Chqb1A=zcd)}7rPIp>x6FqwAR?&Zr3Q`99$dQ3ID-pZ;h&VKp$i5FH}8RI2sFN
5;=qeX*!6$&L`QNK)^^511GpcklJ~n6t)$C>>?WHP8shwhby>Y+VDH6g?(ZrFr(Gee7qgCTRf75)Y5Z
aL`nD@s$;pF7L0ny;0-14#(8^tOJ4pl8dvSa$#?blaQHnQ>&09iSAQVg<~E~4P!4^uPi+(Lm#tHU**=
TAO7WNfxk?U_oYJJ?XG&?zBp81}TZ6g#4;vqYzB6<6m!Lfnj`h?H7SW;{y>T8}hx2_NibX$IO)>hvyI
x_3)Qasc1)a?2hWO=bWU`7b0$vN{aK)LV)Mmv!df~mDqI%fF)fLRLi7^R77e7#IZrtzF<XG(Ol%ALm>
WzBqkv+c@&o3oBzwB8xPD7FL&9g)Q!f<k4Zt7URD%yfFar%R@?q$=VKbdx6d7|M}$h*N0LUEdJHMHo8
N1+C+1LG3BuoQm{b9*nPo&}dXJVI3D)OvT8{#397+ZI<yhuI3rV-FuY9JD!1efS$34k5((Y~tuqE<X>
_qJ#H9T!+vk70Zy;`O$c$cAm)fO8SD8Y`vx(q!3t5olvt-U((+USM07vp|HtVhHp&NTUVlOiwQfwZ&3
wLH+A@}q;B!cq6qKc{cWcGEBs3dHG`*Rsl%dyGs0PD58gm4T_bD@_=xt&pTd?E4k8vbhJ>`ceFjIxVs
*fwh~tP}h&q-lw(KGfBM_SLqJEh6a7V*4W4{J`BVpld=mC*>z<e`C)YtD-5q|a;DmCTf!hKSd@p7385
_3wJIb+MGCu-UUi{I!pPDpJ3<pqutk&d|=lqbT^Y<;7g8Ek{>B^{R>c-buJOS9Qy0eFdS##|#r^=;Jk
wR;nDV!XjjhT~^Y+`|1Rw`rjsV<EzuH(DfBCEHlk5nrNPS989-B9Cuu#*Ea&z08E0#r*m%N!WV3-~A6
zO9KQH0000809{(YRNt4W&B6fy00smA0384T0B~t=FJEbHbY*gGVQepLZ)9a`b1!LbWMz0RaCwDOO>d
(x5WVv&M&1iZDY-|=-g~K{Rd1`6<-$<hI=1B*+UDPP3?T_ysv-oV@w_)5Z)}e-B!(e5XP@e55@AskjW
a}WFwLuZ#(Ur5$F2Z*lu~~%CM5JsVCD!IL%{eJVhV4zMFKQrF@b3s6e<pYzKy{OPDqN8O>1(2No&}{U
nM1|4JeQ7LX$1B$LLU>{qYp-Y<E`t#34y;-G-yFUj3UmTkM3_ddpgugs$7<-gZEoHn4&lPb#?k4G+QN
)Mb8Xh?vT%zHn97BVnzDRH~Nm(mho_om>W*gDE=8r5M#YW{JD@D%jDJZQX^Wqv5_h4@3P|#XOX6K>1i
87tAks>@9)3QWrz$L_)^A0VbWG7cpTVY_nQVQsOIEPi&l{9C|n%?r)glBt5}<Z<}7`9z|dX9`J)PdE@
d31nAufJmw|HIR?+xja1MWe?vFrqd}-H%-rKq+ImA;cD*8_3}D53vl5HJOnZ^dtNil6s-KXD<iCjcBK
up;@=pXZ-C}HKzql@?>X{?$w%e>h9n$kwt?u7`TxJp_xevY%#MtI=k?j$Q*QlqPIP<ea)juZ5QFq^DD
yrfWP)h>@6aWAK2moDLzf@W<bX4mM003Dg000~S003}la4%nJZggdGZeeUMZEs{{Y;!McX>MySaCyC2
ZFAhV5&nL^0;Q)8*`63njyuV<mnKz|+7n0CNb<BDRiz;kcgGx$paD>)tE>Os-33U3yca89qDf>D1Qrk
WeHY4Cl~jh!>M}J_7J8K1fkMvbc{y)hW&5F$I)A9RSu_JmG*7iEiu^9FxYA-YQ*y=3rUD|&eZT(K#aV
Lt`t0<lH|KvJvmf%*jM>{<!|!vx64`ZK6=KZZRVJ4uFUHIbyf5K>WGPm86(@OVgn}7yZSq3Lv%C<nlh
DmZ|9E|N_BJ{D=k?k7)th(c`&TZwUUbV|)7$>pt6Zne+;GI;M~RH5CgHVNB)BXA7L4hOu8Q3MPzqDX)
cYnL%y<+X*i2@kXrcWiHh<$<WT$ck>=i%f4|%zNEud&uqNoxh2^mTVpGkb9eAbu9guv|}nwOb)h*Mb<
0+d9x?7IH>?FFBU(Fm1AC^l`hCY}rPmd3&)DM7SJ5{*Wq<m&y!#k<SvvmcVz-(S5xyMh&Apcni&7&H9
$<m4;&^z!TG>EzX)+|#S$6MR}_uL7i&7F=skpK=-Q;!b3b69mDfsFcv6G@5Zn%9*hOmf53ncEQsn9D}
{VV}7BThVvDIy}x`5i$_EyNpvBNP7*+TLnA~xvDA>a!Ppxfyr*&{G^v3<s>H`S2VhCHF$-DxpEkT)0$
C-v?te&mx)2G1r>%k2?(40^nTZ)-%}Y?dBy5*yQOr6b0B*vxQQb&~Z_*my4H?}H&SOC%>EQMj7;r92(
JdYv!=nIex2N}x_PNR1$DOb{@KP}GTGei1#E!nDb(4-yAh+gu0xS8-o*I5JIb&ua0JfI3N(J~c)borP
$-;#K{<#UbYc!<db1E;j;U!Rj1r3APdLfi(*RwU(Y$oe6>&}EfU_)?TG?d{6Tim>&d9ZP5ILH+qk@$y
8H}B|z=6&dqUkSrAZaACeqR7VJZ$z5Ia|W2%#n}aW`PHkKT`zLYR(!+mgg4`E(<8+h5;|&N9a&h68-R
6J8-WxN5Hi3X+3@+8aowYm37x|H4#2AyFSm|9&<raie5ObA@eJHGpcSQ?J7zh_s<+qfiNJAG5x1b7RD
NOnd2x>tF$n&{1^2wDMWY%4@x(3(I$jVQ=W5`&95B+k6(ul&f*aj*OpDo@+1^t!pxq-?%7!thUX_yfd
4^{+h*vLUU1TUzq$gID*)+Pwu0)?zB#CcMKtmN<Nrl3M#}!ADWW3CXgj0=_Mz@5v%R;|rvx1|Za)a!v
(ceNS6V5gyr~?F+RbKYd?D>IJ07JC~tKkXGBkqB!%`x!Uh~O#II`$CqEM^y*i#LoS9HX#lXFP@0T$Do
bqS%1M?uBE&FnGcrIh=QljC~3r@xW0v;-3F%U!IZMN_mN>IeUM8%GQ8at`RFlyLKXIAIyxwD=DMbxmk
q4zu_l{COr^HZR)25A^abWdeI{GA{$Kh6FW*SFoChlI+RyNI@gDbI0ajk-*a#hox1?ufQ8(Hg)p9`pt
s=GfP)?xqc-H_B=M57Qmn1@#RG&bv;p+aN5kjtr9WxlXJO`W1h_dILM0|Q(x=sPTtKP!?t!Z-$cLi1j
n7N5nNn5;QJY+QLMhGkEk&Nep|<P{54SbwX8~aKunDfF2nnwfUsZOop|2>af<0yd3kTkR@@d!F$Eb_B
$fzB(yr|p&@B(UozA&{aS@7wRg(S*PkI|>cAh!M~+_I`&iFnxRNi-hrHU>mJBGDo67R>HFjPmx0d;x%
`-!B12a~Avs#m$JNkKa18{|=lwD2v&&)SBb$CDdZrM*%|%rs8|Zpg#Z+5gB}r6-JFJ489CH*5G>d9Zd
-s-$B+*MDZ>1rCUlv)BBu!#(w5Yh$%IAinU;w!~k3fzGTSNUi@*9+SW}2B6*n>H6#__9w53Xf`##_0`
pl*HHhP`^rEQ=PQi2TEYGYY?Q^tC1ss|oL;C)){8&pPLj2Ydfo(w?v;g8l0L6usImzsI>Jj63R;LiuA
iOuS3Wid~!9xP3%I>hDcqO1cZs+~CX=-pVdsU{Vd0o7S?V^1oJx*_v^b>bVzcB2%+;>Yw;+@O(q4Gty
jp|8!+m`XxF4hh@{<%uOBTX$0TUKGov(3$B#SSCeX`Ins;q~_2E4g;V=;rwLfcr@>qmZ=$d*SmH#O*z
_t@OvO)gj(7`&bLL0mXM~8&Bi0?l8YqQI|IB2oG)$1PwnDF`u_s!534A#|Th?orEg5dG`DkrcA?||2)
6_Llo?1qerJZbFXmiP7j)ywtjR7A=ZMcbm7H|p~s}<JA+Rz?Qml>JDw|9SK)DUY+c`F5SFn~v-#Zl{k
flK#7@e;k|X=j{U)rzZr>Isx|KorDP71MN{q({xWSKRFOI&s{bST-9q#Ki_+JqJBJ(obYG_3k_Ffhuf
?vro2l_CB_A|$4#7Q({6S3|9)})^?{MLYve-&V;+}6ow6QzBA)rKx|F~PH7%#Nd*7q`v8Uz>rwlFcEn
M0INS#y-^^k4p}WO(7x1CBeuiA|7&WuoeI_c?vPNFQq?H+vt$%W^vpm1&4q`i7kq!YzAQhVGrBu`zhb
2dLP{#eP)>5^p@dqbclJ74#1QcYRANm=mRKhLH3jb_Dea)KhX1h#z>OBQST?-8q_vn2b5;OndI8R9W#
4F;WbL_CB^NIz5Fcb((a30(k7Fp?%aavawJL`lT(Mr?YKLi%4e*(CDFErCKaJ?&P1qpnlg1kywd)Amj
lc4hzM!PR-0<WmL)Ya`aD8-?GWSOw!xY^h%TQ#z}S5=x4G{@wnvS3$)ei^q#_=`K<7f6Y5S?WlSodXq
$w|jt_u@(H(T9}#HlRr5tF@z0DfXAea|83Pd5zIIbFsUS<`}~9-3>lVk4}8<=7&jxowNgtR>!B9Ch7X
SEFN)wH?_aUy5R5o8Cx(I(*2vEZ4S2)Aasa!wHgaoo7N}53d1fZ1b21`p648&r`<lWu9s5yg=@TjS7H
-4LW0+Wn+MwL%4ACjg-`%Ol^-d6!AP}0iPZ}znh)}>|V0~9-hNM5ZM~f)=3C#R=_e~PAMMX#KyIau*}
nrf2XxlfEP|o-MLH(Z09OL-MVtFCwAI#%zgmNCT>7fz(ZiI0r=ffsSPaBMVY76@LMYho9P_e{~T0Hp*
-M3jXKc?@N_m4xIdLJ_%DVW@YA-I8DnP`?F+2XA>-IMCY!__SwjtdqSpCcLH)CN%@qf7qLH^|E;YBP(
NsE7jV;QC6t(BH1q%vQ!J-c3Rt*k{RU*SzmBCi&mGryqmEyp2;0M@oVf6;NB+=mNmF)x)MLZkU`5g91
O{2pVD3<H#oy6<{(|r0wi9C@(J)$9~=mlv~4wOX<mW!Q4Y%jN8>M}zE=+Kc;FU6*@8cP;=bN=p{rD&i
c`!ma9;na<zx}k!>o7FewHCG`f7lm&OE!XT3UdHU~0dj>jM`g=UnO0Jp=Ek6{dr+muP?@EoGVH^LUIP
B%1Mc7KNUn++pW4X~HN*9<so`8o)C}%en#pxpNS*;Ur)`!|o#eT3RsiVitww+aP(Yv<d;t_rzscWFr@
pkj7UW96--)b~zx)N|86wjlGf-Sdjd8;+)<hilt%bvKu#6Hr<EZ&)`YT?x&EHB$ydWW0UsqK@ePFbPl
K8HTvt)34901ye>a3_`t*uieC2Xj*{$Y%9W(^KwA*Ch@g0KXvo0qO%y^0&ZY`uZ4NhkdZ^a>L}>(Xfw
>C=S%hQU_z_;(DH7vIu%U$S)FI%<T9(Y#xRD<E)C$B?v=`ne(gn$YDo1$sZCOgxZy<&O79!#dj5#?<D
=ao7Bal}l&8v+3;7vBe6JIZeTooCCf5@sxf2;_Gk5ppNbaX@R;7vcz<9!d8F<Jh}v3!4H;wc=u&D8|J
rURn!k86kV#&q6}JEHt+D-1U(_p@8qKn-A>KCs6l`V9S~6WrQ6K@jY6D>yLui5Z&3PpUbKL2KUn#D4b
15-e+`JwOJVFiow8cG0%_!^vc9leo2{Kgo8<}}LFrv!JZmmrq0|x96z>GsbPlNicnlPKyt7jF?m+x4y
A#|5{)gZeN){WYt;Y%JZye5)lAwA&i48q@_d^4!E)CpwY|lk?4%m8LUd(~NX0dAd;3#$6cmfY7<MJ+l
Tp~JUpTIcUBQNokltwL4fZKm%0*bNpmEw_zxs0!uthJ1=3O03mhOPX9ry{f(J8fD|<OHTc&^5N;CF<_
_?e~K!OjEoiy@=qybW<!BruLt4({LDl*ZvJxT&Oys%b{?^A9Vg-F~wvzA}@og4P|DVAdss$w!X$H{)y
*!x(cIV*T6{~M`-B7(UWNOe^5&U1QY-O00;nGTEA2q9P;XH0RRBv0ssIW0001RX>c!JX>N37a&BR4FK
usRWo&aVb7N>_ZDlTSd1X*dtJ^RTyz5siewP*!`_NmUh4M&w@OY(=Qz^x4q;({!NJhK)c>lg@M=43Fi
^enZ?#whzW4`4A@;(v+GG`l5$iXRyhmcq>MwE~fu=TVjZq57y!j2LZjF691j)6{)2f!nSh}%fl*MP}^
cnSq<PC{o{023K6GV-eHT(;bf@8WZ6bJ=yDy1G+uN9WedK0aX-DoJfEZw<AkQS-)Zo?q5)>;859a|55
@S2L;{!?syKGad?6=m{Mao*>&2Mwy{Q!REIPu~D<bW;VStpht&)tpxZS9m9y?8BRV}4_F8etUV!5@nD
Ng;6foQxdhEU<T8)JB4I!)|CfvKW6rH}?H}AxdtGa0(Dxj(aNldFn}`?D(V!1P3exu<W@b7}aajEOsy
(cLrQEQWN*>tS&I4PEdSIu{Zm5s2`~u%|s<mBxv~|6@ujoO(_?YAix|gdVl`FcJt231=x|b)5s!f;q3
s6e~1QY-O00;nGTEA2vR}ME!1^@u45dZ)r0001RX>c!JX>N37a&BR4FKusRWo&aVb7f(2V`yJ<V{dR}
E^v9RS8a>jHW2>4ze05=w@Wuln-U5KSDJ<v0!KJ<DgBThj@H($m6Ih$lJ9O?n%~}M<n_C+Ewm;tYk4#
?dS>RCkt!?e0#iY{V6FBm)huXxI4E;yUv2lHvR*w@A{6aH?X*@qUJ2*rYVT~x!m+|ucKUv)d{{LfDpm
3HPMX|0$Y-~LOz=7=?OW+g7;97}wEA79MwD{6RT;QxgyyBqrS@EzTt2iruZ~x*mt>=Qp4k#kx3Y!sX~
1D06)%;~T47^d+4w`p-ZCe1k%d&$p-4$V3ItXw0!%t~(IUqWGF-;Bbs7(nrkmAjm1*HUyOzRb#dT&Yd
A?dPJV}zo|9>)>sC=zOke-D?LR}_;vWDJp065E(XPGs7b*SMA3zqq)j(3XUk2Lk#2A`(z>3y;XR;gCz
)+bw*MBvD8pWHOkKSak$848=ng<S4g<|O=B$9H-%?YG@aukk#__`MJArvKcVn0?-`r{A+=fI)KJZEJC
$=T$V%#1JlKcOPXInAjs;U1%uX2&@miQy=)E&L`~0TIqb?J!h}?Oc*BIp)REf%m?9uXZI=;?DH0-!Af
ytJ2}uHVpue^Xo-A4wA7uXNC;NgQnFk*IBDIHvun$OI}SY^=z(rwa;En5OFjT5zh$+T@i1N9<?K#6j~
w8Gt?vq?0sf#6)J{48rH_;rUb?%+ou|=tbtnRyrvpp&vGxIO4%F;`L9ToM0Jk}Yf&h&;(2t0OV4pef9
oPZIkS^u`<=ai4Ce|^MKtc>tru!aqWgkU&gFKmAC!dqeSco1Y@8f=$7+2+*RyQ+wD7K!H0B_J;w;C3d
)6*(HNsVNtN9Llcz-1@X15A-m_s9Wj&WLFciFcRROd7G%GT%~Y4g2-w+c)GLz^=5&BsQEmDt3E2&JZM
*0uxw6N_zOQ)!2^5)|1l=G4Gh2XN6E^-Ph%IcA^DPBCY3uWJvQIFY(9Yus8d-&kBipxVT_R5klpYM_`
Xc$?t_TIR1K3hMr_je=#{HB<bX*8WqTr#}xt1XV=%4Th!~lM0v%E^IkKwmKsG3<gQQ$z#ZlY>c7z??u
615UA`<d2Z){>*zLAY8z)2U3{mX(_<eLPrs3L-i>M3i#URF=$SFgK)>Cvl71Fdf<fY#KZ_NJ28hJia&
3lc=r2b_r)a!*%|I+)7j+*YN>_d>y(8hdCyQ5_|(i?^a>Bn5ubZ+b&nHmTnai^{jKTp@bz$O|uxW|Z~
B`w~}D-f%cMw89wt64V8-GWz3Q^p#9H}m~Z*cDY<OyOVNUe0T{(KxMOUuhNAbK{E^pqDD)APstrM#E6
%4)hy)*Qv+}DI){oLXw!E{E*6eRd5rvDexB}wLEp&Q?-#2vPE8E`<8k1Pil3Thr)s~d=YGiMwhudmuR
<AvR!4LKL7gpci(KApWnXt`UP(d<W_nR^MWd&@5RwK%+(zaz7X9w>gPCh?5V!6HAV<0l$Q&7<U=N_hK
(o<(4{D8Wut3}D~VnxMtlflyVfB3-)QsfT_Kx_ib<J#=@X=-EPZ>-Ekha$9J_M%PUSRnHNNn(?W0=fn
X@drkWUMR*ml!@%*R;Qt@KQDa@n-d*!oC=1WWz#XTlreSkv^&KUy@x1s^tJrXCn>iQ%yc=HEMY;?;pm
i=a*YTp)rO$qX9#Oy~4ueI#PrNq#dYbMYjbG3oXQO;~qJ2}AREyy2V^0Y@V4+QMkCe;aL0uQhvHBj4|
om@;LL{;NV}x6M9$h_+}VqW2Or4O{P(!(gkLB@N@7Q@W#+IxWpy4Z`SjU|@&;d5!rCoYwm^x;b<&ghq
Kwn=4#!+c5Np9(A9X6kx)O{=(egJBtj}&6t}%)fTs|*-dyo#Cn#h!?!2w=SVycs;o=aTz%C}f$onD*`
n5uh$`l74dc>yj8YN1c(EU=LPir$fD!^2Psf`9?urFx?4<^!)`y~jRS~bYLGYE#CW_X?Yt%OBl8@09_
YO&PN*>udG}}n?2Bc3Brbf}kaiS@9UAn8CQs{Kap@E7j75k3O;G9#M3=ezeC#rT56S}gFkJeA5i~w>v
esd#vwsa$DVod*j#UL^IeyS~eoQ-+!=ZQ40=e`tfR(}CdO9KQH0000809{(YREmPA=Fb8E0CNWb04D$
d0B~t=FJEbHbY*gGVQepLZ)9a`b1!pcY-M9~X>V>{aB^j4b1rasbyZ7m+b|5i`&SUzVJ*;lz<?bVpaX
_Jj$5z?b|?x%vFS#OENP<LH2;2-WG9xJ<dE1BA0PRBWLjrB@OvxuGsw;w=i$5c(rBTIq79c;+Om?`qv
Nx(GYu*#TjM(6tJ-Mqj2b;3;^}QVEQ+F5f(U-1!a9UpIc(9Pu921n@Mp1D#NT^e3roEc9tr#gp%%K44
Zi}7&R~z;!0DkeJFSdp7<mlBE+92|p;RcQl?tgmq=^qzMap=pD!75icoMJK!|bZP&|7R4SMziJt~j@2
AcByl26-2zHwkRDmRh*|^g=#s<FIo0ua^#~vU|TVda!s(FyFzQ(eFK1Q>(r~t_-FSp}|)4%EOCLJ%Ts
Ti7j`kcL*rz4R=qeArMLKA>$+2pd;9AklX8E2sG9Nf?Z<@Y)bgGk$j@aaG;)VhfsbaJg2TD1vWVA8aX
k;!&j?hEd$<xyu?7wQn})kk|AwS*)fnsV-*H0nh`_-lONkB!ni=@N^0q=>f+ElmO^{%<g_D8SR13}cQ
fLW5i|e5wc*h?Cvka@|6``+CwBa1^u#Zt_+0SQbWf55w><VGTz`qL%cE)*i(Bp#Qz=eP6PWd1J}ira$
I=QXx>=L{4D83zVD4PdfS^$g7XyEUn(z=Qd`t_g`xSip{P8kM#iHw^_w18oa2VG#nZp#8b2Rf#f6W)h
Pz7*=P<{!&DP<TOGDr#NxEmNCncme5P1IZQ%s@UsV&-@f1s7(4XJ=d*({NHZ_!`#;%Xdp};LivjyU76
4O_)=onk!iMaW-XmjK*22MiSTf66`_aZUi2V-=sVzpGody5_W~@tnhNJa_$yC2IuQlS~Y2HP?*+KC)}
ldLLpq#Z#h-oQOoTaJiz-R7wmcIk0VlKV_jzZ?IzRhDZ|-lA3SE~x$Epd>t?3M+&CkfZL{~>^lYK0FN
*(AO9KQH0000809{(YR8a*-WxoUf01^)X03`qb0B~t=FJEbHbY*gGVQepLZ)9a`b1!sZa%W|9UvPPJX
m4&VaCyB~OK;;g5WeeIOr1k*Kue(6_F}*Va@Ya|if+*6W&~PVqHH!4DUehQb+P}wGn68Ul9J7-I>a_L
&yU|cBCFb153Y4dX-x&bt))JL?2iAC&ZqFX_R?ssQg~=;C6Z3EmNm<sg)WR`HP4^;85No5XZNE0z|T`
zslBjhhBaO)$8uBE+{=?x(zn@E?<{=gnwq|gB86vR9r{Q8(q!Ib+7!mWZnu&yf3c*Et+<l^ifn2mNs?
S~=P*EvzV2IpF?ydQfX`;L37?;I&TH2w?u7$?5l~xG3+pBRG$nB8v>-UIt-!xvv;c|H!773g43);BbO
#W=*3NT<NEYU*mEoA4@Hrb?hc8*?l<_Xh-~h*P5?*I#iEw9i8zr+zM+ttCZu%QhP@)prbGpFkn;H|t$
f`(uw7h=0@RvO!xJ9_T{`j%Wpb#ZyA+_{bwjJc1Q01sSgs>k7b|k(XowtvVnEIcH=R`aXW1<vDdBlrI
fibqCO0c}oNetLThr}c49ensT{M?Ul^wgneUvtZ=X^wZG&@XWZZ6P_3Mm88=@O#-AMu51@FUT;|8BB%
bJNgh4xd(0q4D|u0Ht;iVti`~olD()He8xk2l@85brBac(QtD!6Gv^vk0#1!o7^Lnf{}MgQI)|>LX7G
UViS^*f59+FxEWHpM)u;ptNok*&4p+3^F2mBsk1;5dW1+Nc0qL9vcN$E8P2h<NgfX(gffZPo4nd)ghA
ty#ef{>ffNWu}AUog<G)}-)urq@%2q>F+Jnla}e%Z0e*uw?uo*=yNX8}s+v%kPkDcq)X%OBx-5t=&4v
qU@=DRumOgCN1Y9InBe$oaC7vbz1z#cg!EgR;?i$d8k;MHF-H-}Q0)Utvtk=LY`v23bxl3|()2?SWGP
)hkjTi86P?qOQZ%dnZ=(>?9dmLAmgWsmB!`*uOBjMwmfGDED0h>r-nx6Wk>$y%DuHY{ULBQg16>Z}AG
#xrgKa_Hj4S4ge7cQJFsC7cnhRBtD3R$BuCryT?pq8teGuHKFg`)6GE3rXwZN0efhm4vyu<VvTdvgsw
mwA!07+F%Gi%pui<&7!>1h>zYN!sx6ra^8nFa9|yk$@sZ9c-m(5bCV~5|FLqs@`XmC^u9rpsaspt8YC
_q!$c_+Ehh0*5X?EaHBp2ZFc8mSO??SZn4O{11ZX*j5);)<f3m4;}Er*`%bUm37YnRSM<K1MQ%R;<ck
w(rh1m-)_S`|!`#>(!=wt+S1%FS0y_}k%YNcji*Z4>arv$UrtqBwyBud+WLFKsZm8+kY|df?zd+I1%W
)kR5699M|@PxtWi?Jp3PaH^n-$e*aa3Pn?`kVRO7`I*!H%En84ph6=hT1h$p!kU0Hqo9Qtd#Dwqz{Mo
Td0H8qZ{2~VwLn_uck4_as5}<tdi%YBd)nmt>vo4wQ>d-YqOo3a;B>>pNsMP^CbodR#DS|tE^(_spm`
HklC#X?!N1b|-&qRpoiFsfQt$LE=Si%v`p?rFqlBJ-_F*<rU-NP3KhuT4P_u`)gqM<3h=-vhm+z_i4l
8w-&YH{g*MdHWkXJIV*STEsA5cpJ1QY-O00;nGTEA2$=~O|_1ONc64FCWg0001RX>c!JX>N37a&BR4F
KusRWo&aVcW7m0Y%Xwl#aC;K+eQ@q?q4w|g~+WfC#8X6y1S%w1A)>m+mL?P-H5StZBHX>#LU>cPMZJT
b7!oVt!&y-s9`~x`<QdjeQBd8x~9sIrP5g;#r>M75KC2%kYz3^qjxGNNV1Hq6;2DcCb5%7>8%x&G_cZ
3J{*;DLwJx*tmTfxhGePARWgdAXrwlkHcl8CEsfp?x33@)htr=_<|g8`BO@0DO~lX2x=~Q9RF$MVDsy
d;N@nlnid{OnvbFIWx$5ew5^hRaB=nF`<&-WP&DZ5l7ApUpBYcGb8SiK`$_k0V{ONoo@B`kL9Ud6IKl
eu|AEk!G8G=bNy{YgXdpZ9MwBN-SS3j`x9hvj``8@gNVm#$HK25&97>^sHIQD|YRu%dAZGQ7^ddKn$e
_HLmL2WG;s(q;n>HJ&c>NdGw7k}O+IVhZ}a;e8(0nwzzN6FjE>mPsp?J}H=LuffIMGEeeOVij=v7GqO
8TedSXU1ZBE`HG^%^OclOZ_}IQdtzq5W{okt@Kq>yA%pJ394eLO<i?^t^?^D2^eQ&NiPk_M!IYr*PdG
<)KZk%b<A7jo(Bdzh&NtFA8U7?7%97vBA{)ng2hSH-shn;0iHEFeT9RtMU||K-d1tMf@qu=LP|4=qco
a`Xxj1rMBLNUq7bOnEqp-1H<)EDk#C7RGoXVj?k$_GsdN1k5wD%A?0hy`DYxD(xOQjNzLGQa%}l{9+1
c~wFP<I6gzB^CqCwP<Jqp@8@MWE%Wd~h&>9L8gdFy+3$i|Ctv8@W_;^-s|=#gPV2p%!xZu-oHkn{~Zy
uL(MxVkw)aJo>X3}Yuux;3zHF`QOP>c`lb_}HsV%(M7mBK8yUVeGr(0ljiU3k&v*zz57nA6i`wrg8kK
ZSxhm6sqVOM|s-d@LliQoTu*%dj780>(}JACbY5V=cyGQzT~B0F<vPb1uS_Pz!(*1lWrfIU>`JNXv8o
N0Wxtl>;_L~FxhRz^BWn-=^;gNA0`y5%>!JJcIUxk{C^I1q3;R!yqB=1FwYLVtBI+;zn96zq0H6_Q=O
-mw^}KzrZ((=6GSkwq^*%x2$CM;rsCzM{DoK`5`W(x8Tp;tf#vrw3);EH7>$o3M1{*I{8ZKyKkM8)$A
Xrd15>Pib$KPe`}Re+3?l<WB75I5AmmD_l0Cw`HaVGIZQf&Yh>gbW_+nU+F@WvSbgw+@g155R(xoxl%
*AUS#=~R>Bz}q?0`J|(>c_lx(tBK9TpV7>XZZ^y=2H;_M-{h(dCGC7O`L2I_j>rG0R2JgG>nus%I)X=
%Z6plr@IRq_X}lO8`oqV(anG#E8fQI$vFBa#VfX!cSxhw_1cXPiL3ZaZo(K$=rL1=p!l=Va0G^?O$41
%dBd|&@nyIcsQen~fN4A4Cr@MVWzvQSd~tFG%biwv+o2^ot)kKbHDW7C8f-$G!mAX8G%IRCKI+nc+bh
X{hkg~vnx?}_;1uekL?fe4);#uFAaDwrm`5?h<Nw}refxg+H+aAMyG__NY@D910^T5<4y^xkXxG3(>t
d+EKm!loP7=W@f5f9l;2;dR4sD@F{_{c^ppm~a`^+TD;w%0Sjad<g`Scf1O9KQH0000809{(YR1P13N
-_Wd05Sjo03iSX0B~t=FJEbHbY*gGVQepMWpsCMa%(SNUukY>bYEXCaCuWwQgY7ED@n}ED^@5dElSO)
RLDy$DbFv;)&+7BOHxx5N=q_xGD|X3i}kpal$5vtP)h>@6aWAK2moDLzf`L|E>cPj005pZ0012T003}
la4%nJZggdGZeeUMZe?_LZ*prdVRdw9E^v9RT5XTpHWL2sU%^vwsNGZ46u3{u?E$&8X@mCKUYnvHf`u
YWw5?lNR7GkXqv(IX8NLoFd3T$hfoyDv91iF8nIW?*`;M!#81LB2Nga8w+PYG$=-Jo28~7+!t5>2|Ro
hF}_KJ`Ds^)C{@2OMm7vcoZ|5eGh#<?3-^$n|}6m?rE-mpVAaaN0lv%MHs!zk|CrtJ@`9(jWcRUOh~u
quoK+8-1Xd)8ZaM*i!>rIN)e%d*v~Jq==1Y#O_+-4#PMO1|2U;>6TtK%(~j%l?wHFWOq=?Aunt-|q+9
P1WV>?KE_JWhM>nP?Yz)Z^T&mg(}#Drvu+%XFO+LzkU0I-{S+bPq0zkkeUCZd7Q%+If&jdyEt=FZJ2o
Asss^?b&2dycD49nCuV%niNk?x9OiusPxyF!#;KLH8@^sK_*C*PcVA%iFsbl!08N4-8uMi2Cvnd;PbD
r;f+EZtIdrWuFM#h()a3nUiJALa7WZITpcYj7C^{<iH~n6$R-N7oy9wJ`mt|j_cv)`1B8dUr7`?ueYR
sAYbGurp@v_zYS=x8}GJ?2P{6ozL#op+rUyh>~%`p2O=zS-8&e$_FEWTy!p%){62f~1FCs_5?k@!;oh
ptjd2G0x~!+CM8#vaHSG2<uu#xBrGChyu|00(KnKa>EsVcgN$vcJkK_p@LxYk0RYPd0y))77fsdu>v7
lGf82bhGu2fs(t;*(6arC!W06u;>2_Pn?2o&0fJVf8=T!jSnl-1Jh0f{?00PXu;CaW0|%B%R+(fjI$4
&*j1fZjMf#nztB$3fC7HCZ?|3|qgfEQzS0l9qGvz!BCz)mZ$M^_i};0~V|Dvdsj=NniW3WQA9Rc`zLP
wDZ4IE|yXmmbzT!%yF^@_^iwaeao8Cl(aEkE&!YJx4C@Y=-($jOm!ccT5qL?)zKO9&%GP(KbJbtw>KF
Hgy<n84Nn|Fktx^q81R+oGHhz#7Yt9uXI_B&n?-7ot!+1<>y@$+&1ji1=Z@e{W62Yh{|tX18?d$yFS*
Dk$n%;qpkln|jIke6Xwl6QNM5$J3{HE!8X2y~&h;{>v6`-XqOFfU2Sz?`e&#;s-9#4QXWu{k2`!jp!<
{(C$mtO8@gkA#j@BXEML-{b-xt6<`9zxxT#*e`%`bihJ8Ky{g=L0_ONj#(=5Rs=P7Ublo!bzikzwd+6
@XU@)T2SIDUhuJ_zR`(p&I2G*8J}g$%Xa+JTRMZhTxUUc@q2+Le(={X_JizaZVGZ1rz1$;@@QjeLU_y
sq3*xxU4WX**V7xqvscZBvGVlF+WR(OM`TjlKfaFCiYdW-4qQrs307z=~CJ;;vz1S;pZR|@YBhXl!Y0
!p(wZw@=j4dD^h~}CU`}xOj*{M?X5jBMGtt>#H@Tv$=>s3`B;UR>b<^ulTq9`s9Uwb}kyh<g0sxC~!(
CUELSA`6-%m7e0YNdd)|91jK;5dVa2nTQBp~1nh9A-JIlp{*}SV8Dk(uXH)d9#>ofEeKHZsb*S@%EMQ
gv60xVnsdO$Hf@!4lJ*)y9s%+aNNcbZI*<6qXTJTk<QgY@MhUFgv`B|`X)y)!;t6Cd+}Vq^Hgw*9C+R
CTUc>-@$OMjebZc%V1gtt#BqKxUty}5aB~k%9Y(%yKY-OPf!+1ADMql$c35YhWgGT42LGk02gVgrRil
#U7NV>nxVfH)uA>_7E<Ha}mrJ6v|K-$QI(G`Mz{<th)D&?DPewSX<;J{*<?JBsn=YV6Zuz>!nh*XFT;
Xw!&{2vg8~u^$_8I#LtA|;<LxRS63}nz20<!fJH3BdrbOb5UeoBHHu2&^-+NN@&37E2o3T3F!8K3;L;
|=i}AQD)dp$uSa#_AHJq5v)m0@smUjJsZ=2c~7V#^DZf8JTRBJZH`#k%dur>h+Ga&Sf_GhK)IIL#^lx
5@&%3{ecwxn|O!UOl8?V!on?B?8Elp7n~u<Kw<8}epb#(0)}RW7--B$EGaDrRO^ZGMzjDSAJR-nJ|yZ
w0i=_Nw@f0dMJa0oyTbmv7q{0<ZqdH45SqowkGJ$|f=jGDHq5Iwj~{FI*H|ZVhk8b@W35hyRNM~0KdC
U4HlqJTnQV^Wj|!Yd;fRIM?6JjOc(A6?X=a^a+(${saQ{^4(3VtWh_H9E>ndn4#?2HhgM7h8i@9`W#l
BeuQB%+-&^kfw<FZO^Fjs(EIg`S=0o%7DiA09l{-m}D)T76Dqtn28CV^S|gt)#hLLrenKG7$v#nN@N$
Y`Ic-Lm>oI-ix^k7(Vl6;%F61?^D_x)B(_1IT5LSOU@@9lfMW75%(gAVi>7XnS*5#G~)HG<ai8kT<z?
3~Ihu4D2*U)it8nVLv=7z-lp$yjFDO1>B6eu0$XqCfd`H`GP<<1q448RsbtkjAKKsO#nY;fZFxwBdVB
>0|uV@T6Z;YH&%}oYg#N>Va9UVu?)#0^i@8bUE>f&V#ix>Q4r>Vt9d^6dwUd61w@eo<*N(7*+&avnz6
|f4W;TYV2ol+>Ol{0Tum3~eId*n&<k&E7081)o#Bzpc50=>rWTb3QmE=07*PZ{w`ww{F<@`!V_P3XFX
2ebsHmYp7Pq+6N6(z?CKdBjixZD~l2K${(_F3dH1I|@gU>b;vAZ%WbY)`P(1QZcPIZ3JJ2U$>34(8w?
$8Jj7~~G)1*WN?Yx$^X7`bgc&y6}y$a-<smE?h-tH-e<)*ZH{NW<@vIQ+94K=}PUGB1|`S`Ldn)d&_P
;$B8Y&)6%`-}6z$>W?9njvJRxKuk!$<VlccLWo$o=?{QR&TJa68=4uhXXMzfX-!0C)edUrA|dvA8qp(
?Q#3#fTq0&L{jk6er0i35$FUFAqh3Tp&L|02HXSo<4#4g~=-!WTQ95QLs3-EuEH2-PYW!C-Dy>5>I_N
l2)xS<{5-H-Pmu(zj#zMpo3&9ia59x@GiM5}(Hg||y(V+Dog4QYIm@VLgV^TCPgoSjCnEobb`|Oo=E~
MFsq&KDGk46H&(ZKzCHpd<mcP#>t5*vGEY5R*%k8a&@tVS31`<BGauhJxRt(d*Cc$A2iun*8F(meDNS
FUiyb8phQbS+?fW8s3fx20OnQZ~JX$D_&9iY#Of1|knTbXs$&XImf(VzG<>6Oo@U899m~62nWSz^fr@
ABDKXodcY2Ak_c;#pgiN9G=J99r>Y^3TiZ*vCiBefU{Z&W_}6tH#6gb>E;=Prm8k+9;J(?G>HGS=6NM
Az_4#|FonnT!M@CSK?y^{kyHY1jiWEZ+J_Kru6u6;*OJiXkLcI?>}Lc3$m(xqq2ISGi<&69W4d@kM>>
tU{i_>&A@+ny^ohj_)^9jTU;ltFN!uVi|NMb=f<vTce(olu+!2qXmlW375AM{DO5$p{lIsrWpEm`A7x
W>B=LJtitmJeE(z-{zZc_~{*1MMHc-u}o672maEVPpn$5krtE}wmO3nIwbyX*pgvp&1sAS{7jAwmWZ@
i9^kTYpt0XP<t0cdo{R+~R#28#K*38a01`G}?C%mJoSC`Ul}fPMc%UQd)9&Os-GKs$NSNk4Ok5qgRM6
qnHi`<AO>iKoyP{6&*gqHoKZ+sjnCP<pvjC6eEsZ#XMIwuT>gQ3VZw)fHmL{*`9{ZS4k!^&-w6Y5#fm
RaTfH=CEE)2H<>Vk>o04)w=`4yXX2wdCZPp9F@br&cw&*1@N3qN!7^!F-H;=J__gKhCO%h)Ht|CuW&_
oMp+^q9^hxAR;txrPGvx<7SU&q-@_$R#h-N9G8$}haLlPYbAOJKSrz_mkw!?k`Gw``RIl5jtPNhfZcC
&vXmnRT3+ScPpG}c`>7mjvHukaA2^;l%m?DVl%xo}SQkceUhEw)go(x5())5+d6?3F#U>bR@_e9Hj_^
xSkxd@2yrh`Np<7Qt#GpDY!rYm1)LLE5S8qVdDAIv19M5*J;^u&8O=ve!+FU`C3NuHrCL(Bw&hvoTS}
5~A7jQLKemVM@^_VCxzCzGrfR;!eu_)HxROU_J4%G!${V+OQ2aLdSI^*czK*w%#KbDhxl^&&zs|nHtp
ez1RtlKt@8#dI(;zu;D_dCU*voyfsCHYOY^+NRjVja!M~*B!xg9be*abBQ{dg$I`}>ta%ntBsU1BL%!
b3rWGIx2v?V)8U{054s%%SMhA#M6#Hb15XT<fk~M?%rITG%Yj}^8Em~;%rM_u$_&>|`Hw)SRp_^Hn83
ZQ!E?*uMxo8lM2iFu|Xod&xnCHh$5L&9`|Fh&|3jBokvPfvQdq56fTxI}3Xggdzzt`@ArPmRC&()cB*
6jYp16VbflQ|r_x$Zb0mHZ4<6R;Co_y?H6i<qa`6;NUycnqrnbb2K-B(ZFM7~+DEq<0WM)m+7c(+h-G
`S8~P*V*f;?aZ-4s$Ssae^5&U1QY-O00;nGTEA3GNg-WM0{{SF2mk;c0001RX>c!JX>N37a&BR4FK%U
YcW-iQFJob2Xk{*NdA(J^j-)maz4H|%atLG@-*RbbqGY3;O)l9eySGsb87KzN7~8Q;_x9hXY}}Zc*^z
QdI5ae_di7qtvMI~*w=ZA*gr4^kf|!lO8I|W=XvK=MEQ^9(YU@F}VzhdOUMr7Zy%Zg!mGoxjia(%Tqx
{7P^>B^&hzc$D+BWdX1ZXacHO>gb+7qflTNXJ4Fsmio2!;Ij+~Kd`#lJ~%*Q`4s-^#N1_kzwlHtPZ9m
hl%lqm{!wIYHtq5oU`Q(y@_1-NkvFuStA(<URGQ^|NWiasw8Pq<3$l%)<58d{l0+*bc%LMKRzA!nGl>
jcO{JI2|^2HQf9Jo!0VD09_XSVii0fx#sN_-$0pB$_DPZq*N;L^9#R1Nw*k7i4KP~zC~-bbyY02xp)7
ER)m{>k1GQjlix=;BTbR|o*L5k1O<M=G*<Ma(lR_Q&VzdrCa#4U;c5V5b;wD2R&RilFXI+=<}QGv;+@
2ST?@y%x0jVkxGn<a5dY!V9*u`jpFadOIl^!%RTRCXJACFNZj(}NlU5&|Rrm#hv(VA<kW`%~(NAO+I6
?rgVQ~m}3Q~jKAm4LKwg6d+J@xMbGrvSQr9E_*IweRDXbWd6d=Qtl#fRWeO9Lc)+g1+c*kr&1IB%m#!
H%qugrVIRCYqt<YF!x>?r8;65~mQt$_<Go18r5ajX|B4hzrXgw;6Cpob;!WGTcvzzv44y>U7V{zk|DY
%DmpzaqF#EY%`3tqiUeDdU=>U&@R)U7rR4SO&+Pe9q*sc+z#%h*E5k3oshy`;`~t>KWQ<LhjApS8S2I
?ofQ2JYeqlmG<xBhxSMDkZu3dQQ1x`8R6$_9n>S12d<#-IU#&^^haZnMyo3Ao?{SMwyIDIH`o$i#P}T
EBH}FFQtaF#C$*HqXxSNUVS$p4IJi6n41Ne#fMBJAS5kh8u78LmA;gA8hSZz>M0f(l{c4Zwl@%TJ$r*
fo&m=D!XiF>7_ffJVtjY|~K(55!j33tfq$n_(s34{BMt?-{{&1ZIXb&8&Y>rs526g`7}^_^Hl-{{cD!
f}9A6#oJ)eO{`Og^Ep-xa%Q((U3B~F%bVlXQ&+(XMIZQihlr5O9KQH0000809{(YRN=cDsO1I#0InAR
03iSX0B~t=FJEbHbY*gGVQepMWpsCMa%(SSZ+C8NZ((FEaCzNWU2oeq6n)pP;8YZlHdRQ0JsEI;Elrn
TMH)2j1}q2!TB2<(vZ#@CQm^QL-@T+rQMO_?*`6k#s7&#GAD(-eIF8?nho%;^A`4zKMIN|bkyeVOWJ(
d<RJ^2GNR>x%97lZJ3aLrC<nFZ=%O!7??&q4XnclWcxdox3g%oQ7i?EG!s~4I{I<HwqKD3&PhSnLGZQ
7bec6ZC$ytrpgC1ftyUmK>h%GaV|wQ?#>KU~hvE@#E*`KQZYi|dO&&NA|msa7;<poKSJ3k>9C&2tx6F
{jdNS~6W!T^0(zLxOcCnH*EaK9|h+?R8u-{UGGssc0Hj;+Hci#i*=}B8SYf&rbSkdv$SOZ_S%KxAi@|
k8N$N19?fy6?2=pDsXFI77s}&h!~vq{_ytNt{f8DXx^9O{OqT<XCJRKA}Lp_SO{4tP4z~>N>`PlTy2^
=HKx+2%GX?#P9G>(Q(Y+jH$x2-Ep<URdSwIJNC1p#Yp&U69YqL2Cdt&HF^7`AH)}~zG<401B8{S`Vhd
7WwO3lVg?9^WB=~FM0hE$gZ#*<_z|Gr9MBveKYhUn@Om8IQtkFg~Uoi@ZQ8#fZAg)Hgs#&wttN1oGA{
I0x`Hj{aX5f*LU)i>Mo57(muj!tFOVKdreJfc@CG&VqBD*nkJ~L|wnu&pn{T)JoLX?(SWTJFO@n*i&O
u0CPrgdTchqN9_8YC7a_`+C3aMYqC)2RV<j-&!W5Rxv@={4m|A0Jc^YldQKB_6P<HdD1?qr2d>K!Oq*
4LG37HDuYEHwdT-yLSvO3H<9_4dd%A4V1)RzLMn2*EG&86qEjI7NRo=b)~(D!P&E!+OZ^o1QsHRKPhB
Jv#%mARh$Kmq$3F#2s`>l6??M2GFAerc(zy|Ki#wU?4H$0O5XT0b8-3ZLvO?s#P@+Ic}KyA&Y5G;9g%
H>exv}qf-|`Z<OZO8Ly{j)$oJ&+$;rt9(}9LCh2tKY&z7VNiUzc0g3LzRPM>BBY@m7XD0d9l9a`I9z|
`Rml)#BCu&GYNGYtF(=$j7E7X_xgw6*E@Ptk^J5G*>9D)59NMJDdWkb|KH_}@l=tsnot?u3bk9uqr(n
A{_!5yR`0oObN@mP7s&M-C;H8uNj&&QGE8mg-eLr)ubj^BDL}_3l=^)?{SOG8+Lox~co%4#aeY>Yo`<
Mrc!o!JwMXHgVbv-@rN)4wtziY~AYZFd3%48OBQ22tJswavQj{G#0BZw>LBGr16+1eJrU%r_Y54<qPs
VBMk%A(ZU16`0ACy2WUAkiD^=C3DhCv7P=t4hek*1KobXWQ?(<FP6OjB66bkLu*~QqjB;Ku@cuY52l)
1qLhhCO@m}wB?zGIHUGBl;7p9@kgjbB#y;(ceLbOX@(}tYSW>=mvph3{OMoOO3@(z+{n<{KJqg;p#<P
130_n^HRLLx|wX@34UWE<6^>c}Sl9O?l;t%bNFR2xH&gBF_?Y@Ra>ou4dWwpNz-_7T>xpqp$gvfOkN?
CU``b|lA&{iH*kks$(L=9~1>8I<Z4;nPinJz8#F--gVLQr;E#0W$u!lAAOXu*w=7dy~h*#{JM{<2X&d
Hn1?zJ_z=QDSq7X1c}4XG~~N3&+xwMqN7J2p4;fddx`@)XUClrb4J1@lynz@NpKa|J0tG!bR#2`s9`v
*S+|q;1!U}XdUJB?$5pJD)oaq*OJ^NS)zn`ppu&u<r`XFo3fQ@0bc5)i`>7V9D{Bh<-OWg>JJTj+xO{
M36iGi5uzHaNzxEU0KaR}OxNNe5)B0qfG%wus%E!F(J=BMXBlsBw9+z<H!DHiSIN!s;hfBKae#Q%PnZ
7Z-5YI>NP#oO&9anc0Hs4x$f(woCDsx9irpDp*C#d8ofP%oSw`l-va}^rDG!qIPa%cvM$ly-Ma!0V(M
e!t=t5LYKn{-PF!~y9_1|LoQhNzh_^iq+Bm5Cp?&=1hPmE58WXsYTu#6Vp-Oa)>x8soZSZD=<;_|f#r
{`CJTc$2u2gmmbI{MfpGMeJ>4BY5lWnm_%BmNkj<0BG)E9;aB5uqp5G3}n(+H#2~7W3rd_P&|Kt>M%Q
(_SW4F<k!)@<2u^R6Y%bI-Mbws^EB`?)#d7c#sx!<O_9~4ztbZ<-0tv0@1Eag*}`(k4s+Zd;SMz<4|R
Y&5GWnNbdC;SvPUkqvd<zIe4a`&_<TFj;B%C0Owx`K&ZyKQBs99W_J89EpL9Q$Lx#fVU$B%De=<|y^B
=GkKF?$<<NCL-mT~ncbA`K}!(RAoIjgHK>SUb9(&!&hO9KQH0000809{(YR2}BDrQHbt0OlP403!eZ0
B~t=FJEbHbY*gGVQepMWpsCMa%(SaVS0IAcW7m0Y%Xwlm08_y+c*+`_g_J1A6DLzg=8On>&4~L^cq~Z
Dbf@R)CdGxqHH#@q$8y!&SL-fn;B9fCCh1=heWpK`{Or5CJ2J}{Q1DXTz_QMH=)?OyStA;5X@#t!iyq
F*ov(K{PLEUTX8G?*9zTyE_GYim1;y5L@dapZjxM8`{Z#aM3J<r2<~Sy{Dy6$7HPxe9?9*eq!4)%bsv
=6?ixd!R%IiennG?m2K&vPmwYRfp=!jw&SfDwnh$(0vO9qvxH`OrH<s>D%W~UMU6hB2y^$#>{*Ney;!
UL@_8v@+*iGHYs^mq)?%KLzf0hF+|K`~j^G(Fyfz%knTGny$O_W)s;+m%qd<$yhwvmPI-QZ<a%9I!KS
tKRcd(5d!Xmz}=GT}HcZ$8{zeYi_5-+lh@-{jNvm#c`~3SC#F9_W`4Cj~CVd(rTWH{98+#T)Qa$xVx1
M(hu<uhijBOjX3TqOn=aJfbPVrDz^2^$=^JHIQ`jKg#-(`Q|02K{Vc7UA(!v{S-09p#+k=Qi*PO(`xv
}x|XE7wtUdD*(@!%*6f7}46mM2K?$5MXAFL7U;xHU<ZPlcLk$0tfv*vRkM_wrwe;MXv&HX6(K8yLL2g
CUs*-W$hmBR6uUPG-{C0wEC1jV8Zua^1eLN%fyPedm1(oC$L;?I_UH(~9v8pT%EEi3>BPn%dgy-~$q>
&tK4lYY9@-FKU``YS;iLz?9I|h*@7Hbwr-U#FZi`x`J7n7Lloaq)+^%ig?SXni!4{`KT{7D8lM9H)w5
kc_pqil8z0R}qe2H*w7gb?*U;B&?`d(KT*@#iP@7K~PcXA6n~0uwf!?z_%JrxYU7==QFHzepc>GPDp6
5&h;H;NWEjs8N7gbjt*>g72?ySgoq2N~<F7xlOiKew&2Pd5mQffvIzp56}WNB)4Uygs1i*hqCW5i&@Z
O;z<I=kXVx9F+kWjbW-^ZkRc;K+2+8odrC~XGfJ6qo9@=|(e&~W%22J(=Y1EAGSL?^hILWMhrUwwysk
xt1;hIcxcTtfGA{VD927E&`B|F)m5oW*<4(d`kVFNgjaDer+&tN&$EVAbr1aH@@k3QwC@|MT%y-K-YZ
Z-(QZ^F9$6fSk7!nQONs=H*l7xL?v?%iL00|@p!7R~`mL(<^it8BGNg`p+hpH5=A$CyOz+mOZ_|bF_J
_)5)7ER}_Rz|2ABBgr`g&+Wg@ypl{Bq@v>wpy`Y&&~#p#fk1*FduE};-mA)Sx15J-5p6QM7ae(SYZ&z
s@OWQ4lYeiEZ!4Ia6cchQU$IiW_>uK1ZXQ$-iXjwIhKYC$dZQt8ceyzCFg!bLTkxM8kw_Tb7+JP2vTI
pe0O5#(=fP5aV{;W?lkU6(48WfyVUl{dU3o3gT}&68DMiT_AT9s^dW)m1tLSQ{skCUL&^_*8RLpU@u7
Nyx^*@|x!=^n%oL!CTz~T7ksknRH*tsV9xw%J6P(gUNOV%$M-CMMjgC#*mJq$-fXXr7Q;J+Q7%c6zbY
Sl^ZK|pmsIoH~&=Qm>1gs3^G>0?+Hg*VP=3VdgooXlT!0(;%v;gFCnui?>+?V*ihroe6&mkk_WY*|)_
JV(ZTE{v)Xuo0lP9zPHa|g$1XpqeZt;M;~i*-K=EMQbyV;Tt%h{A0_cBtSKwz}cly`3WXa{<+bQvsGG
DasV84*H8E;e;u5EmE0F0C!jo7Uyoz!wJReYGGa$?CRz%O$DO`+-B^pc%+E%(nZ{vxaS9)H61;wMH!M
d3TUJ(_TB8Cv+A)dDxP)lx93kGJ|1JE*PIPkum<!HXut}Vl5idk;L+o#Y9O>6T||CkXAI5<g6(A)l2G
=Kp+TLJk#1|}S!4t+hD>7=>0XA`Zp(8%f1!*_*^sb7Dg9Vm`qkTU|8PSh8rTZ1@?49CYM8b#sIRV|&&
VKn9yaTa02hEta5&FYTGIMGEMHha9~s~1s%RV06L~fL2`r#pp40<p0ZYX<M+#~)iGzw(7He0}{R=x=v
QLyYSo^IhA?gM1cw01csBI9%^sZ`)42$@8@aLbNfb%80Y?Xqc>U1uM$5wqQwq%me^y`vcfuByN;b?UW
y>{qXrrYAUA}9?e0$uFA+Mw$1>tdXSTNmqe<i~g5%ygBf$6pCLNbAo0-Ec?DK4Ay-9W9k6CU#nx!<~V
t(g2E=|LbW4Q&w6v?O4x#=e-?QqSWQj4QyFhrkSVmc37R%M5yhx*>Z6j_VA;U&FgyjEeB+p$_~Bo_h^
AP1h7c=B7@Q4Bv_6RiA;2ilRz}k@I;%s$@wqhDP7_n5b5f3kAB=QUkFJr1_gAJd2}h&s|2V#IEVUMrZ
tvU#N6-usnGGGbK`>$bb)2A0FD6W!klD<X;*yQ6jf@Ey==o%13$3GN^o_e#QZd2lMiN6|E5ug;l_H9q
R9Ghaui;SNJtL#KFIY7$=gj|*p-lm(6*aFcDnn6firVthQsNg+%Oue;b{Ygma`TX2r~?!W0inX!;Oj-
Y#fZhJu$-P6V4sYM_`=~$mr_B9-^==Mp7n2+x`5|CCCX0gR7BK7b5W_v(;g9bn3dJ4>?`GdH18!KGCh
*5ig*^H2DVXewg{ag&3H0_k-gDIAy`kcu0kP+Hg1s+cVjcE`QhNklrYSe0y?sC-3fJb*ewj9fu__HzU
J?8LhjfxZo`qF(^!H1!(n+iqon-c+J)yhv_gFppm&bXRiJt(SI-g0?B_nxj(VHn>RO0K$~Xb28OQtV2
Gp*R7*-5?Xj*){C<H4a8(tg6HclNqCPP#y2}VW=6V+c-Hn9(8`;6N!qv=2fxS@MS7y*0)alV4$l=)~%
wa5D+^>lc2l^}EcH8kHeA0zAK#J~fpBl6NJGfO_JpuyCbqK6;Z&$;f#FK;-IN(5Zvh;S#dWjl+@5ry=
Wc-8-xl~YVcokRhn#MziL?8xlfQPpW7_*@aPIr_Af29<^h6`OtJe(=|>)~wPtSM2X?mqHwQ2ZC}_5^v
mGYK4H*7V^X4l+i?dU@_$02xfjv&$MDk;)jbUYsvIGQ{?;5qm&r#|bmEb_Bn0n)=FM*E<Fu8gEQS@ZO
&so!Jkd-hB&VB>Qbe1$#UsQ3|}7xO;k4xbViw1SVqSxz|E&{G4o_>FN5Wo2lLz-3Kk;Op8{-YFiuz0Q
Q}EM#Z}F|G^h}ZdnWG6UDh2{2wrMF`AgE{rHZosn#F^DDI8H4GS3)gSUtARqxSox||y7K689@&w5Pj7
NH6MJCA79Fbm1xpI>43d15D-9-7|biaWaqiDN$dKTt~p1QY-O00;nGTEA5P>ev>t6#xLyK>z?C0001R
X>c!JX>N37a&BR4FK%UYcW-iQFLPycb7^mGE^vA6TkUh(Hk1FZzXA_EH<4PIcG70rdPX<nI%&_(rEw;
9+7CVtOOcR-nj-ZOq-`~m|NVZu07&pfPtu!v`Eu!0mOx;!SnT^QgCKaPcGpsCRpcVhQ=#kKt|%*&uSH
U%a*ofuid9Ynah8dl+8yhiOw>vxlU!DhMR_ku`Hx!aisr7=x-R3&fm_N={Gf_5oCHBInW!xR7jhe`EU
YV)X*Z;b=G!h#(-J7Tfj@MSyYE@CUIP{PbE~$p+V5mDw`jiYvbb6m<<|Yy8``h=RWEmCk$Ai4ee<<0v
rH|+U0iDE#vbF6XrL#nve*jjNd&Ra&h!0Tyi!Ru7eC8f;`l{57jKltz%TKRrq0FHj))Rxb8$`7$`jD`
rru@v^C8ERiGd9IhS7t})1q|XEp_$WBKFN-W|+juM$%1{Mdp@W(Ab3;J5S?XCClML2Rn?-4DD9`7;9-
)&Bedn+`Ridh%NXfYXH0}B?u_f_vZ0jyq9`c<e=zb2)Zikq^fcG?IE<h#G+iQN<By-@^HN+O9%qwG9f
bW3XcxW=sS!aUM-&z$#>LjP8%n{#vb7}!vgI^xp@&ll_Wt?<bhW?$b}0J!J?pU6}#zcSw*Q_#dTIiGJ
jBIk#A*QjV@)9hMCIm-Rd{^J~q|LVi?!e#?Ac&Tc}qBq%FsNs^lEc{@Ge)Be(cEUdf+SCYg^WlOu6y1
x06qVI;+N7vpy!Dq5A}hT?|mMFPr!lDR1IY>y8~5}C+wY=71Sp@nAwY+@Z%nLa#yjay6HZ2C^OaCrJw
>1Ot_R#_V1;v<?K;rLmR%moX){dE`+mNgtgAgUq)+MCIQbdxN_!YQc`7yX9Ercso~TNy>O$>f?@>Z(+
jg1M{$Zo&9-!5>ad+_F-*#oqkj?(S~Fcd*WjQaWuU%2;WcipP!2MXhP%_!u&zE14c|3SEU0r?<kD%5V
(#a~ddy6hOhpm0TC)elgDOKzVZg`r^a;*U{Dc%bzdbUZ1gQyY&xphm+h+1pXZf=+&x73Me|lfX)rdf>
`$PO?(eznYtGne9C7Uw+G`<tc2NL6bw^~>9v$+VpCPSvy+phs={o4^86p={`%i9W(;i_&_j(w1Yent+
1x(h-?+y(BP_-qK7a9DcuN1Bd_VU1?Ckl;^B4U`prUl!y#-U-2S<<!NS%g>e2n+n9wfAj@T`lXxyzf4
)KWl43Qr4&hqzSnGJ^`-K@ZXh-)>pweB*VVg2!l5QELFXxFpL}$*m5B_z6ZsLR=dl;2ludn*>pXh}GD
aWY$ds9703osUmJj0Sd@Lz_ZL~PB5Gn2`C9nSl$6-<u=2`#Uih_ONieQ{n{0~I*UuU=UiZRCS$r|r~y
o%y~ocC5(2q2Wb!D>8Fo-q1u@ryN~JlL#h36S9N=zb#UrS*EI=i~&(NnT;}yIWTK;bT?vf8z11rUli~
D#ll)=gEmKPOkw^DA%@;pewhlsl+;akSZ{ko(*Kwih88Z5e2)uvvO9y{6Xckv0d$BEJ!!gTWT+aG?IT
wF%4-~M{}{_5>7uixH8zn;IpJpb{{>uU(l)Uwg}pCkbA$s}|>+!`7Ue*AFx=2gU>m#+fHaetTjJ*32+
;ypdz?S7Se@<T3EnLvwQ;v1}q-l!ei6jf#MQqbTv26l#5Zc6xS8lwj0#bpES_0uj>2?#cJYlh8(cbD&
?%j<|&k<x&P!+jL@I?B|&j1o1SiQ|98<rLYOSpkob{=Szm`8lyU?x3V=;bnrB88fSU?0<0?b|4&y-=s
*3{8`J|FuI!}CB7if=$_UR!^Wbj_F^i-b!Zi)(lLgnvzdjolu1lL`ho*j6FlUvZ^$*XEX8tR!Px!NLT
W<G@hynLhVp^9m)ujszAyz+@##}l8j&+6EDdeqd_N^k%Jx);_7?a=Zuk&$xvRjL$|zpr;><n3sEl4iO
i$RhNUMP82a%K@2!_z5KKV9h?Ee}&26ve3!AE|`6Tzkxf(Ka!XX0Z(7~@NTt0j$SeJ6}~e$=OVyLz_=
De1X$=|eN(W>06{WEkd55_>XXX}{(fKewCrL3Nk;5G^L3Cj1AAf{uIJ-{<buK*qrrkeqiG<p#>3Megu
Ku!F~AC{PGrv^P}T-rE?8Xy1^PSPmP3rNiMkn3h7RGhsY~1_HJnOoq!&3LPI0GUIK*)^X<TduZ>$*zM
UjcYldYK^TO86e^!~_9E7sKFwGpo=6@B8@0RqHG=-Vf0r;S1udwg__?MC@_+x5FCqN{9{V4{%ke#Pjh
h8|E-U>Aoiz<$sp_X-)*^B!kWFD;%VN^Z<Ao8As%6cJaA7BfbXbU?``L=R8=>rknbe+>pYUbt5rqV2q
3SY?@rk=*j99!~rm=WB6Hm9#@8*N&f2!To-iN2a@KvS3-F)O+vo4I;WcZDvng4zy0oKQnu`{6(Oy1|Q
!oAb{u3Y<c<{c7dA^PGk>|93|05ha{9^5sTZl->o;nKK#RCzFCm#>+zjqR~+Pw)DQ*W0SKKUi>e-L*i
Yz*^PcV#7|sbk^M`)UvXHJ)C}?0`MO{&05(Vf*1m~y7ezWw=23EG+>51;B*_fm;D`XgJf5CfiyE4AT}
=d*Sa(aWd;x@;LoH7x7fjt)>-6h9Q+Qi-o1W%ef=i-_4WJf%d59$8O~YnD!7T7We8IbWK5>Bke_&h2F
f(6gIU8#J&4xDrvR=`0dHytSy-1I6sMCs4aq6S@NuIOa4Ci137B+rGeq($<B;Zicv`WB?)#lrAcD7me
;2D*We8L>g3i3k_SQ1PLvG+y<-RLg3?nM)YF88G+B|2-ez1Kq)F!tUUx-740BH*io-50R2j}|c)zyca
xv11u0@~s<e0e~Pn2Z{N2b);yc?Yp)qGYCJ_c7?{pT$=IOM|QMZB9#Aid>CnP2T^Is7jBm`hEG#%zPf
cd=Wku(;t?}_sO>}mP_&C^u_bz)0fAmKg|9kfA;&xVniSE31MbZi9Z0u1RyF+GbyG9-i(q<)nKXNIde
{*-MS}7>{a2=I4=}^m`XBzP9l%Q2Lvm`T%wFQf<O?Gi=X0*V;GW0;y%Q_YYI9lliw?C#@`EADA2mki$
`taVp_G790=5T8+Rd2;B8#^Op$+<3B=k4jLMTDPqLb#W-zvf$YRZTri;0Fq(BAFT>SnJXLT3tys%)*B
VfIa?}_0BL`2c7f{`>C2s#XNH7O+^Ytkg)q@`@4n4C8yfT>|PN?gaZGqmIoi8HkeFUlevGv(;^!}aU;
(fQ95Uh&sg=QroAl4)1}6ZO(eV!WDP6F=AsKJwfqXu7*4>v8w#WH4@7=I)dDNJWxQL1-9%+SzqMAFZj
UnG5;|(|WtpQ+^5+2?nLYg<ed9IVZq^8KsZPD!P|@y&xJ|hk-)MB!l>hH<V!e>Dtx?re4v&iY7&#h#}
J!BLoer78#rRKO2+_+W8gK<Mxd61|S(TcKg&Sp|gJ8bd?oxWeY6s2miUdBf`_wv_L>cwc4MVI?OF?WO
A;SbJ~fCEQedMi`h-%j%@<<`J|-wmfO;hx2m&<qjXm^@d7%C3&;EmKl?njgrw~BY~qnu?=aCp@qA@^L
OQjobwv6EvtFE@b{_*4>7o{L3wU662$VK*Ltm#3&4D$zx_(`jWcW0Vbb%Z>#mxyqXEt1xJ0@+TitxvM
CH3W%D3*W7q?-32Kts5s2~<J_Ruqyq+(PHY>z<VvA;Y()-wvl(6TRRNc?#5Kq08xyOpYHhv&D3}3O;&
JKAnk=fB<QgIji!Zu2$a%GmlgQYq%{^wNfC$!Y`g$afbxUDPI7N5^YH)=A>KJ+scS-2NabF;Z8(!5`b
$;sNtG|Mjmc&5AH8?y9g@Sw-b1UaJz@+-N-nl(&1vPTsL$zJ`P6cUvOdYI=%q{aK(Kzhrvx}#T%Kgs}
0sPG|=kLLyO+Tx;p;Fk`rqjWrx#0_1v067fsG>Loq1Mav98qbCayllEuj^Gy}e<GSkxINuxS>&XiOpY
lE&uVF$`-VpqKJO0`q(yQhvxiA6@`9n#8FNImNnPTQwY1ZP~V`m6%|FKJFs`*qK&>m5a8p??6vbU`0n
9ADu7xy5E-ECuhpppV&rRwEVi>B!js)6Sz^+b%L~%Jy~ubmIMnHd*DBvu!PJM-gShqv#MJzlzH>%q2B
f_(D>$5d}m5JoSh~_vUSB?RVD(+tO%6B|!jjjTmmSpY~O7c%P_5>|1QEdk!r%WBb+pV-MkxYj7!Z`gc
YS*S3$7sn$16yWFa__k;sRt_IRmE?;!?49WX-IJ%j;|Ay#H-Fbtyr`?XkTj(*pixU$r#FdGzrJ&%8)A
mtd;vAKO?pm6{oP3}rh8D`M09PzC$z4GiEP*xv2<DPjF++u&+Ybr2qlhg7+j6tV>m9!0ySTmc@jtIBu
1nS>1xKYgr<w&JNn2a4?QUx=*lj@bk9mIUpxdI!fgPx)f{G-z5Q!)TVPENX(?&G9yK#%gVzfJB+Vb6^
{o2|40$v0zgZ6f<EAJr|d%=ML*jaD_0>nmKhCl()5|yS3k$|kl7M9Tiw!u?`Wd>^}USVI}jIY^l)wSt
I5G3QWRRtmwTMDM&+b!p4E#?qdC0rVAI>zF>2Wt~Q$gnfUP!|?f-`zVGFHgU*9v<hNsl?0uS%^%sJ-o
g+*KN4?6RbZ*A(*Cdp$Dz)AQJ0>_#5iKtYHLF;&l#MALD)4*%c4g-1U|9fFTTQ@c?A4z+>dcQbiiSh$
#&S#OaUn8Ln%MfSq`eGMhbUrMcrO93j9d!sLBZz8`=GhUeS(PaNv{o8jsgr{v+ieDR$){w$b_tf<qUa
DlP|$2!nZPl==&`r;Ni&51^Hf=?gc-3@LoB~s`ubrr_jqRu&AL&bIcU6JqpND)2dz(6!-Y{cNsiZV6w
W>pY4XuFlAt6D;WA5_v~DcS{_M5{PK$h$ZVU%YJ5n+-}~p1@o|?41AL_r*~P+q5vS7N!J-N?9d@;<Dm
8FllWMlI^r)%SFgGOhDCVW%?_KHn#soe0cxHlT1z^x~1SWyM4-87AyLI*uwIK-u5eSgN_vrZ2cf{|K+
`jwD{z{fjJU4Z>|j|7(+Dm8;$g=MNL`qM7F08+GET+-NsLm6>2Bk9X<CO$(qsI5%rKo#>TUUOu?)cU}
yst^0kr`9;Qw2khPQ^JYohym8fMqSj|!GIYQG!fO$&0E&y*i$O>ikta3Litu-;om<E*Q=-K`R{A}Pl)
I3-Q$vM|A9$n`GAC^=M<??XoB}^}wPvY!CY0lP3O9Nj$9I<Sul5Q`rp?@X#omH4=Rc#gl&`LdZRESzx
$EhpM{p%ZZln3Dw16p*t2B$nW8-`XRcYmlBWe|eZjC@aNgtz`LksJo>0~&so^}qPQefesIhL^D_wViP
g@?hS>Wp;47ncWB95z5y&^CY#wkpdy-WE7m80C2q&;miX^TEs|X-gAS8#E8?hLyswa%vp(2GCQ(8mp0
$g1R3>?L^Wz%DGsLRBA1Vm@8UO}{g*lI{pD}vqlp-pA|z>MW8*+~JjBk?oVQ4h@d3x(IgDYuA9$dPKz
rT+nYzIhliLKKP&GBo^?{ISK-g{q_AkUYX2;96*UszWi_P`30iqN>S#auWgg&Qieuq>z8TAGBpu0ny=
c2IZuw%B3Y0g|`4?!lOl#M0m`7rD<B$Qeu#W{W*P?!{Z4XD#i*6B3}wF-bTdm+{i7)pGkKYuGfb@OOc
Jv3;K77u*LUlV9CW##_SEc!I-LNlGnA(hjoSmKEss}goQ7M*ry7N<_xznz)0Cww?Q8w%^ltT5i~s1DG
8osFuku9r5}rtJhDI(sV@tha)h_*w);(;d>At#>!J?ctri0Q9WS9nBeUpWls8XXK=R{j_Jn&|n=#@t+
yjBk>D6-*6h!Bra2K);2C4`_Cj0rkDJ{Nj^iov(FH((On8ZBWrss*R-k6=Ea&$-}&5XEBf?Ey;m|zjr
-GWT_2bp)0+O}>}?>M7ICv4U%9t}!Dv&7<+`HB<a|2aJ)1Q|)S}L{aelF**CA`J=amFuwknsVO_{o(%
gl5{$F60bV>R<iluTe%l-_!I;!<<vz<;la$~pXHO05kJ3$F%Yu#DPnemh`J?VcJ<(q(3|UubxCKK7`2
F<|T=!SsSL-}|7_zC(zOtjRrTDP0G5^K=`N)7=S}Ua^~<FtZ!qeOG7&mfCZ)N1*^^C|rZO19j$yoJXA
SLI6=G8(I*oRrR&$@8|bi2qW(I55@E{l;K=l(XdIYig-=AJwFKKu5;>)H`EFb(x2)K-I1^~jRC>e*!=
nI_V{@x3D)5nN*0;rre@!H(LyZuTp2eJb6M1D&TRPsBh&&_s?q~*YRrigk22%-AL?i!%V(`|;o8_O`R
pr#6sqNho8KWAkJoU>xyQg|vBHk5c0{KU*D;MT8}-9mHnsy+uiB@EjXRL~=DB|#e_QlnoA)PsW0(dFF
|_1V-corjyH%w@S(X0L>yYI3yZ0hPC@K4O>Ivm+u+Y7p*;{LeryeD`Yi*_WSL(swV(nPNOw(~s2|MVl
3i4oLV`29a+;4A&?4IOxj=(Z`57WxQEMf22%1iSikq!roaWg|xO8-2{j6SE!^5%s6>d18F-K#%*5QI0
^-t}PWNS6}*YdF9k90rnxLcd8v=RS!E1&_AADs*qr4uOHd_N`uecMPG2GPwo!8sHd_nF*~YXy<+ASUo
4>!rX3GTeHFHYihgW@LGMN<B4A}(pcq-qMbf=HT`Lx^WF8BzEprYEoX9R>!PY;E-2!d(`oY#Yui(s^h
{lre(l5n>gs5lD$<*x&Qez_reL?T${(K`#;LMdu3f?J7h2?GYa&Rl?fzzCKM_XBMWRxiu$oYn>C7;U=
{yN@({Y(>IIqTwHjt$U=^GXVDp={>X0(Y&^DdgrKX%epHm<Sry9^TCbWJ)VLM~Dz{zbcsjhkSsu_-15
rBim<Bj79`W57w^G$b-I*}PrInm)uT<E+Soif#56hv-2oWm0Unh=9btsM$?0GfBV6IEDK_U2u;I4`>1
<;<@cJ89-tb9LWf8Q{$m)$oG#}$5pmx-4{VYgJ)qcWbhrj&p((AS`|ztpmA_*hTi(M=KUv|YG|t7eo?
nuGCk1kbR^FCbXr#Y9#Sl9AF!)3lNS*W%4`O3r(@dAcfpALIs1a0Z0FV&?_}q@o$Sw!Bl}9}9Vq~#sF
RA)w*A7SrLwEsI`SIAGEFTx{VMK%0#Hi>1QY-O00;nGTEA4ZwHpV)1pol)4*&oj0001RX>c!JX>N37a
&BR4FK%UYcW-iQFLiWjY;!Jfd8JovZ`(Ey{_bCKa6cplY{N~OCNY`;U6L)ufNW?|3|LVZlytH=OQJ?n
aor;SeRrhZ?KErW4~|0W?w)&p9BY+=-R3e|f=qLzEnLaaj^S6#Pz$T{U=Z^=xy+}F2h1X+ryBn$&{#7
~RfLJD1TTNTy}!P_UtHdNxczN$_wKLjF}z2UtIS|qi_9$QOe9nM9Aa)I-B&7Z(QcGpU#cv_kZ-QFW(Y
6feuWULBvBiN8mctK%o-3`1UL8hf4~YwgxbIcHG<M|Dak^z1rbFUL9itiSBj1zxU)qZTaXznrFEL<&(
TqM^7`o2(Ybj2G6+sjU!ES#j?eMc+3f7}I1Y}E&!gxpoE=XGFG$m$2!%m-8#4aMbr!0KP|ZO`1WMX1p
&=9jhJs(K!UYk=qDbh$DpDexbm>j5(HH`%%Xpb7c`OYC8pYZ$SOE`0OC;qghK<-7QW0TJ8DSMFgO%EV
r6?KH52%5JLzTsHS!j$1Hca47rPVbBN+t<p%E}N)Ojsuy%LGX>JFsN0f+d5*-;fe;5qGi)iU(|@M4~b
*Z|#a60Mne%QZ6k;rH<0~AtALCfoR)~5!rA^o<uR`taDVvj`cY#zsS6-mOW4uyIx`u+19R{8j1#)sy(
-2O}9-*81z8{H9*XIc<X<GYE3MK%*O86pe;4vvrvED^6Rc(ESH8=Rb^53snS_TU4U3Bp?)}^Qe3Irhn
|EmktsEY^-&{Ln&1h8Q-B+lV_YO&8Hq&-4Mzj;vou^1K2D@(vy$P8zLC3##zGm6PA<vSCllymMtZiYV
0>&tm^A~Am2TA@z3uZ_$DU0_*or4<36P{Xi@q7E#*=ZC8upZZgm>f<r<fDFCgB58iQFy$r!rS%wNsc<
PO=L$Po(MK=KAf`_4~WIn~xuj)nlNqPjCTWhrK~CoWron#PD%27*OMb7SiB?a4w7$wlIg>>hpR)j$rZ
=+*0w*2UHKRvNm5J55GlfmSki&bm!!fG%_O<S%^*rO=Dpc)l;ywXhvR~KW<D3Yq<^CAr4wZgUiN~GYY
DvgjRtvtsZE}hbyIw3r3<sk;pHuWTXaflKm%dX;i(7{p4}~w-oqE;w+A-5+UX`3PiYOozkeu+1bhY<f
YF!T`4ZRmV8ykW?COwy=`3NPl@FMTEUolUk``Q^l(%Q_>BV}GRgN>?k%@szC&k&yHrdo5F7b@vV$sju
VyoNQ(pNpSh%FTfs@&+(Xo^L!w$T7__eR$5iS!+6$joM`05Qmy3iInaVI1~kB`Gz*=SHYK+sN}g!cOX
Lc8-D=|`Xuu&%{cpt+%*U<`*{p>e%eFZf|pwPbm?2v<e6Hr|u!uxZUPxch~n2A~~JLB80-bq213Yufb
Dwd2^ewEzC(p$~_{U(1PE6NAQ5uGIsL4%beRu)>=*(_z{Fo$`MHcR7YqB!0G)@l0fJ-1G|{Ivva*D&M
ABY$!#Ph_su&#?f)-yrw+92`H~_S6%!fsP?;TXM=vk_T)E$;#Q(_<CTZEV+!ml;qmi}#h2I@cHFVyHg
4c-u(Jj-!(mf#PqMbiYh%MpAmd#_N@VO;X1Ky|ZHlxfSh>@F#c!a1&G_?rN%is4%4!ohu`D;EThuBH3
+<N^_5@4rM)bw(AulBt82jzp6ZKrs>|uf%(WZj)p4|7+!k#$n(!_65#2xwnKpB4+@vgD`Y-A7GJ)#Z4
Wi}W^Px8wh*^<P4+mC0s=Z?}o7k!3@?hX77FRf_lp5laOC~D{Jo@}4IauYV3L=;w~f*f~0**1N{#9pz
>Txm>FwWX~IVn|a~64{RUzKPWgw^6qpwi4+VqML$#GkU)8))KP`3ft!jG=PbSMM8U)I!PoYLj`}+CTc
)Xvr=yEb%FEUSzGdidMI<|4x1@F>PXPY;JCT#t}gz#N%N#P{{m1;0|XQR000O8U0T0XEw6iDx&i<I{{
{d69{>OVaA|NaUukZ1WpZv|Y%gwQba!uZYcF_hY;tg8E^v8$mEUjEFc8Pz^H*4wCZ$ql-Yb=tX=4bOD
v<{eLY|vkTZ3Z<+u2$n{&&vK@21d)EjizPeg1r}E~WHTDO(px?pSVxcD1pd$f{OQf%d{nqZ3MLl3*+>
DRVeTedu2st3qiltb;z*Dl*hWg=B9{Mf|zOBGM(~U$^)C?(zQa!~3Uq8Oa;mEol>LSu-xR2djl*a4Mh
<Ex5k)3H+<EKktmzP=u9xYmL2DtJ_TGz&Xt81-7#O+(!Oa)Oe|eJ*|)q_}*CV5J=;Y#eRN<bwcnH^=6
0f75JlZK0nux5&j8L9feY27Y-e8f+d@tD?5Py7-K2tT2#RKDoK(;3FkuZU!wfrR65&kba2&ngvM>Hd6
6X$L7uNT{d{3Hd66Qdj+CCGklFn}+^iQ(;zJ30!jYZyoTo7oJ`U7ABT|=e;y4{^;=IjB=fZlzKO+rdE
rka!D_E1AF$zIE2!*2*lvd>SEqO8;)}we+BbgN&ww+3>hO~Bf97^v{aXO<6U*bbLbhw(e&bTX%2n6dU
Dy$7&W_F{s>5n&ZvGA(_=P$4fZ%3SmHKD^?(8-d}r2^Y>8={>a-<k4^sLmeTxcCBgXWRwCY-AX}VBhF
$^k_yHW8X)#IA9RI`c7&bb6r3hn#@8QBcUE?Iz^R{HnZzIi=IvYj`fK9iXn||Es5%5vbX24y@&=x2{!
Eio8k@NacXZPJw)l@<lo?g(?7Ek3pnT6LG)<i8LQ3Iok@S$B8c-PHd6zZDP3oq?*B3YDT1grxou#+xS
F?nan+=K|MRqXl+JZLS@(2taNk(nW=6Waml`yg6|bXid)NNsg2m|w33EHTiNQGQC1>mH-Np(ly)1-U(
x#7jz9kShxN+q5C>0RA0DbtaxN&reak>|45%I#5u*_UIc?ERx7f?$B1QY-O00;nGTEA2P0000200000
0000a0001RX>c!JX>N37a&BR4FK=*Va$$67Z*FrhUtei%X>?y-E^v7R08mQ<1QY-O00;nGTEA53&9A*
81^@u{6951q0001RX>c!JX>N37a&BR4FK=*Va$$67Z*FrhV`yb#Yc6nkomXvd+cpsXu3teoC@KT0et-
w>OS1yS`Z6>{zqp1#OO#Dm5;c-a<_-JryQ4^ol<YKXfFw4_yL))|+zVH$)i>JkifS%8B5G2xo^=)LO3
oC1?`e6aN2Ze1YLz6s?S<5&5yvC%j!7*=OZ26O&%|!MrA<Q*4a>+qFLg#fa0P!q(Uw(ThaT5I_h^eY8
F^r^Wmc0>RnPmpcm(@G=A&WIoJ;oSz$I&0r<F7FWm<bqbkMx<GM|KO;jVwP3gKj=q@Cz^X_kr(mO>P~
(@X-&yn+izei#t6SJl!pE5e<k77}EXhU*vdDmbsPWtxJ+sZ(}jx~N!9hej8yd*o7dKN8IkR52%iAK>`
Lq=J9fWC0caI+RZO{rEL>XoB%&l5Aa|bAb54tfhtVR8g#xBq<xJ6!~Lh$UQ&<XQxxB*PDdE&*KPba}_
5Z2r0KQgxLjX_F(9aJe&aQiFTDrtUVwP07R1Q=7Eh7?URpODWvFjB-`SAWbLi!>ISqvCvfE^GcC?0;=
2XY+|-`iM}~hW6`V!M6D!YOm;wTM$btQg%v4Xdtc$$V<XaG$v|<c^p`?_IYF5~qP$(cS63tPHRq2|%`
SpsfgAmPrqyy9uunwevWTvEn+nBNwXIZBOY)%?-tUf3mm<G`Q{5vj60TrjkYrLb4VrCIC3BKRRt#ob9
K++n^U=Yve98zVvOqAd%Z3L8xLUhe#Ypi5Moq4}a*Ouq_gSi1#Q84%AWvngkh?bY>{G9%nav+-;1qMy
H3#KB;z!^KVu?O*4HX22bj-sKmNfrC6WW6To=ZD{<6fz^w5e8;HuL)Iz#dz<?z35(RAOlq=0$pS1fEE
=NeFFYGNO5Kz@s%o)9SckTL}dqDOjpJT+(VlDj0!!*<`vX~S8A0Rzh;EZu0MtSs~koTOQr|eg`Ua$IY
(mTb;#j#&a4dyxvNfMXsUuAJ0aP|x38V+bh{m}WN$f+A^0RZmY75cQfMMSt`S}XzpY7vWaf&Lz%mGzs
la&neI47zGd)yXR%L{1yGITTG?f+$ff}iahVBH(6<%v(Ce%;sA<R7l%xIT8WTVyA7fYL6WmFJh(Wj1c
*%%%7tuoZZlnPvmWNv}L6P50u^VE>#2QlbdQ%9UR78#}l@B(7viznd1I8O8kFbBuOs_8|%44=Cjy%nv
bA*^+r6<`tc0t@{rdI%UDI%0H99yPp3i>)7v$t1<*ZLB7<T=aC}`n7T{iq62EQQHYU3rcL;xtLX9Ld`
TGj+V+ZOb5V5REca~DvFd%LOFYc+5$Z!U0>5aO5E1w!kN>mO4E^cpnSblwhYJ2UHZf%dyQ$}xDuVTB@
@6eimWTA3nzm!@TRI~C9gSL7C}&GC#f&My#%X}bc(4hx_G_3>zumbUA><1(jj%D<cO5oon1&?Lw}g4p
ks%E89B4d7RuQ=RJ};1Iq}`@EfaGEftj#qTO?ViGOF2bzIOX6)xs^>!Ergw?#D_T4?Mmazk?(-%FPqT
&|)e^7jl%eKanR_Xr~HIXbs(&d^dV51XOY4@CJz*nXj%R0UtDlp?iEdfvs|o64ikM&E|b5BLx<N9}it
tx4r!IX2WFzzBsVyJm@SGZ-)le+Ew%ZD?}Z5Gz+2FNZpaoF#izj->!1QJxkqO-Z-ymZ~hkx9dhjH1oh
v|dT{S{gyvTPk-es0OP9c}A+p>_Jtsr|P5t0{&%Y)Um;7x*+e1Z71>Hn-)C2XJ)}y_(<?L-An`1AbZg
y)b8OICkY4P(QoUz+}(9lhhWv-e9?|Dn$fVvZ)e4^{`jP)?Gf>0!E#*8P1Gl>gMm<fhsL3_O;A4SFM3
yv*Rg+_x+F*E&`YAH-PLyP;JAPi?jH4W@2UD(DNIMIiJ9uxxBW_$-6FMg}1PV-d#tcpk_K86c7-bRXp
ruKq|!2h1!pMM#I?Z8FB^p0R`u*ovT%rbS6dp9b_<{IUGmZXkM1+8l+A)Yf!v+L_4=gnz`*SF41#(rX
Y!$3tH?wLUj+ve>d?gfahddS2x8bTK`2MFakiuOWF@*hx30|XQR000O8U0T0XZzcrZFA4wvI3@r9A^-
pYaA|NaUukZ1WpZv|Y%gzcWpZJ3X>V?GFJ^LOWqM^UaCyxdU2oes^4-6JtDuO4lZD;I;vNimaky-HDA
3IoX}9~33j|uC6K!NsM^Z`LApiYlNJ=7QNp`PyzzIcaQ^VnWf6>LR=0cH-mnF+o!7I5a%u>nk?uzQJ{
mSKHEBKD6eGRL`u3qp;(V}7^CchM!ipf71e4&cN!aD_@HYJP6`$EF2E4pL(r>4f0-)cOImNEIr)WTq{
i#kakS(S5<)HHjbczn{RqLl4%8LfC#WV9^4u(Sevb2}fIkZ?%5_p|xx9#&L9B2baA=ZtBJx|9A+^9#P
)(JBW<Dye8$QUtgZf{QT}JEmw(73~p7_6zVWicNzXV{*q-%Bsgg@M^~@HHJj6e<c}Ep+u8`3_EJV1%a
n9bff^4;^vg)h0+ope_euN;zcxdkcKNt*6H%MUw^&4`jlQ@j_uHTNb*8}nWT*<(|cCdtS8ZVLuFdC`l
p}1Pwk>$TP9eQvBd(diV3oA%_{+^yw_`Csx_LX(PFX4N-8BuFD--bsx1$D`-xVXVPK$v15lVN0y5K!8
E6d_<VsuJ4J_XRzMO5zRxtL3g@;>PW4!5h+ya4Dyt0BVIaplEt8%|08_r93`IeT_zHKBElP_zk?&a|l
3dzB|SU!dVY_n`~)+u`oMm`kvs&__x0ziZjsGlr<?!6M<#O7fA_jcu)j<#?h7hTyvz7_lntFC)#A=;P
Mh2E6|GZMZJ3_H|JM@a#elUmFyPjkl^q|t&e+;#sk?p`BjYviL{=)}G5KAD%1{=4Nu(*-OU`c~ae&^b
zN$Wfww1z|({6Ls*#_CWRo;sN4GI%Raw#`Y>zR1ND<xN^PG-rYtpZR{vbST*8=^IWs+kem^9&j`2iN!
?R$HeQ`8lsi$4s8|jMDGtQ7p~_*;K_l;ZQ|1IkMmCJFU7^6{;Clwvz#x7i33!$S((Hj?nkdR$Q>p?y&
%x%<Dhb9B857CL6C)J^tU%8LV>M9%0y5!S@`QxnQwc}IN%nA;I&OFa1cp5XA@Gmhfl(uAg*ul+;%>dv
?X|d4E20(Vl-30#Q(@$sGNh@<?hWyTx*S=y9hyLK4w}2-5siV+ENj5A7<r<i(s^+^Kt$`BQ3#W*1c@q
kOeU^X>L~2FofjsY+?+rhqkt#}$guRR6%D_|m7)hC{iF7T&r<;ayk=GC?THBJr(N-Pv}a&av8X4YtSy
J5FYu|j(r6M42(_c0;bV_$;oyHNltkLY;4C<0Uk5)4i_iR9e1fG2;uD~jj>J#eussd!wy5$Y@bn;0f-
g?P3P{=W5>obQ;I&|<0YdpA!6BFTT%INcK+Q8I<uYerlR1<M`>)`3$)3TZzm^+FAImMH5I~P{HEn3)Z
=!LZz(;$}+E}MJX8zzr8Xo<ns1Cy1EX@PpgywmO$fi%jXJ0T#5C}I3*5$Y<zaM&Duw+3r=8~v5n?{2f
kxikT=id?Z&5x_wqoIaDEp<A^5(1}3KIxB0O7kID&qOH1lA3~KvZ|ktN~XA<gJ_G&b^Bo&e4NmEnar_
(@8-$xn~g*^n=lAsjWBAZ_+Mmg%23-hgk&dJjm_|?JCvlrHe{Bt;3L$lx<PjGWLFF5ZtLcayoDMlqY!
{dFpo`FJV<9&LJ?s~D5!{@bRB1<z9Mgqg-I{R&x5-8_G|4$?>|{mkai&`ku!F8xBj4;c7`1u7LHhh{(
k))Khj5D<VU0g@KCPV3M`ri{uV1w{lXo~vf(Tu^o;3fSRcb`BfZ~_%`$&R7(_(qs5?{XI<6RlZedGVy
LJQ@bZ32uZgVo!^0X9;=KFb<G!E63vp1eJZs)nc$6Ah6<MEOVpWu4byE4-VOYn?X^E7Wj9X2yNV&siL
p?ShQp{Bs+D?F`zzAX~Ak0<TpTjtAv<H-=8DOD%f@>Kbtv-pP0YpN0uN9gy{6JB&19WSl$$yrHGLwHh
fJy8r!6Zr?2I-wihD8HGuEvLZzq2~|zpnD`B2twW789WAF9<<~-0^lHIs|Rpuq-l@(RutPiZ9cXmcDg
)?)0~|Q2UQn_GAM-%BJwl&;ZTvMxV7iTZ{#G~=-d;IIBoXePeJl0FRD;-0i{BSBLPEkG~!&2hK$`ot9
eE~K}Om_AI_gJw|i35ih@iA<ZkvjG_`}qRnSkQTr)Fs1x<-(eaRy&8wMhd$phQ3OS;?SlsvD<v$m%M&
SoNv91Y+|#KDk^Clfsz^w=EtC&z2dyfg*McU0jxR}W_GJY7%8RtNKKJ!gckt9F)ENR7S9nBLKj<KuP^
AGwn`9AlAf@S-6FebOhsuGcT_*4JP$4}Ab`8PNkuTUDpJG@0SS8#)^rgTS18!FP3|+9{x>!YGZPm&e`
gInqkU`p!<N=7x^e0oyY=IwAf3iNkZ8ifX%A>w#u6381%ANZ3M6W9bIk7A2Pn#-*eJU1uPUuw9@ViT{
U_m?G;bBX<RlS$8dP&30U|E3V%1rpop0N!%}fhU%$ZgiQt^d`LHti6M9bf$$CQ2-+1iO1xGGJ2JZAsk
;x-H;%V^69duJCEWwUIkWB)h7DUe+cblqb$-Rk=ZlY^Vqi!sx|<HWwSE9qIjA41b8+rR8B2=4*s{~FM
nm`TZ$rG@&cW+LO!%~>xxU#3XQai{#t$<OtT<`!%&>wIyd>d^rS>%nZe7|sP1$N#?Q0e~8i<niI>&%2
u^&$29cZm#DYDdIq|<OrJU=&bF*kN&=JlWJ{C_CtmsV7-2O<}mg=tBTaohV14s6-;{|nED6XPR7aJV)
CvE2;C>Wty-#9`^a4fI7(D>$8AA5kFCGrn7m)CWk!`3rka8d1KU4*;fQ-CqE&hCyMpmI)yHV#dvZYO%
xSzx5@)?IVQbjmY#|0LmPnwIGD0%p9q6w+S!+std>9SiHc;bt%6hI->DWB|D0}^<;B!A#SWNo0L>wpq
}obt%OK`H5Byrcz@-MM*svPtK3T{HuYEovD%}(HsL4}UOv|JFUIJ)(32EjZ-Uia7K)2~pD00xnw&w_n
fIP~&*_Q70`t4?$cePH(V@R4Kd3H@oOI~}Nx4vI+7l&Nx$TM2V=pY*VwdW{ihuKb$ib@nsfT;<tZBr8
%1^|2eqxh`{so8k;)E%SKU~qfOg_PjRByTSx^>6G;55sCzGO2Wjb8tz1-oPFp68t``;sjyrAbN?C1h}
*kzjQo&0#&~mi6P;%brbRgdeYKd*K|m*3Rx5zpd?mztIxbuMB&>{>@>(cZL8TE<cdJ{_s8Ne-tB0Etr
I(V^bHagN;UsC;f~h?4d@BgK7Q^g$TJ`xA9qwT$cMp&8N~~Py*`+J)&Zxx$f6Gz3X=k!@}`cFeY$VG*
G{%>gj2X-ZdG|;t%WwHf@6?q+s~`8Vo58{#n@;8Sj)s&o?6S7lLk$(KWioZwS5kH&9Ch1QY-O00;nGT
EA3&2|Mqn761SwRR91Z0001RX>c!JX>N37a&BR4FK=*Va$$67Z*FrhaB^jEVRB_IaCzN4ZI9bFn&0PF
a2*6A10MBuKhDBeT$|<+AZdfV>>dyVDs9s<+L0x#D39Y5{qOg@kQ7N#w$q?E;EZ-+OXNfHd4H2;v)P+
YwX#!MNU<q(-<7L<UpBSaHk~MI-OH+yc;RX`n_XQ!5%2F6+^eeQP}X;1-RyR%?uEW@_SHtLl<3s1c~l
!A;bOB>qHRjJU)G|>iTi%vsT{!Uj_vVQ;Ck!+rfG2nSuLN-N~^1@a@RIpFRJG54i>RLcjZp?$5v^3p>
f~zJ#4zV+IG!Oz!2P-x$_L*FT~4Ub#hgyg?I&LT!>%Hf>%7HE!(_!RQ0Cm@>Z@NBrcmHNNwS)W!==}T
2|#3Rn&5){Hbt4)d9HN$Do_KlMkx!?-YRB!r->()W7#7APum17GiED0eTJWm-fOlZ(ItF`n*<cu&wM$
z~>pPz3!Xt_@S#_NPYjI*83LktIdK2;KkRa-pPJ_KV11x1Cnby=B39cKXqNx@#UXYe`vag9~&6Cj_v{
5J(kU0|FADB*nH>R`o~(2b}~<$sjN5Zvmux&w)nHNr+dR!pVP(EWZ)&ak-fANevn$7L*lO4s7mKmSwG
lmui*QMp@(~=Dm(U{_#-vAW<=$i=1^CS+zfjHq(3tkRksks_fudh`Q=yyD>JQMynp}Zt*r0VTi`jR`w
^{?*$M>Avx|LKO`zT`rIpsGEiBf{_8nhIO=?<@LT2O@lAZq+eFwA}C`TOep0A~#fWYAYR)8W&czar$N
T&09U@zqa;RXF#2;g!Ja?d}fCmXF~XCs5veF0aer|e3-w&MZEZ6%LIEBpI}xGy(~&@4)APlSpJ^hNUU
46j$a7Drf^@8P!-<mqYq8fC@XJ6{0FsZ?s#<J#c}zFuA7$$?HwtC;gU)xV-^SwT9nDCSpJR~xkz1>7o
HHZ7Y#`7tX30dEr|V>S%f;x=Fi9>Ai08w$BUx6}=5qg%0Rnu>3&?-d-D2W(WU?Y+6U`OlH~-_n$svyb
P@V~*w#r^uDYo%eKTz}3atKZEac0&yt&`w$5^{YxWwW22RFgY0lAtK>2_X+Ym1#?@kkAvbGohz8cXj@
Cs&+hsyRTV60+1}s#d=FITVEh)|gaMIe)2_`PYqv}?TE_-kdfD4H*KR31FGb4Z%qNCmbUf~z5ZLSbjH
5_24Xn~x+^Twstika8}D7C1Yo}kCTjhtk5Zwmney0ntY(BaG6+wRhR!$YqtSWr9%sp5^3Kmf_hz9=%S
s_jCc^qVuU8<029An4lMI?v=I-1`(E06#cA$Ju}a{KwrWw*e$PU^vsw4u&lUw<^B_qoC<>hM?yk|KpR
J4aV#OSpH8#eWcNS-?xN20^re~(PNC-t!LiCJE-d-)WBkRJRZmT+#A6<d>BNC90=m{=Q32C87Rlia>n
$ZEyP{btUyYS#ZK0sXEw|C-QKX&6Y+A3I>B0O(#BfoR;|lz2?iB^k;@CK3R!hZZjNp^IB;;UQ{OXt^4
(&%TNnyE_5|t%$QYEs<lKU#*`G$dy9gjH4Dx_)%{mhhhb75DFpEqKc4H&{aOVlx>4~URf2{{>_6^{+-
?fO=@w$r`tet1hXUR))GWR9KFiOD3d@W~e$vcUvnU=}if(AK8{~;e`6PuZPT#uAba{VQIeU7JNmIm|l
->Ns<2Kvp0RMnBSx+r^1FrA_LV;oFuODjA=EVTK5&A=g(`m@Le5PfOzfX|y7W6^J{kEuno1%>}B|Na#
(s1mU#fJ^)10x@dlBUF$AwOgqTstBC25a4J8p6TC#lnBKvgu-IxQ;e2RZUYS20Z0er(_q&$(papHK+B
_<k7F@XcY7s(u<$ML$%nVEZdTwVZE!=fHVnp>%zU8r-@&R1b|6)MqnmxVHU|N(2AuVk@)yW0$zr*@NG
4B+B(h!PeoUI5&;>bTkwORM&#+SNE}rR=6YdXm3c;ag4f=8LPVD;R*l!(Q<jj`0;1$Z9Tl~LFxFed?z
Z9lMU}fM?aky`^3Rw>Z?e@ACUg(b>AitjzaCGft39LZuhg#!>V?4v>z!)?EQ%#+6;Our6q*V4bu8a|o
AfE)c=K084fChL_;vYZ0!;M4GcDOIsgSk0S7OLq07qTls_tB<AlunqF5J=2nA({+^4HMVE)M``qv<Hl
UfN`|tQ<8g#)ZqHStSSF?;n64QB@V|Y1|~h}`>N=i+SSx&aI1m3qygtv+mKpLZEov~0;w$=whRr@v=&
_k$`n)rcy7ZYkwP3GhYp_oR8Ge1$1a(^N*hVoX0xf`mfIeqp7>36psF4fx(@i0f*7)CmJqp6kE#ZSfj
>=M9euem;0z2+O8E$@Gdy5!UWk+}xZNG_6vRggL;rP&<2k)1C~e{h;?t1sjCf{CdJF#KthWZHp^K4c;
qeQF>?YJsn8`C92gMyz>L^k}sK%TY`jK1-9~cF~tx4upfrm@{L9y(*>CnTbB{^Y;o`=0k<3LYrn>}a%
b3k-g$k-y!4Q_;$Q?~_UkQ+@H%>UJtbrv$Vv(=cP7`y}|j-5pUrn3O37if=UlwGHhPmgFum1jIHR(Ib
UBZFy@ysWoPHhWHpkvbI?Jk_&Bc)IzNk?gzUrJig8Ajvaxt*_2Qh-TXd+0`H=p>z{D-Z;wN#FT$ZSP(
18)+85i)r}`|`D`%)7i=@UJr900n9L$&J8`m@Y~Jr+hKts{B$Ubcba4s@OC;Vfs)x|7{qQ~r)Q2OOoQ
f4bcm0I#FbvY&Ix+P`rVBq)*{*Q<i6k2zf|9wnUSfB+*>=rchZ%#FjQ4gTLC2IJEEZM;g*)48uu@<I3
$T<bzB%N!<2xzWER{gnw+gIi?kHwdf~8q*unkJZd<$<oO2Pp5JvGFpwU;5P!=Z&upf4@1qx&vATYA1|
X2vc88qA}qE0kv+KvYh+2#TqyEDcEqTs^^Z2F4OS_<uLXI$8tj)dLS**@F=S!%40o2e)KieJ}6{>0=E
B*EoXcp>0&9da8Bpz$25r0{bGj5L*bB$<D*w29{|VNSD9!m)iITPI|02_<f3!!>DB}bw1R0d}a=}jsM
{}2@&X6J~4Y1r(egwQDSar9D4gyZe{m5f*wj3zz#1YAiHu(jRM#S6uui%TZ{J|NGJdgekWkFTZG&7j0
8wBc<2epUioV2$-58tMRPFnt}LtVkv*#;qNNAD!03sfI~9TXWBc8Q`&#Xq@(XM(GG^f6fhpU`mP*SIl
Yp;#Oa4hdA+HL9$8z0&Bwx$Kg1`OlFJ^70nB6Os#~H{WhRz%EsU$frCge^Ox58zu2j&+P3I+@7W;1Xq
X0y3xufVdK`V0mZWJ)<RJyDrSXi~C_&11PyoC5pY)5g*J_I3eOK%CiHkV`+|hojZp4_rw2Q5WEirYr9
tlB;Nc1y#sQWpXV+2tr?F2MP>$6^@JBS}RJKpg$FiLJzFlS!o8kWPU*|bK7yrow?^OjdI}Lnm;yGg;n
m0)-*LtjHRjS<6|T<Ko|bJx%kWSJgE~2`g5F-TrA}SlIxlt9n<rx$VLIeP(;n<;q7<_vkyd80%W}9fM
%YPPkgQ*><6_+JHe{4vFVYYHd&9vU=RB%Dpt$JSDErHfVY35^#o_W$P6`GBg;uS4&(t8W?8R;*_5~gy
QdXPmrG6fS&@87qN1pi*Z3!@;rhB4wc>!*MA59JL0L7JtD&2$h<G~@l#MN#<iQPgvfU+<&A>f{hjLzd
V%K55Bi=q+R*aM@w}}$NuKK3$l!|r}th*Fr`A+TLcXBXMbdX1FypbUjpt0DgjYHCwt?2f(M+scXFdx|
5V%SAC7E<R&hB1%a_YJQ~g{Sal#F)$I_b6Gy$Kk*m{fB1X3yyn1nz8t@uMe0j1Acf=sugz)x>w{@2X5
&TKs2a(4KvxVAy<t=6m5FXh2<VtjMVs6mX%9!+xcGE+`In#<^R0?=@te9dmM;C_w8K=ii&eKRC$1X%3
4?k@g^HjWgrixnM3mb>J5MY%d=n1Ql>nD_22_~!YdFj2+2W1f?3-HOgiq-$igKeX65W-vehXOOCt}hC
7!!Q`vqqp-58`luYddfT5R@2COJ#M=+uqH&X5CRK^56=zt3~=9uE!wVIma{ngC+qySz?7GQgT-y21`~
;(UOX0K<kK;))j8W#!p+&<gt<rK_p2&WaY2BTqqkQz@x!Jb;rBP!A`fBu75W*%%=)7Lm+{w#>H-n73r
LOoo9S;|rXi7f~AKiTHuaVxlj1d<MkFn!559u{U(BIfbvSJOAiQ#!3O76F;JUX|P;_=z+ke0vQ0TV|{
v*5=Td()E*eb4znJ0VD6eu4F>yB355)ZwLL83pje^c`;wSFM@#cr?pkb_G`nDk<K{eLBrqla;q5CAN+
+qzMa!5J6WZ=PsK`>-H;!0t6Ka_#Ysl1hd)*hd&}8cJq1s-1(HLw*V<EHCz4#k?t6)XB7ZNygqr4hXg
hq@=Vck~sGy!ox%w|Q`qjCZqQSHG$zTzfUaG7o(tl91>M!a<zH6d;&cmz`i@?w1%=m309p$&3@)r4TB
DbLul7rvQv1A=k|A#{S4*?bDbDVxmDPIQuH0c~vWsMXnQL8PXTmLiC**`vB3wJ*UFIi#!*Sge*KEwEB
XsiE=&e?_hL9Y%RXe5O*#*#%9(Z6GWHY%~O3<W_Rp)>gKnrsZJ{Ran0J?mJ|7+C3?4I2897gXFS<Whp
1*s$ovqMHvqh91%W7<O}?0>of%c5)g*xrU>Hq>1MGP@Br4XzPW1}SL;I}>{vui95)o1hu%B}pzq5aqL
d7j1Y@v9GtDJM=25B&B4aiWYRLQZY(&exH+h$O!xF@MmcFJCu4y?~nmf;tGL)z|7?EJ&xx|z2iJj3N)
O9`|71}f3T5J_2(_Ew5UQ^iYk`q&T-?-Qu)>h)C!%smd@f?>Fu1}ekq<jc_>I-C(w$Wr-<FMMP)i9xw
RI9NoepVfucx<Cq`@3xR%I(ND)$K85Ax#m)C9Axah1uyuz1c^Q769U$D5s5fHTEH<xB0Z=x(!~Vrxi4
NKlmg=uXs+PSTU|{PM^x%uxTx71<#_W)egd6m=25|Iml>s9uD?{<6!;SFRR{I4VQ*I2Du1o`F*M>iVm
jY3gH!A*=S)uwy@v8blScc_?qjsD*J5q1j6&b27QF1qLr=6j9bq$+J>O+=pb1>E?`YJwx8nMr+Of~nE
+}Cz!0MX9Lz3Yr{`(9auF6)J$R=OQ+9nRgU(((r5()JDri4~iTc((vGQ^3g?<VEjI$F!2hwPhB@oaRw
hDmVKcP2C4He+efHk1R11Uc46tb!)%2_yA+_k5$V_brBK4b{+p&_kYr^vc#vG=F}b^`hHEg}Rx#-T)n
fMQf~C$24Wt{38(xZ|2@1lJ}kxu(aE;EET1e_M-ZKD2f5&R)w_C<%xmQ*3$+{46IKJ=`;xMH6FDNdX-
W9IsXHfuqQjQW%9xMEoim_BUh;b`v}jh^2!iOr}ASiSj*|iXv><n#Sj@8q6V4lTcLg8PG#xi@qtqE%n
&X<gB@8Ai;T@!?r-SoW4XqX_}M6jK+`-!X1RNncmVzJNOf)Zw9K2>RYL@*SI4ku}1!&j$rOXm1j99rS
0(K+(bj&8{E86%n=je@~70#v!NKyZ1t2lg>sq<+`^6((7%nUO`(fWHA;d-yhimrhV64Xv90bEMfA189
6AazY>G2k#A<^F!aifm$#&((K6<~#YqT}g9LS!3NQ}Rp#az~#o`x6#eE%_vQCipY^iItDrkt_W%7ao)
KXQVf;IWfH%TO~?Lxvp{B^q!SrTJQUO3;YUmgDP;wM0?KJ(Pl<Gr9UFg8PHYtx=DadX)9h;A7ie<fAO
BAmruQCf@QplFcJc{y3kB1D6p$)_n~M!QQhT#Be8^Nc^~(DI+DFCkpVA+FGhD%c6ZT-elCq?44%->YZ
b}Yx8986sjpI-O28O(r4N$aE>6wg-oY`(X;zxRL3}XKCX_9w?)anVN0?{B};5gZU%cC*3B5fV$aY#SH
-(L7nb3+$8;*UKCF{y#SfkzT@zhkD$PiUE$5-XFfoh##9^VUh~0lSt+&YY*iF4FzwpzM0w1l!<RR-%q
mg2lBjuF-dCHH^o=}13eAP>}VWPIo$2O(2z)8iuQ2fgtW1#wQPXHdd);Aw?*(6rd#Qc=9I%5L^4lnrm
-3~M`J#7FEG!s#)$djfgB}OfN`PVC~GbKIz{2wc=80h7C%QDj+&^R8&r{&YUQedE-<*SHRru}q+Xv7k
jO%JlPQe#^&DmY4`yYbo!bvP{Cz!_;%s`3h^C*nVRPeDqakh3pj)RW9UCdA}satKINy%}>)TH}9<4r0
V|an2%)6Op((fk{;Ic@o{4u1F{z{~8cUHx&k&Si%@yPw|(?^SLm5KZ&PrtItvv;m>kDFL63Abr~bfO*
L4gsch$7uC7uU!BfSEA<~KcLseN2n5;sLRMsQa69OA$t41rtPZx~_kFtdJ6V@ryW5V5?7~{IxPK=p;%
))-+=Pc|e5_?X%rQhy>z9kG8V~z9sqc?@5u{QgWviM9R?o0H;px=H6QC`cvCjSYue~GFw!QqM<j7LrR
;q5E<8di&8uN-ZUZP=;CFW+d6te3M~u{usA(+9jKA9r(YXwyvo+&)B-cpi0Wo`ka#p9n1NBI1DesawO
w?;uWog$FbdsDno}JON6lH7P2O7(vx)*jJq7O{E})D^b49xcKK@BH=*~d3M}|ow&b^n$n|*!)p=7BjQ
HgREo&UYYz$@OOPq${<W=_MpvKo9H$g}a?Dg-AbjQxt1www2|GX4HmHqq1Fz)+rZe&{Wox4zuQls1cw
KAwr;q()1Z}#@v(d3r3Hm=^I8N4&er~Xy+a6uE4uaN=LTK!14sAAx1{O_ief-?69ERSGOD~of=POJ8`
BL(gd;tVTo#Bg24nZ;?S@}(N_zl8p31J^ziyy~IgbfpguQQKj*##oP@yow*Bu<t<#A3X|5S{U}WI;pl
nYlr0>N|XVA^8N?D8RN-a>B*)1KR0#<$OgZu}(IRPNfa)*oByZ>rAy#my!&gk;V7}jlTIk8#p6C&QOi
CO}n01I+Iwuq$o|8`YIm-<F*t=&|NS`rpMLoE7vH%nD8@rx@{rB=LM{T!Y@o9oh#7DR>quy`j~*lZ)x
znlvA#WVUUSdQ~!ac@tl3T0Y&S0F^h7KUulI6)Ui4{XN}#MltqpJOju<%YT7b0+D16w3FWph%4Yn0i#
I80)2&E5M)_u$rr{4|TX2TKd$#VYq}|xln}LHb5PSD(h+=hI5MTSfirk^-y*>gvtFY^81k2mM?{F+c)
TFQ}+06$gqd6w4Lf>1nLcFg?aAsJvQj|pwz58I&!2Xx?PIxo{eT8;fWKZ=R6qk1}(qfCz_VTz{?cxH;
rF!nPt3n5O=X)H+v2u*yUIapoP~1(G?BOL)wzV2Jj~SSuqsP8dM!X*?gi}y#h6P{Bpjz<oNbRcnvFw_
fQy0S{XxK?GscY$d5(4J+dkG%IV?G|2?AS=YE0gr=$(NY@FHlPZ1QY-O00;nGTEA2P0000200000000
0g0001RX>c!JX>N37a&BR4FK=*Va$$67Z*FrhVs&Y3WG`P|X>MtBUtcb8c>@4YO9KQH0000809{(YRH
cr_^nnEc03{Fr051Rl0B~t=FJEbHbY*gGVQepNaAk5~bZKvHb1!0bX>4RKVs&Y3WM6c0VPk7$axQRro
mX3L6FC%q&#$niLOVfW9?(9lB6YPu3#zDC)Rw2H8aXpgVmh%0+tVf>{`-E%o@+7zmXX?I>~sCjHF8^O
<5;GZ6FXPP<wS;)4Y!-#YoXU`sn*S_wv(07Tjutqu&h43GdvSZo;}>*w7mycLvSH8H)HRF5{5f%X6)b
6Nv(J>W48h~#5ZG~6wW4rzm#Q?O4w#Vm27n`3Y!#CJv1V(@qLWch%fYq1M7HEG~`#|^+tTDq!C-8+!%
A^B-A*uEz?|@);+vmfGdOP`^kh55r&;N&?IZ&uKih@riyPxnocK^$v+*mN&R)p6$jZQ7b{kkId>uz>M
^Zv)A~Ao{yf`owH9{HtTR*g;_nW+#RshbRrmjXK4EwqH!uT6X`4W%G=wBwoUvQ}DA*$}Dg-RVW+NJUu
5uQX(djnvEJ~|X?4)%-2}YR*@2y^b1_JTalUT^i(;#&2!@Gc~bqE)MbVk<S--Gqrch9uah7mq9ro>ZV
W>VGqZ6blYji<pM?~~bgFNazeB#DFvPr_?UEq0kG9eXeKm&R!G3t~o`?hNUvAkxPAfbhV~y%a?ryp_n
PqIY%1ZiGb$1=B{Z>9&aqK<HwUv<w|y4MPW7--l!5=#i@<Haq6!kc%GF+Bm8n*}{rr7H+LTrAX_`PGu
q<>Yjy61_tERc3<v~L>z!T<o|g+fj3=NvdB}1ZUn#LgTjek)9qcjj7CbxXgw?-D(pD=c=a)T{psrZBE
7qL_2&KMO%zJtNxDt1eI}PX>24jQLov53bGr^E#KKEQ1W4f!zgjOCpcsv)=?C$k@5B#M<>!%i@kQ-oG
@T|TcbkE@V>v%)HAl{!lQq-nKw@ZkNiLSvI*zWCbdneHtH_zRhIwnK+jGaBSwQP$Oj;QpsXqF#Cm@t+
M}~m-8fvZ(`K&;C4Fm*w3VVv?EnS+%RurqCx$BxktcfB?YqaU(;0B->N$m_HX>mL+C@HOI8sIT5Z;Sx
S1599O0Hjl0!xBsnVG6c;gNHdfKcVT8*nUA%n_$9KM)|9O_MHcAfWoZbK~oy?^LAD*Xi6_$b1N==cg5
lT{g45*+M^$m9*AD{1^4%dn($NrvqErHm2n?PirhY>N~qI-7KOQA5xf}WLnnpy8-RD-EINtZ@Ru+DjE
N_yOp#K$>dK`n!`BpeR8xliBSx`p#4eYZRsAfe(M8)J1Cq~Ls<?~7tk%~vm*;ttt>VjkWHT9YJ&K}Nd
5&>CLe88%D8vNhUHR3$nHD4Ru{V$2VFRGSvyz1%DNhEI1k(jQddn#`j4y!%XwbM!r?DGR9rC_9nlh?`
(Wvb8f-@|Od&uHBHH>y0Aqx_AwPMmSKc8$^P2liScydoWV?4OplLymyK@@wMi>1+PBdkRwXb@j({ZN&
D2OvVjr4@N+{?UfvTa_+_iaR%aqgs{6L(ex;1yj#)osbE=w5T_bw{Yx(c5ij1@{v`fL~uHmqtUvBC+O
2q5PkdJ_jD-;K7s=6?%Ve$2_b6{pS8vfTe%0Ik4jvt7=#FMcoKhLQQ4r+_%vk}C4mfscI-4*BOJxWhr
&1hU{*4cbDmbJVUO)A!^{L_J3~(A+E{F6EP6uM^A!s2^QdyG7k@>gAw!IOg2!kF1XORz4U9{uK<U1-a
@c=SiD)3t>_OpSOMXU+1z1mXe0ZcE#qSjVjpsa3|GtWTuLE3&LO8$sv#g$9z8O&Q`9p0`O{G>o%nd-T
05rWyk;wRT?Vm!q2IEIS2d_QUhd%xs>}F83!*vKM?V*&OJ~drDu<c-z_ILlo+{3wS#x{T-th0>=UcxV
A%TIqCwobH}-JEtmS4JKE4^T@31QY-O00;nGTEA5Mt<N!E0ssJf1pojl0001RX>c!JX>N37a&BR4FK=
*Va$$67Z*FrhVs&Y3WG`)HbYWy+bYU)Vd4*I>Z`&{oz3W#H-eET28rWeN5Fk5j>pl(}f~|K$v6xt`Ee
VvIH2;2-6sO73cDm@3kK}u#ilX?5K`I#}Y|$Xepsj(yZgmG6OW^H99fHz6kX}#m);FRk3L*69ECsM$h
z;2hoOVsSL!&G;4&D2AADTT$=a4)c->%Z}cWWO$%V9t|x6~#e896lTNe`+;vzx6x#e-Y3(`3zvCOl_^
j~%)c-E36~;PJ!wz^+nSf2Oq~+oAWjM3(CGU{3$rDf_Qd52$KUJ?DoR7<}VTNV7MZ4BNMR9s1Tgoi-!
i%PqbP6L55`(lmqI@&1b@?1H6(5JKT*Rs|U?2b%Lbk+is?r-rrc9$1IP72h=|Mq$?rU_C_zHy`6-ksw
*rBMAtzGnl+KTi$lPG}@1z0er`mfC{vM)$IzR&LRQ)#xM~J5PCd?t)8INoLMuwOY?l+hS5bXmX|b?58
9|@F<QmU-OP`R8n%O7b5e(Pl!jSW%R8E|5|@}6@E;eAlcCQKqh4oRrn5NSz%R=*gkD}3ZB%Q($g~Fu8
$OGC$8I?@cZ5#TlWHwrx7pFYM;vPIEZB2nS@SkPFL&(Bp4oR?$(mD6WIF4;Uh6@JLk=nQ+C$F~u|4{T
fREgv%?TivBd7jKU6#cv1(^jtid4D-SN1(~-vm1jRZ*QVGgrB^&N`sYF3LPrPaMV(=x})uNBm5*+1R5
xGvxm$E6-J}E>Ls#zt-#^Jz!j1heJ|(eDNPB9f!wkwa3m`9_I>DTPMt1OO(o=|HD*Y&Arv;BINoa@k;
y!P)h>@6aWAK2moDLzf?vREbnvz006KB001)p003}la4%nJZggdGZeeUMZ*XODVRUJ4ZgVeUb!lv5FK
uOXVPs)+VP9orX>?&?Y-KKRd3{t(Z`&{oz3W#H-eET2dfQ<g5Fk5j>pl(}g0*);wwPG0EeVpGH2;2-9
J%q*))(87`1tr9sVvKWqvwKq4m(t6xtCf&uXnPAt+wFwXj=p!owu?X!>+4XmSv2|!D#D2JI1zF4`8IJ
>OCr<ZDr7W{P3wdSZ)kj2dA@}xcpP=hp)Wv(Vj<2<<TnMSIsDUQKQ<Ys4rpRM(w55YCz?m3&O`1O=Op
%at8GLQqEJVSk~>>7^_=!?#5be%XlD_|6{KHJC{9*k`>S8Aq9F@xfv;Cv!kN;`XGH*J0s)IK>K`$FT;
2oOf95MAb0ftO<HWdwnxU8z-@8`YZTJ+rbmLE7*7SxYOOAGDxu-+0~xZq5WWOKD8yj}WGpM->T~#5MM
!e@qy|Dt2BVW|N55^ym2`t60M}AWpa7|0bF+c#>-QCl0DsYsmYnb%&ius_lt?93DP4T0{n`&Eh_YVlk
v~W!*4dy1NqChGXC>@<-B3}-df<xW7VA4ZV!@V}6X1U-D#Lv@9Sp{uX&KkT^9KHClEHWUvU`JVJqD#6
aM;pX&^wIHS-7!ixP5Z1rtNx4bm$QKcgfe1W(^KBYFfSZ(D6NG)n`C0^|qwiqpC(bCmY#If1J4aPCDp
_8pWdv2>3`dTg?DdgOUcXbZS1Ij=pRn^<aDA_~c=3jx+)HWKHGu&==VpTFhUQrc(=^jZ8f;$fsAaS|s
)MxLgQNxP7GB>XVBJ@)c<l;rzS-iUsg=W4v}j0C#}l<C2l((&3ADM{bBA=~<tKY<+qc5U+xWIklaQlR
|fBY{lwcOSPa}E^05>KTt~p1QY-O00;nGTEA2>v=A;b0{{S)2mk;v0001RX>c!JX>N37a&BR4FK=*Va
$$67Z*FrhVs&Y3WG`)HbYWy+bYWj?WoKbyc`k5yg;h<D(=ZUd=T}%pD<x7lf@`I4K(Gi25CU!pdEI!D
HJjLx?En?xzcY4hC#BupT+&SE<N3{-F{ShaI4-#3qz46tJE;{JbT3=dX+s9+d3z*Q&!z<;q;*CfX76O
{f>K%(a-6hrKBSkbPoLTrMQ8L#COOqiDhEdKp+3xV5De5$68&Cz!yENe8m&f9?ov=Y$l6X)Av~Mn^aP
4U<E0q*-NF=Lriij2_`Flr@nHzZd}E9@yEF5b`7jyXg0&lm#M0YL(hZjbh+R=#Dvt~ewzlBr$!R@U77
m`EjQk$h=1=H*4DB@Irnirz%fM2i7BREc{BWp)abiN66!;atUrPh6)8<$dzIk9sle$><;NAyY$(Z6JF
jf^sA)q6ylS*X7rASHk1f@}t>zDq$51gSqZqS)<MQRMV_5lRZ<`^Osxy@g<wbzpm?2uVs)gq#AUC?3Y
eYLFzR3JvIbt@v#qXs4HFX`?|noH5@dlAy1gVJuzx}fuq;nKpnCd!U})Emqz;7-qYAcXQK+y2rjm%##
ME>n@0<i*pqvO}QkgEm0i9a5$hJOSY^t&y6MyA2yTTLfiLWhO8;ad%h$&{D15yOon~&%dV*$2|aSjGA
8{=F#1s4ec@_LC|bEGG8gkA=<<4@ao$brPW9Rh&?&r2rM>%^-!$Q>r6{=^nfH>WVWc)rEWbPuMgaUz$
_id)1g<3G)g<-q6#TK2P!PG3;B#<O_o`yQ^D|FMxz#RnESO?^z*FLwm2!nsjsl>X*PmxC*I!k9>|rYy
BvMO)M}3BUktH-c{TXqZBFO5yvONkD9-zJ*8Gn2gFc|bj%?%#D~sl<nV|~pUsC!dgQ*@}LgiCfx44?^
$LgXqn=KgDYSqcUNgY2qo*&tbvT|&&Z+Co2KN*;~@to(Dm5Kd|R)kv;efK9L<#0Eh82t0!;w;Y`5>dO
0|FpkEv&#AbA3b6R1QTFeY|_!);l-Nek|?8>gX2k>_&#^4PAto9_t-7w=>h-aoQq{KJ#@j9QNb*#vx)
DDgv%!6TzdH|PFNVQ3!AInE~Njik*$KN;vY~;0|XQR000O8U0T0X;ye;Y=m7u#Cj<ZhCjbBdaA|NaUu
kZ1WpZv|Y%gzcWpZJ3X>V?GFJg6RY-BHYXk}$=E^v8$Qca88Fbuu>SBO9%fmuTjr7*BPY<Eiwr914k6
yupF8Sgr_Yb%`&rT@MDm}D~q>WeK|PkMTi8l3e6+V;INJyXTBfpy*vKxY@daPdAmQr1Y#%BNF~i(hD3
>$yYs?(KVi^3pl<VM6S(`?Iw#AEnmlmq=v@eayy3QabQ3?wz*>3^Uk|#-JA`MMn`Lk7Nw-U-rmYB8(n
xC+56I`kH;U5JnCtM8g<sv4j1nbSq9rL@f%>nn64%Y72q<CYyVCc!|wySES4LfFxT<QnbqBfvi6-u!M
taFLnbrA7-h(N7s*Sj;X5ZE-?XX5Wbi|G5Hhz9Amlx4Z#?a)O1AHJ?tPdD8%8S3THXX6Vm8S04M1PWF
fZ&s)H~dQdl=?ea=YY@EEiClM1*2f5Cl=)%nCH-!cS@YOnhP6~I`^kkV!BIX}`V1K=(0$G)!aF_1DcH
4O`a-h^sX#A(=!EOU*c`_F*uIXa!LD3|mp{dU&FpESR}P`h(f=s8y8WCz_;GqRaqslqhh#iEHqpe|Rl
y{cLECDn*bC+uRCt{Kituvxj+!rrc3*RaAIe;?2hJmf11yV4%Lx4y1ENu{wZ+j1>YmOr)dDn;3Y*O^{
y8+h6%{%n=0OCt*f8ukxRO9KQH0000809{(YREMaf#X$l90DT1j05AXm0B~t=FJEbHbY*gGVQepNaAk
5~bZKvHb1!0bX>4RKcW7m0Y+q$$X>?&?Y-KKRd3{q&Z`3dlz57>;B2`MH#exGxTB#f;MIZsKdPOL5l1
bv$v5oC?St0&A{z%f@Cc+nIW;}0Z-n{TZE8{?@uH&*JJekUp)~Es8QF|{;-dpXsl1z{k)Lhf@31y=U)
u`XTc}EY1X^qCt8K0GU{Kl>IAUn8=Z-VQZ34!JmhD(RWL(|c5VW}M}ZB&hRK{BJ1Xvzb3eQAAD!5Dm;
bx26)9t~X0W6%!W*XYa3QnCTdvLJ*s*g`dO(UgZCQIyzl$0~t20e`}~Jy>UU(X3eg=x5un+D_pC9c!3
lWy1~DPMPCLuERk$lU=~8_X~4ByzA#azR9xeL+AyRMED}D^WgXRYxHmfN(W;g4P1|KcXJ1qm#<UnF!4
f3M7c*d8fif@*Mn0K2Ls-M9qaI{9fdf?Oh@6?qnQJ@xC1lgefQPr+)uojwdna?&j;LsR4%5ZDgDgxBb
>AX+F&(ydG-;l<C2A;;e?<Io9z-g1z9rFX8rR1v*LVt9Zs8=3;fJ0gjN~&6IS>aa((n9J@}&3sX-Lkl
3Xlbp~$@A6SbA8hdf=y{;cfTybDlNQYh>vm;sZ>&gJ#;L>hLRp*8ncYu7rpIP>7|8ui&9=vNE4o?zM>
8l%j1tJyV^Ve?6V3*{FUDy-RPG0HSWvu%Wl8E6zH74_^XrFoRz_n2){5s2N6Y`BY+C&~O-vJ)vc@$%w
a={K>EePUc-lSW#}EUGv(_FV5}oyk^~h98qYC@%A~@Dsrl<R4H=0|XQR000O8U0T0XM@)kt0R#X5_zM
64E&u=kaA|NaUukZ1WpZv|Y%gzcWpZJ3X>V?GFJg6RY-BHYXk}$=Uu<P(VPknNaCx;>O^@3)5WVYHuq
p~jh*oH?29!gZ-Ch<A(4wc!LXf4A%!VQbl3K@D_`i4fA&In|Zcv~;SQckEoO$ye$8?;8)P#v)pnOQEd
ljmj8huE5DMq4C6Pk!OJyN9$@@djk@P;MMWujAAQ?5bcTG=vMD%`_Cs%4v)fY*NU)}C2Yrb-2Rp0p55
)%%&UZrMFHU!V?+9cED<4*;xg<e>f~;=G@vXhE%+v<+kRwp@^2$g$CNE5@<mor{+kKtPgeL8cr)Kiaj
du6Z*;UFS)XbkJY!m!M{*vxML$jJdPWJt-}pi^wQuJ<WPY&{8BhxqEMZ?W{|hrVlpy;!G%a$07RW;59
w;jDmKcTFm}NZCUt|+f5q2YU7;#>Q6z_JObC4^lKRL{F$eT-9mf9g}$u8n%0Q#DzZjgiu_%0aG3(b7!
GCw?tR}wtLY0o!V9o0C-2wVKHh)$>$mTS{WL2ecXux!_X2-uLDWGUpO@nlY%y-8Ujpyck?KR1Vx9Tse
cdg4z5(Mhss1vn&-^vsdiDrPq_gC9qbCxgP%{{s_T<>_32v0==wx_z%_9xtRCiQ*1}%=k>wl!-B691z
67mn9_W_8>%)o4Z+gy>J_Qj+mWFt?+$r!W4<_dXQdHN&y(}>YfxC2z|NI6wwxs{20ROkU+W?%D=bq<F
W`%w+(ou!W!JAb6;eM;tt*B|7Wv=SPOhY?6m8K}}UxpWG#hvZSjcUS81$_~*iF5ufjcxE3P$&teuM%-
+^^+pS;niz0jDKh_;tKuRqes86tkl2eu!wH^bi!MXX+E5R;>HyE$gAmGG^*xnJ=cxU2=pJEJkf1I9BV
?ge{8TFc7L;cT>wO|mKR++`ai|?9r|gy}>^P~Xlhs$aE@s)ng`fr|_6@6rRm8Q1+>zh1npC^Dh4sO86
FW8YscFAp1I?ouaKX04C@XaprM~xmh?Nc}Cr!2L(rdCOYHp2NKQrc7qf7D$!^tC6*h=a58A6szI`+AZ
SR~<FQ+Ok3gl(}d$0%0u>*f}rSw(M~6OJQIxgCV2SCs|XnLTUFzl|EHp$vlNX0`wuAOpD=Qk+R<6E3G
y?#sp@5dCGz!eBXR6!C`LC3`#A&qJ1e+|t`_za9BWrG?{zPtx)OEs-ewjHxdFtHifJ+@Ipg77p$zolg
3Ixh#c}pn2(yy~nQFgm7*5)mQ!*J8X)EuPscP+}j625tr#Vm%X|Bap;1SLZ*4-<59JyEPZJ3w(1-~;z
n9v<4fFpu5McMS>_AgCk#Qr0yE!|7*;Ez>g}-{#jWgj49Id<g(M9(**)=ccw<)I>T-OMR_?L6Tn(Hp@
#G&+O9KQH0000809{(YRN>tedo=(605bpp04x9i0B~t=FJEbHbY*gGVQepNaAk5~bZKvHb1!Lbb97;B
Y%gD5X>MtBUtcb8c~eqSa?3AL$jwhF%}Fg*C`!#qEJ;mKD9KmI%quQQ%*n~jOIIjJOwLYBPc7EtQc_a
l0sv4;0|XQR000O8U0T0XE7P_L83F(RN(BG_GXMYpaA|NaUukZ1WpZv|Y%gzcWpZJ3X>V?GFKKRbbYX
04FJ)wDbYWs_WnXM%XJKP`E^v8$RMC!`Fc5tAS6E1u5{csjkmy6DK2*xJQu|m{J_j#g9e7>a<jUXIHa
I|%JER0WJG;Qlm@Laq(DHhsAf)5x9;j5-@xJFyqN3Vh4c6vV7EsU^3vSefo~VEe^r&A7l4Ti@gGS?Mk
8LYeOB#a%b(8kjbSa&rbvgZ^!%*Jm^cVacLDfKJvX;7FQaLcbTAWAO3kK?vy1xYAtGY;oY5?UPHH}X8
wpbn^HA*Esoq6>AmiSH%v9~PVIQ0(v71*Y@yfWjawI56y&x>YhPVL2HD@;guMliHWdKE3WQ^XF8DLw#
WM?#2zCV9b<IR`@hkx-0s+A^y9+dA_nkM*|4GvAbx*c*yA(8zz~)sao9!vP)^MhndU471XC#@VYf7s4
}_)D!1r)QstgY3{lWE-m_0f!MZQtuF6OUT&&1uU|nhi=(N532C5qXr^WGkv@H<-%&vs={}9$W_2j1p_
8{E(QCQ~6h6q$XdU%Nj^ReuUx6oE`{X)<W81}14(aNCk*3G<>|h~PgNN+rs8opD?cSgb8v4m*dDO={8
ahLGyz?JrYxej~$ovZL?XC99m3EVo>SnzX70$NSs2bT;$)=SshozcND;$DSg})WrMWouTX3`?Vn{?e~
a~_W6bwn(!vAE*lxY<gFT`|d<-=Q@Q16RVUZ0jo1lk5DK?bfdBLEoFG-p${hekA_^P)h>@6aWAK2moD
Lzf=iN?{r=T008?B001fg003}la4%nJZggdGZeeUMZ*XODVRUJ4ZgVebZgX^DY-}%VWoKbyc`k5ytyg
V}+%^#Y?q4AsN^P>IAF$v;N-t0d4J3hnNQ0xb$6n=Z$&uvSTSESOXC%LSbEMFPyIpBsG^2UuMR6Rzfm
#$-CY5!fX@rwnvCilMtUWNvfwRvRT;K6-V*1RZIF6%8ww*SPHM*{)s>h|aQDt<?N@-p1WMet~X9Kl33
spmIw042bT{{#W$!}2Tz}|LbhG-7#J$&s!6%YmHPIf$(%7H;DKlQRHb5M_?^zXEBuO6k*ss-h43BgkV
UcDWq{#>|zZ;Unv7A|EVycV+Q4ct=J>JrdFTb!YVQQv#Ny2T!@qm{N8c|loJotM)5nBQN&)4H*__jr_
T#RKFE;t-u&nA$$0tv?On9rc)ADKPm(x^r$Z7_?}SF6w8TaL{&S_Ne3ouK$n*3a8CAiU<>6ST=%#*Wl
jxy(G_-Xd%zjD2hs`*u_W(qw!GYm2AM~bnwzS)T~XJL<~RSciu<^_UIw=(K_?#5QvDZ<Ak6k0lwxX*u
qFpJ2E64qLkhJ#{SX@j-H7O>I`(CN{`W`6YlI;JtKYxKKjVYAI7Bh3Ya!bX~I7zAug>rSudZ?GQkkn8
%#2!O#6r;xXHE1mxTTuyd2&g@l<#u-2x`&`cfuM<roqS#b_ArQ3MiVO_$zG%pBdfgoh;NP}g@-RXW~y
f%`e_dk|#nOPds>E0L1{@eu9Z9l(ZKk`;ga?K|33`dgK%l!b7>+*#ntu?a9tC>F2fCZiWFvA3$ZvZ<6
|4tzn1-HO(L@W)bsC26lkf@Q)0vwcUPhmz0IDaUBE0;9CX*?a{?NDKRFlML<;F;#F0LB#9$_~|FZOgT
d_rG!HYN1VzoSp|27C3=&L0-K;tdS1?OvCvIClW|;h6z*hXGSJX>vVy^M$YF(+G+jH&E#Bo|>|76%m5
3)&$cOSkhb<ueMN733IIwsE$ekDA?#abL4<Varv@_XgM5#-hGGSS@xLfWkR1*KA;&9MpdCFcg+8#^Ua
AY!BOXXOHZnG;?b)!#WK^|M(&(yNBZs8^Y@4u2yH%YyP9REyi(VHVXVObqyu7z$pyoBXuXlcixnGJiC
Jb8D`r=l44rPYXMD3|h-1r+-Q+tjX)yGA`&s5((RU<<IiH-$$*NZy5#XR0_Iehf);22rA?p)>_oc-XV
i41rb8N*=JpWO2x^0D`f{%~)_~%ce^EbX?@$3X-D+KA>yB#9a_uKypgdMGr@1&$ak<t=z@uup_Slm#v
q3_6>fs&3Z4exr=PGz9E3{&U{nbkphmh@U<t;@y+I+H`p*uGWxeCt+F9ot@g}H2Wp{JCF^X&`wg?lRL
Z7bYo?*dPdDI4FAVfEGuS@PRs0UwsYPukbKfeyjk)(d-kiN$`3#s-avvOT(f)Ay6m6L;p}4;Y&vhxYA
ExwPWOFsxvX;{nJYn^;$p%yD-tI7Y@)Aycoy6}vzwc}87wa`vx>sd<*upj4X?nrl%NlDaa~h`(U<Gv(
69$kA&}5>1o#qhFfsKKYzce}T?la7DuLX`iv!~%T!tTdM36-7AAo%~85eAT3Z<}Ob$I|L>$7UmhQs!R
(3yWW{R}N3Xp|`^dhw~`fa2Ag=6czNUsQRY4E~Yaw2(|SXc&hY#sp)STX&mnQUWH<%_94P#!>R6y(?F
q1!a2H*vtv-^V|ju?AlE|ITqVPc!p_XSB^~p7ls0qv89KX%z+s{4a+bvzZGiw7+d(0#E6tgsL44w#XN
fJIHe*D<z&yNR(pQ|EN>XmSMmoQn3|a7>9z{#F2NqrlH>c16gC9%}(Z5hj0|XQR000O8U0T0XY<k_z(
jWi;N^1ZBDF6TfaA|NaUukZ1WpZv|Y%gzcWpZJ3X>V?GFKKRbbYX04FL!8VWo#~RdCfg*bK6Fe-}Ngd
(A^nKD9DejH^q&z=h#YCwSJu?Z?dbn5Re>7h(G`VK*@~D`R&)Qc>$no@77)&t74JBOixdDPfx#Q5=GJ
Jrmm}|Q>&^`dD(VZQRL-?%F3mhZ}MV^Ke|h;qMJ*ti%8A$GHbS~&K6hMg~o2{tV{NyDB9c0*92-&6@^
}Oc~!RV(YnqH4Zz)#veR$7BA?qQ?X~&Jf4p}^b#Vchn4eXf)LD0Fem2^CYcDrlZpUc17J-|rDFHycw`
!`jnrE$k_@xY^HcioHE1k|CeyPhvwba~5ud}>J*1BzRqSE#m|Kt{Vr<<;-iq^bcTxNMWRja&!H><2@^
;7{#fkZX;=(aTyRGP<o3O*+<ru6sh?=O$j$A39~{MVD`-}9qK<(9vEOH?;49|Ik;d7=5&lYG(fx9@eS
o2;uE{&@mOxMuXrzI&Rt(&@RrIosCK=tYfe%L@K=s(;-8MYQ=PJ<c|@0s6Xx=KOV$A;byK^S8VPB3P>
ZBd@=MpHuvDQm(2!ZdK=Xl3wd_SvAQL5CVoL?V`!+&QkQ0em={tbhEn;^4xT|&|RwE;@4D{U9%nbV$l
UQP(R1JtgOm>krnxGIxVxc_L0m%SR0^AqTenw(a82Y;YE|-!{er@nz3$0wa9{Ah~_%`rE1c3Uc$fEx@
qD4Sl_kovSrp~q11c}BK!pA-{kX6XPJOh2C47#`UhOD{1C^Y)tfGZ4wKQ*K>mvsNZY^?PGM=7VV|75I
(~eXzJB#IeRh2I=*gqAN9prN&yJ@cfY|nRQ``ctU0mw5m4{Oh^JmBDUyuKOIt3QvtFgYspJZj{WV&a|
U$O;oH|^GSx+1}9bX~x+-B8wfyKt<oyG^5)Y1=KUO*d7#Y~eSMr<tnDti2SVb=Guww}UMVc2lA_4c7E
x(=>?SW}UTH%!Ry7Z}RRkFH@#%)yUdzNn*PuTXcXDj+}N?y40&|Q-F{F{nEPFw9rN`Hl170u*Oo*K<h
LQ-;J`Bu_Y-mn8NH@&4K}{dll-R84WR_vtBk;SAmA#<9QZY+mh79=Ea1&(#)Dg3RA6`Ws2&0rlME$>m
~e%Y^$YiJ9!V%X&-|wEid$PrskCyja#o&n_cU;)x~O}4!%*(t5Ul$@lyj*dwYAhY3N2BncX9Sh47S~#
VM`uG@b12Ih3HKD8txC6jgXL*^_mymyb{X_Nuyp#-s<&T}x^>Wu15ql&9Zs-T)?ubfZzSVmr~PnuAuj
YC+x1VCU@s;63&A*XsUVniT`5b_j(h2)pbn4We7Bn0Klr2-5}7Z>kDiUUZie+Q)GWwP}%SI3}sp%k2I
i9>x>grxDVn=>fx9i6`Vdye8C?M}T$_138M+7sEX>zD&4bJeed*O^+hfisij%k~FAy>Nq-z7-l20Fxb
QESY|L0dVx8R=2dzHJNHE!<1!$!5pi(KW7@zDIiSsz-rfL96m;CIVHLKjt5n@owQh>7f<L9o6mSvuY0
Yc1Bpc@<hb=<kP>BKQWBV?`SJ8}GOjT6s8?cq|K?Fh)5gmZ$_<Pf>4!(-s%T!kR+m!b;$9|dzinfP6s
W7$wS-tHpt5Tu5fM18$=dh~|`7t$@nVvNp(5Wk$2$(pnSu`Q~`|8IZe^j8oU%Yxk%+@WyE(%p@y+qo~
wc6CM#porqht;E<k(K1Fm5m9nLqZJcC;}5T^JoIy6i?DE##P?n4qa-H9)6cJI$PqCcw$?@1j?#&jT1D
Px)w)?=aC^tGzk~EFy%Y6vg`}cgSfD9xNVy_t(b_A;#1H9Zc8yt1F0Rw8plU@H-NuDvf#T`*9K^mwTn
ED9Ds(`i#KDL?SODMI|wITZyHeWvBhUH{vL-5mKBPHh#v3zO;vTcP1LZ<fi{SZNij3_Y)={mj%kJ@1C
<Cs4o=#Gmkb0&9#(cy-GDxws3Xu19gG{vz+{J^0ajO_+}apTkJ-R#@l>5#)2Q#JD*P>r9K43Mf(_DGi
AU<)d$w^l`S2m?Lc$>>BygD{8VTC%srRCdJ=p?j^j;+wO|_|McD=EqP#k-2&wUsuId1?h|Jij`Y&^Lw
b`I;!tT&|h<`ae!-uCdF`p|@h;`*f79E>FME`_C<R%QC~(b->Oc{a120y69kG1Yhy=fUpvL<8y9xU^u
tS-Dk)XIZ0334q!|$mD;rZwb0uoVUbNeXV<}tc$jS?pguU*A;-<0h*1c3iN$*lee18hfrUNJ~ET@mNi
ihJM4*K{hrulMw)MF8=>tNzHAjN4Q;$?P_;QLZ{jU%-SaJ)f-_Ij!NnqaA@@8lIuT=V2@S#Sk;RVEjk
XgzTICR5F!0a@g)sn}(dO_A<s&vd`#L2R{b|~xtGuH_IFEBT+?ym@E@Kbg#L(*pt(H}J2mNtakFfP14
|yhH6z8xxb(hF?Af2#`*@J?I&2a==<mVO<gDW^vYj8t#oLh?nUV*0ebUTJQkXrCUm)Chym8{)x98qa)
UF2OXKyB|gGKCWqT;;YF)#hExnmyceroetXTbX6vB?1ONXO}r_*%kVJBshq>s#XfDkZZv4+B%I09oC=
%7a_k!n~GyH*lvV2Nmj!avy2C1>B~Tf??kphf&<9z63lla0yZ<!7ZBRLpV~D7qz~l=weh+Q&4B^t4$_
3yCO`?MOr78RtJlurw&nYs(J-Py=<&L}NNI;h8GExgHW~OQ^(JJ-GE?#Pad4T?&op`x!!ATfG!N)q?7
<3X0OoKUcBf7DUbqL4sgz<QjSO^Z2-_ccn^D60vj^n-?i)7@c;@=U@LB{2v$qg~9{9n9ll%f3O@FZ2!
9CaxzEBY<bTp)T4d8tMZQ?vV%LgORLBr?_764Av)2`~yyZ3j%<jEJ8KmcFqC%bWXGoE@p?jhAf54_%v
a7$NfB$R_1J%;s~FTw2u6^QE;Py{tcds+pO1B~5P8}LT-3fed)ID$s)riSM&>H@%CcDE@wa#|f6l+^(
~Ibgyan1E8kASOoiQEDvV`T{ecXfO{$p@@dJL5fJ!LMSUA4GIipU$-MPS$vO{;G!XutTAB6WTuE#{XN
i1X_psE+@PR?BYO^FP1e%y(Lbl+5rsS?WjLanI{i$AJt+_(5CCH4^A~5wGldc=fglzDjCp4uuw)^`z#
f_=N(oK$=ih&xdLluPSeVz@mZTXRHT|}Rr3B&*#s<i}0`eER>=Q}k3F=Nx4e+-dF{TynEzCh!s%j0EM
^5gLuO&sBMn9FZ@}1O)`Iw^irf}*qh0Uv}ZdxXj{FvDQ^?5J0@@Be6HY91wFc1=W17NT{H)D7XJOamU
G&4Rgnk~tmiGr_5XX^~;3N6Xb0LH*3+>sK&h1fNTdWBH%B>*l(ZQ)X0XID%C+JVumW^)skF4|{g5}*i
nU@x^Y>aiItN4xdGL5Fiv;sl~c4%5PT3u(zk1tQbdRk@_VMW#4}1~X#s+@F;Kb5N_7$1l}`KR%@1`2E
ZKe-!Hw#I0y2iNc+Z5JuV%7>tqeglM_1HYM4bQ)-3CU_cxN4*ta`B1Y1{QRQD~W21cq>WMkZ!1cQBw(
_DMf?!4!TN(hZb1-NMm{eJ8aTGM%kwCTP@YR&|RT6%(ilCDKYJnOsPn;`Y4s_9l<|q%_T8j$f%*e*Nf
Ms)IxMy+NSAPMY75GhKAoSJ*fNo%EU=P4AV>5o8UtD&;B3wF1tZD%(T6H(M$%^dzRvy~4NIuF@)tGMq
k`j%ZoMMq^Ibx1L#o+$}r7#ME-2~K9+@ri*BhyZEaH$AlFw>AT9xnhD0ko)e16@hTO)ruqZb{#-s~i<
D#ycr*!9+ld6i8x7g>r*C89Q@oo-MA>d@GkAv05J-NVChXtJ~S(;RWci%{&1f9M;=9JFN5iFmKz9ZV&
(P)x)oR%^~KG)l;z-DV8Wa#|3F+aA0$^3Cb#Jd)6wV!$k#2hptLjEp>~7c(jY%lD>h_g7}Bm)&K-B0L
**g2Xq^a0nclU-_Jq^7(>e-;xvjIbY`|1ucI+s!l?GXdQqw$@^T3?1oN|^CYP`VKn0l2B(N=lBj0nbi
;6kD%vWG+Xpu4oS5z06>%w@*l{4C*Z@7~gL!9=@Wdoyd91yl!6Zr|+A03T#@uoN0bJ7prQ&`#ng5H+U
0gWenUTbMeAyn(=z|Iak>R}jk#zbW=z%Q{)8@R&QGYS)J|JK5k-K$vI_hQgntNx9odQ1;-q5Kqq`!0=
bo&$ZX!P^T?>Ee4k3co4xxp-b6dftB7-%DqKBA$VXo2`8eAHj}RbEYS27MCbUvcYg1qcV+Inen?lpI5
!;i2?0XsE<_WTG7r}hLr8QLhx{+zEKZCQQ;I%BE}4Gl`$u41@r^&%pFh|{%K&RG<(HN{bvh&N1!f>0K
<C=8$&QdNr4`L2UY5uUMD;Mq^|0?2XxvWC5(difZ_He(h<x$%=y5Wl3N;4cRi4k+k8Kp=)p<ed()%*J
?f#N&_H!4K%e{lKKBQGLg_FjX&=pLZ;BHa@mf&?!LEux5CM%51-+V@wc;kfi-N1khcNvBdS0)Pkxneg
W(-5l<3o+YnsTzqcx9r~LI}Pl3&Ol<TkAy|%fneO#_n`T5VNJf-;-sHrU+;Y$_I0ejE(RsiW`EqSeW7
zgBzKhu<)*pog>3bNJtS*eRJ^%Sybyy2V5qQy1COTQzhX;IWphC>ZrG|I5Q?%4YFW_g>{a=KZQYa*#F
451S^H?$rcc<xu6FoV*AOcU@hM?$Quba?F%S$^T@`*t(!uZEt;TpQ~d(oYzrnjj<v$=7R}$`U=wult>
L!hU@pE*>Mc>U(TGN5@rao2ijx=W0Ab!w{z$<Nmm}O)@QlWLkUVhj6#SYh-7OOJ?S|}Cpg;f*ot`;(I
qVGyEHaO&e8ASDz)Yz`3_RjBu$v}TiTxpM^VSQ{ppz@mGWEH&N<KFPMxRY^ByYmUiSm_T^WK0re~}=~
Ex{TL8eoo<-7d6Xb7G(_L3xS+ZIR}5CwXaT8fg@ix%DkJU@tp%`xs2soTvqpz9HE(J^>>3%s{`N+=ao
-B(K5yqU@sy9m@*Ruo8%5Rz^5kKRz<gUFYaG!Kl{;S#S<y?z=E%w`?oPUXCBwnVT$}0T*q`906rT#LN
T9%@dtWeHfT9&V;w<stLOUfk_f9jBoWK!{C*-tWZX10icL&(0paFP$`$-n8k6OH{B)!?RxEbStebLFf
FozYobo8DLJU1%BuPTOqxxJWnn&RJO>Gb?oGbb5=S4UyKxF>wuqJ02;D&ZDh#lgfc}zH0VP|vh|ndtI
tS?4A?tCPBe)r+wga&-YNkR*j4%RS3K+p^xdeC2x@|3Ii}3k^3KY<!YA_Tju|>c_U^!xU7Gq*?QB_y8
jKE_0`RC*3r>|cfzdU)FzIb_d^5XgF&p#`PsI9eiTCcMvC#hn0o#0@ktEmckWY)I{C&R|%?T5iE2SXl
ZMJH{gi2{Z90>cJ?|BuPvi8DaftufRO@S)Kc)>5EmcF>)p4Ts`UNRR$F{p5iXaOCU~!w+c?qIyLRBIz
o<xGZ^pK=nDmN)dNEhTM9<a7_>B^W^xuN3Wlrc~ih0N>Ye`DyWbgEtS@@?QwQyie|$8RJ}3B$jv;2j$
&tcn=%@~5xfDTg*;&6^18->sUHm{ADM)Y3+MJy7Q?OHm{2${<}uV4-gsV$fm2OEka##gSzGEe0OLp<e
KZP#d;{Y2?mZPLxD?H{O=OV(SyvUf7}Ee_AApDdE#t0eoE>GR@q`d?BfR&jS3rWmTI)20<S9??DM%!!
uOyxQ4X`v4`<xXB=_O;MQHUdfnJzBl1`&&YTE;&mKP@MJp8WYgfWlW3mj<%E8D!5#(S?C}e#L!!Vca2
qev`f+j&%QbN~AxWh~@|eAIIY`RS+!7zJv|LaHnKU$MES1;PBh6LKDn+RC<CTS&V`qKPXc^fcW62B?}
jemW4DTW4(cI6*f_V-+NYo#U?Nu#Ng+gq%|RS`6Y>d+aWjQpg<h;csI4OEa_#FLNkHXAxLllxia@3dH
pTe2zrSnx;!}wW5Sg4E=`?SU^VS@Sg`9yuEILqDb*ii4q|4?`#JPFEXhUKNe?vUzr!bCb2}I`wBN%fs
X+jmn6F_A37)`vt`c<f2kA#W>xziwV8WnUARH<2`}L<Zaqw>|P~P{_oaEVw5m02mZE17OR$wY}c83p=
;K3Kyn;aW5B5mTqE-lKxU_Hd2yziJUxPu$N2L#OL(Eh^Dt@T17SG+KiEuHs^H1@o)e!vV2;7WzJxEiW
WS8qC=Ax5chrld9WTX0DzvOon*V4gIaa$&1d8Q5H}DxNy!P8C)_nsS&@-|(>_Sc77VV`hu0&9JPu^#k
CP_hF|F(<$t!fUT}C*iK>-g@TAhl`YBdX)j@hJ~q`H-8U73U?dz6skb=Iwk<H=SZyvY6;=oF$rFIFX^
JABKk)UYOY$&y0~AnSgF3i_2BpGGEHKo>S5)Q!Xt(P*nA#X)>ew8mjAegDiF#cYd3j~16)cy1%q3&O)
6lb81>{6S9+*On3;=Lm7gViK`DBF-dAZTXPa}R8nAEJdPSU&*AL4r37q3tcS9s0>aUV#bZ3Zh87bdC|
TCrxKdQG@QD_qZ1iz|Jp5O)=h><V_nk-gGgd=_@X4<AIMkQ5FCJjFQVk}7q5GK?SMuqgHHicdZ%G9;L
641BI?$F9Je0qgb%+eEvxy3xNw-8-W1ZHNBL-KyW~vtt+7spD_c!9FV3Y_bccSGm87lF#xMgE!_(-sx
rqo#Mf%u*pt3du6)rWIzw!O^pe&WVmnRCpsywvm#%bfU0MU%&`9GKs~Zi*?xUVOX#AqY4oof*qFd$eY
~>yTz6KEi|~`Gxj5{DFyT$AK{=$+57-hq+y@<S02=$ixc)0so!bL~(vHRsl{6Wn)uT*Mf+e}#EN``B=
xF|4y?GoUHAYq@($V0&VA#`n3Dn%n&9WbiPZLMOkZXkC4*9^uHuau3NqU*r-f_p+`|b%3mY;~=4CgqN
ph7$A9g*?#&%Fpgem;Sg{wW8xkVG~aF~6zB#<I*9+GG#25TkJ+IZXV?=M_NxS*y~2?yOHSrt#$9OimE
;vwACMjrrgh9@A<z1_)MkNhZV;(2X>6XCJ*RzCGk<XgL)d{MQZW1anT!s3A$nI(dkqNK}G}pGs+vBxI
Qk&oPHmt<3gHc7O}g`0YJ9kzFOkqV>fA%ekggdqKoYIvcv-Nen&%E5|dbfXUiZ#;o+p_k1WY^_1i1H5
2lbYfCmQJ3f4xNoFJ31;d6@MAAx;Ioa(2_E-qEBl(gTwcmF7KwfxB1&Kh@iJpK!qrCRu!HgGIlCSYj3
WNls)n8KOjI-LMrj$pcmD7T4B@tG=q?5O9ZGFxqNJs<+;u35kDyHJ|qk1V!BYOh_`)d&OeC}<kN)g<H
zj-OJ9(XzreL!Xq+VIOtv$`T5x#x$vZ2hX@nr53JIr2}2##Yd#%B$qhKXkIlvs@(kN(Z7)$`WbIYB<P
351YacicQ7!W_Q%owHetW-ovhPZR5ILN>z*#406}#k@JyO8`h`#H%*3FUXqYl5WW>a0OU8D!rom8<`|
6H|BNdS@Wd=db0-#<3lAG`czST_Jzs8`{=yT$Hti_8(Z^MnxMNVeDon_}>csdND>U&krhI~xEVf=f3@
PGf!Pa6wUcgUj8v^r`Vj`iU+!Zqb`FxhuV-+dwj*=99nM7W(0g!liS%5)rq&mRP@LVQ_ln`LP@ouLS*
fQn}CZ2)0W!#AuFMtJv#{j%~vR-AHJDP_d*?HN2DwljxlFFPcL_WirmK6a_!Drxf84Yg-6V`wyjb>1I
HZ|mjoT?Z(#2!Knfc4xLb55&YE=~MCvrF>bXU%)^yEBdi&~GqCq;AoKafcu<u+W;E9;4x@Tm%z#3d8D
btqtt<A*wPBW28FEB$&Iz%M4vcL-@3)P=T_xV~=i4#-H!lhEX;K?9R#)vy63l9#oKt^X3_P#)3@y!`@
mK$zVceVsW>&zMX$yr(b3nPTlwJOfRY*Us6Gh2R7_?t3Z3f$sSXAr37Knu+Y?V=?$qp58WJu9V40JA#
Qk|$ivWd{d7jkXsi%H(_iWB41Jlb!-`q9hw&gh*UiEgw8*?`H{S0JWuiZg|1+6@#XXFmq=rZ-U@v@XH
**2*4HX{d;F{0-;Q)MVi~1W@UeT%^4tJY!!cX+N1UFG*<VBeim+#)sNUbDbdZFdy1$HHFHq=rC%T&M5
H5pY)*n+M=818&6b~w!Vo5QbhI^Wz$hA<{$x@RYK@v}?0$*etz-^mY8;;enf@^|j|^k$6gf7RO^L}yp
ibw^R|pCya^p(ewreFWpK%Ic<6j<(iCAqKuzF%=e?y=Efp+{L>gmpyi3>DFfMA7&*6?}A14ex^+L#v&
NMdq4R|zWa+L&};+Z{;OiKQ+0bB3K!}}s_<d|f3GI*E4t7S^IrZl1{rH3u*Rn99#y+L3ysA}kTR;9ij
2wR4m7^?yXZK7k<-O0)RA@=)7!ghEcUEOE@>Bz`x_TMo~r&NTlV_+wxf823R7=bnZW3#NR_~&7LDgf1
_n2ILo<6l+4*;3Z(}NSbcpG2LZK;bYF$5#hc%rzJQ^_Z{vhI2(ES|^9>~QKXR2w#pQFt7Uf<&*ismv0
#+h>EJ?;!A5c0=a<ztf_;V#=39^3jW0JE&)MvTWcemNPU%?_={vOcWo$TU6f<0`<L^J4ln9RWUZ$@fk
icFgN7ht&lB6=xFO9o~KBDA>C&&C{%tsckg48ZM?#$W+KmO*lnQ*Jzlia_{yNd*?|YtgclmZhkySyo7
?fuZ~|%;XgdOPttY#Qo`$4FPwQdU%23cA936Fi3XkVB&jRW^wt9@`W?BKUAIIG&osbObKu8c9e{lQMj
wh(31IwlK0El*85DFy$_{95{vQGJ-rbJ_3ed7oMX`URqTk+Q!pTKRx0G1QA2@dPFH^9amx1Qh!C*qge
+~lZm%s<hXos5JbLfsP-VuG|iT=nq!;NVu=6$fT&UZsZOkLXYmhPiEWwbRnH^yHsVPyaQs$qt35Ct2{
Xij_UMt)0Z$kPDzc9FK#rdf#6CE~`k>g{cwoW`M?1O5BP*9CZ^iauCw_!PJfBV%SiF(n3#J=Kf#&qY>
q>4FE&5P}^VAUTEGT9hplMW-~mG~<X3?#B}!$|;|>9YKafti?(NowYef;u~Ez)pE07ZMM|&jbHD=$4B
|xAJ>1^ct*Bu>1LFw4C_W(hemiD$DG44PKEB=`5Jp9XVP2lt4&d)Js3UPS8SPSZ>Z3CmFQXTMzs;>lc
A4fDk{bRjz9<%SYLnb1h~yLI4~pdLQ&<?o!-IM@a!yp++BSBeMksFuBsz<3C}WsEMj#~lXo2*unyw4=
5Uj_4LISNiVW6pigA2dIsVmj`|7czh%kU|QfV@7D<?$!{E<r><ts1qWN{!5t#@H)%y+iY_mO%LbJs9n
3VPYxv=E&5vh7V%R+qMEl+*4I4P7>SzawVY#+Ao#82q%G1(oX@d6zLK^3}in5e8W3Bg%%VUpKk#==%^
6A(?<39}_=_q%52<2^t5CpWZcuQYd7=?e2#yM$U2WY>%JbabOwa1LujyKD*xx_KhB%ZdeCHj<=FZj9K
2W1d-HLJn;;AOqun{2YA1bJes{=NEXR4R}f-lmY@8@T|w5OIkR-C^~ap<zxUPMyAGRVQB?CeVa0b52B
X@#MSGqG%m3&YNhu{F_C_^1LS#;LWrZ!{+gBxC;s9HaoVc4;%Pn1|(2n6g&%60%aiu#dVIlP8`e>fQ;
e$UMdK0kN9I1Cv^xn+C6cw6c8H=F1Pfno9slC=t#a?O#id&$0_f!5;7~l6X#^Nw60qfCxv|1VW+3#PU
{3}(<;^f?RzEq^myI8OXfT9|^%buZQzvS7P$i0EtK14E*2}@Vj)L8yD9JiP5G}YHTA@@f%9ma;+G1V!
^5WI?J#F_UKFNr=@rQpnQx?AYO*D&6Ky8(sSN`N+cxrC=_%t3m0E0BZDK>?PqyVb*o57mFE--C;;O||
8JyUYC(`MS<Zm_uWY2}>Kd^++=E^UwLp-x(Gz^$cNq4gR<_%+b{T<>0cf8MtF*o?`vjXQ1yFmoU|MMb
WqE7!`bvfOiSg*fU4S0WdWdx0sIHz`KZv>Ky1aWE&VPOhNl=XC^Img&on!^V73OPoEyYio9EBdkhF65
{=xWRbUZ?&*cu<IiBkIsf_xoOHQiv!1v~f6U2Lq9^Shv(RKCu)l)@xq~WciX0`a2(vJzUd;c+X*>$1)
B$THfp?YI*39x$>lB$Q4M=$p@0Y&jkizjdFeZqWuw3q7`(6f)l2ti*R|Ih2=)3f6z-Zj@NuU^d)UwQO
V!eqflJvvd9bO=kTq(?4i-#M`mfIaBK*IMwcgnlfIE?1@(=I#%B*9&!_tH5NVS+v*G9Bd;GAcuPC;xg
}K4R`y{RWQAQrh_H2JhI=sXd(vzj^yujNQ@)<&Ak+5ab%Q+AJQEwj6(N^eV(wQEwqe3z-l4rPOTA`ub
+P&UfCYqfC%IAkXGT+0Bi6q#w>vLTQbn86pQ{>1Ift?E<d6gkejNx%IL}|>%FbF^_K6^^5I3avYLo$N
BkN(1glkKHjn5}%4Tw-^at+bWSM@W(*WYaKVrTIMzD&e{)D_m%8jKDUUoNj0UrKCCBL`qkz8x_Yf3Xr
<z+l5w=|x&+aBGf7;KF}I+wOO`X$-fLG};H?%(ui^Q+N!bOqP1m@`fM!-YN6rb;I$0l`H%A4)aKeIim
R{IP|?&TbGpbyyHQMz{ahrNXq(q);Tt^wQ}Yc=7N{cFB=ZzxAx256VqX8;_M_`yZtG5t%i^*oDaq9sR
cJCE|VLO<~ZC8Ftiq{PI7RLr3=8$WSA!IvRU8?CRKe<h~A@S<W5VZ(*a!-v0tnO9KQH0000809{(YRD
;g)+LZ$U0QU+20384T0B~t=FJEbHbY*gGVQepQWpOWGUukY>bYEXCaCxm((W=`x5PkPos4fK?eEk6dF
BEnu3uOy!-!4HY_Bc_iNUkL3HkAJRj%3M}uYF4w){xlNoH=tenwf-O2c<1(l@QQcuB6HMv?SE|%;h=j
wYm~}AMlw3(>su$nN_+X@42xR`7k(FCMxm?zKtMTsL1DW5Rgso10QP2r3H<kdbC`aI`BtME<2Ex;%e}
zHGHEz7Z4Ex(*`K6j$FeP!6pH6X)F^WV*j3AKQ7<|YrsZa0{8?r%P2)JN=ZW=GlEyX2ISSWx}}ent;l
Ez3h9~OKsto89J9>j0W?Mo38~Lu-}|+KQpv7BX_;kNE0{5HU(BWZBbZUxgJ<ucClr&wEv1D4(O1N|9*
D8JBoBX(f0Tp?>Mn<<9RS0+Tb7V$7<3@<p2)B`YOtf0q|diP3P;rZn5kdspJk51J?o7L-Z8t*Op#5L%
gVvm)8jV1$13w;=E{5Y<@Jc-s-43=R(`|N_i>WnEA3)op{+yCd&B$!mINBT{t9==r58@DdN{#DI6>%A
f&=-1Z$I;y=FUNM2@5`jENm;_zh%H-BZu-G7vY$OU_T3WVu?BSV*=4iq3YPOiQ%GL#q1ac4L$$9YkFc
@QqyWaxZZ7jJsikMDKXhc><0X3YPf~eFx*>p9k9LQqCeks^GR)mBh2$D%>h8*2KsI<eu_w9FF<^1i9n
Wms_DWiastv$=f-**LFB@2&ZSdNQYhBBb=i?o4y^r(FOJ7OvNM=+71yeH&NS)BtUu@uG<1LR))p_+di
qk9lQ`ZdluIE_6QSm^SH--T&K;*dgh#zm>w&z9!)A7<NM3(YToy~5`YYT`QI-obs+r3hr{8f}d*b$zj
OL<TREB<{bCt*K`LkHU;kjQ;>KJyOc+}>iM$uuyHo4f#N&eO%C)OgSVU*Fu?|xQPZWw;CmGqhkp`!z{
7x!b)ti;ZUf{nP(R>_|0Yx7x;&!U1bunn>wzzwQwg|+&=bxw6e6}#JbHYciG(0W+xW8Ac8+}FO@&5Xu
<?VG2`(M-2}$le5L_7?ZuR|BS5y}ckQ4xVOy+5(>)<o6Z^OaAgVH{dq-*RG=DZ0PV8Ln=$m*tP&27A5
xT3A@y#<Hpr!mLk|NA<tfgxC!MrcM5=pIMDreMb}YLvF#JhxPjlO<6j8<pG4y6T)8dEbzjW5nhgWUuG
sl2GEafv8~(P;uGzm(O9KQH0000809{(YR4<#dkpB??0OLRa03iSX0B~t=FJEbHbY*gGVQepQWpOWKZ
*FsRa&=>LZ*p@kaCz+;Ymei$@w<Not8Htk=Tja?(ZYe#q<1;=fHXNIm-fT1tI!f{>sA&OQQD2W*#F*{
At{lP>~)&-1=L7xEpa#;&U=P*5CnhZ>1|%_SbnGqaS&z0n_QM`D{J<;R1GhRuf_LmUenlIu{&PpvQ;d
VFj}{1BWpFAz1<6zXM(f6sNtJp&7L>#k5B?p9Yn@BJMedaHQl%6EtA`6^eX?mm?^nn2YH8N0g40TWyV
xnRkChi-Au4dWO>RPz}iR+BHKm*0f?8DP7AKoY%humNUa6HD%#UVG>xcPTV|q$<;#q3@*;1JGzgejEm
Whi2wE$q&A~P}Z0sO-+2EQR!CD2&i$aNe+Vg$h?DLXUd4=P8NtWXl%M{j@+u3-(@hk{}*$h~ZJ1gXF2
V1s}QrT~{m~Cr$V9l{IlESy2mB$5pnWxQyeN~~%c(GvL2zY$kf+!d4+Y(;R^i&`#PVPjR$vUn;;v83s
54^qwHdu^*rpI#=>Yny)*6Z?)7kTDvYr&j{bLdnh(tMjcBz$AvxOC?whzzzDiyu-!TXhyEo|4XfUe~g
onsxv&7Anp`=0DhpZ;o$X1E)aP`0dQBA_r|XlfHoOXFx#_L}6k7iVsu3z(f2$+2)1lsNpqe(=^vc6LY
=i0Slg(+%`E-h--otiH?7{N_d^_^E*NGoSu2eRq9MKH1JI!k}RL(x}Mhw+fLqzCaEu>wXKVe%!)Vrq>
%}{o0@Q!x*GzZ1%p?!S&{&aNy1j_ddA=r7_t-MKj2Bgk2JW6U~vKf#NQ28C?$8wdNxC&1%I-#)*HkAz
Mywul9c=)k|dhRO4J-3CBStW9w*)F_*NWM7|mw0Ol(;Kel@QW@k3K{72?*H3|>X-`6t@6ui>dTdVE^1
mqg+L7N`Z-b(8MHI`~@{Ka0Yf>+8SWtk=(O*3mD61@ST>XuSeV`BIjG-sD?$(3tQ;TrXwP!5!jVE!!&
mAnIU7V;>sa;26(f!WT0du0_+<<p5$~@EVRlthp0)V_BmAEPW0Td%*qC!_w}il#M~v6Ju6Xq6s6Hgn?
#;K~?Zn>}3I=B4E!9p16?rAlxX5JraH02<;a{IFz18_JWZxE#Zc82n*yA6ofuzaWRKDh%AllxAYvMt2
>H{=MI+a+poWHUKrAy7j_M){VNT9mZH0bDCfHUeo=K-KHE1<wS4crO~Lp0|EIOMyAr$I>XnomUSDtc-
`BrZ?FL+gz)az|0y!#JAki;7T=BJ%U@Jt|+Oj|^2$(Y{jLT5{{))Zc!nVncqV{0cVFOA=;h0%vB7=eu
tfRV-qeVW}I#|xPL4b;8R;465wPqjZ3N{dW2%?@jSL`jO0Oa@@#+A-nC^gx`6E9#iJ3<~IO2~*rdJ8l
|4%5x|@EU_L9&oT`N0|58s%Z@VtZo#tBMgvN%OG;?61}q^M+J*ud>deoL7LzR`Hq~mod>H8t;#W^(0e
&tXE7S}g)kca=j_tQ<2WqOF*#IwG!7L*I}4hIiK5kFa7;}tArzMwaF#BA0Kt?Dw!y<-@}nn_UgIYqpF
P0PW8eXAK#^`WWt6J)QtUMYy&w*P&L$q68`v`>WvE~f8G`to%*zlUVvK<b^ztB7&$^oDkOz-aE??Y0w
ri`8XqLD>XOt#Rdb5}X101g#ruMQe03Ns|FmDG8Waf}vbBMMnFIZK}ci>kTNQAS$y!Zya+z3^;5fGS5
v_x_W4|da!QQX5CW(^F2m^QKi!%-J@`Qw-ryr8`ymP|Cbg`xK*HJd*?&LLnIf&)tJ+l~xk^<a+y?Th^
GQMPsB5*EZ*e(}bONRhMca~9C)y^g}@rXWp(y2-UiNW&<14Dlc0MHlZdujm5W3!IL;(}}O5kV%?={?L
mt1QKhByxjvR{I?hUE-%1ia;&?cLjCT$>UIZ&DA+PoSh0@4E}HMYTd<AssS4{`9U4G^-nCHV(S9f*(4
MHc11;IM1<Kv7za)XGi85!20qEp(mhuwiyAe7!$U2^Lit4WVcL5Lok}x4PEIWomTq+@a0P<DPHrwaF2
U``WRB9FEyHeI7h!E@64L>h*1<FAfqN<3`d86}95UXVOL?HyDGJ~O;=jdbdvL%f*!O{2>f$qWAUwrGE
8E7l*8a!c0+@k;*M&8Ia@+N^U&<K|I#zhG)UR}YyU@PC;LiC380=yfM^Ij?sB;a^xzC%(7+;^^5>}4%
0W>K)`m^(p8-V@^?1S8A95}?@U7@rXhN5>KmX%E;{U>EV%uq@IZL|iZR*0xZAhBzx)4@lCAq&p|vsE;
F$1<R1;94c$%6|X=$GE%(~0+i9#3C_mo<}@pBZiZ22MC9`i*PYa!5oVGkM86>L1?Lz6f%v1^n;55&iL
6aUf{hrkjO3tpp_dZF-_ApPO%u`7377#e@;62AH*yawlR}yNK39zn_t;(<n4L9ac;W}eXz{N{$fzDMW
Vk-wCVRAoLeisAA+ZhEE5tE>z<4(w5N2Ww?gfG@!$ui}F@n+%#+_rzctr0+gp;IG>ofC4tHy+v#Hmev
?8$n{Pj>-8w^OD(TW|hU%Ep=4w7W2Pp?Rz6oBvA9(d&#z0`Jr>;bmLMgl9uvvJH?Yyxz4G{2+p1T))d
fbH=fpSR9cB01>7W$A@4OY|<vi8{L}}qZz1V3+(BUS<Ro<bG9w`4p%TefzgzPL`flYSb2cf=8czKIQj
xy0OOzrrK^c=(C=wpQ5OK@l{ZP!GfRnLyKt1x2}E5<>EK)Uu$aa;K$svpqoxb!0O&@b17a&~Tc+v}#}
tq@w>wCEh`!0=ftfTF|M&y89l5e3`NLf;G*Nhu8agK`@M(TK36I8|NJzbF>?g0zRrXGXjVYVSbo;CaK
b~nC!JQBoEarMv#OXF#o-|g%ej@#Zlv>a96=(i{t31wwDRTu#+Z;MmUl^?(au(gpf~G78#fY_-R$f8)
g#b(rAZ=Pm>D^-m2;~KoPy}P7eX@b4&158Wt*8*}g(7%|^VA-{9(PZvU9eu8oofW(7m`X;zy08M4uXx
8g%6f1S>UO}lHnK(z2d-76Pk2m#hH)2d)><WtUL}D)NJ56%4m!W$f*-N5GnHM#VS!Bz<G4+pw6_Kf`o
;(`7VJxAA1$k<oWy{I~ucXX$vTjeP=c2&C*w(G0NWc5mwi~^scFw?W+IU4|}Xyc~6deGeoW4)~(Z@nC
9YY`nB(ESDIo{e}_~n)K&l0Bh@I`s{h&#Tjg5WFV2v$3Zr8y^A~&3VK5kk=zP77sF7ukQqbt(U5{>8$
PGV%%^$k}8K&0LsBlCeiigKBiiby!Z?2B62G7GVWq9wlfx6auA?2+~iu@M%3t3p`*Q;nAe!Z#~NS7KA
80|4TE_W;-EDW&(wkrVzsV)Tzp^i{;9o+J@%LsKo=c0sa2bf{JAC$K`(OdvNczD-lJHSb2e|ueU>C6Y
u6wLxQX$Ge$kc+%L+T%;@K9OSJ7-*|LIMbkdo4>K-D}nhjI9(jy$`*3Z&~#pG3Jf5aU)x7sH1H<+xWk
jl#+iJ-&(l4ab_E4GWnpxl+SWBD2VFZj@=IT*yNatp7B%RtXitGwI)vBcxFMJl=;81M7!km$LgQeZ^L
G=>GkH|2WZ1C8{vmljQnT(5XTf}p^Uea69y4BH0>8k_KlL?{_xZ8ydqW}boXGY3rL;FUT`RRP)GCv@0
$;Qa0nnC0LSJxL2!q`m66#_pR4vGsx;F9szA!?>AiizOl&%jLl81=;T->bZ0_@F+1T6O{?fX723Q$&o
S$m_`d-M4l_R&Z0Q=`vKH&NC`6#d=?sx@i+k*6lQr%xwjUNd)m;yDCzbir-a_lIrxfeP=dmtQT3Rb!N
_!K(+<1~}xqeZx#0TZ&XD#p|PkM}JC4j&xB&rk6?6^^iPEs-x+S0x1Vzqm+G%;KD}kORGkVvczB1T{G
9AJZ4`SM==M7+*WaQoDchxCH68qf?_0St{ugwMlyBx;9PphZNq8z+_D$pnF-UPfhSB<Z0e#N0Hg>Iqd
tZ3^g%~iA<EDNj@TzF_F>n*8Y!3yd;R{}J05!NXg>COAQw<<{^^{s>5&@6zm?b)YWf(0i#T|2HRHt>S
ZvUZm~%Em!V^4;Pjb@~{r9}ahGwr7fs>oDU)8J+gT}IT9kpqjE*1`&AweIj`=g*i4|*t}$ubYSPJQsE
IzuG76FhY;JYDu_!^V}!6F7YeDnAp97%LWhY}9$s%kW`3FXOx)MH|f@Q`{y{3z>w%)43i&r+WQ*{;bh
E+rM*t7czeY=sT{y@a}YAykQ?uw+O-!;>otp7`-`PF|oF%83pX_u$w@3vg)iHJj#JgtPAiP)%*0wEmu
1frv4nEKd%dJ(c4$#gX;~8DdgjO9KBrh5#Lm%pfdzdf(Sg>TNu*U7v)!A{d3hFl%XjuFfCYM3Wv973~
K5OIo{+?`Z%B#7#3{22gjjYdgxS4pANDWC_gp*ObCX=4IOt_2RHFe{9d420C<@vI!(80^iN8d@DVqo$
PKOf_7&Y?8qx}qrBR;(Jz=G9YH76AiP5nG9*@{aNv#tCd}Tm}JsnT<+u(t)$JAX}t;~}-&vj04$0l}#
XKv;u;`ioyBNMwFvqz9IQC?~RqfXGt0r-BXGzOR`f!YYHi!rO3w<Xe(%_n<vQ~Ma7e;V!bubXuD_@<j
kBTqMT>=9l~Uhi>T3V~x3z=Yhm`LF@FiE{)acYB^>gThpzh8TuH5G04MA6ZCc*Mo!OF$#K0l0G15Dno
ChlO4zNO+jG9@TP-@@<+D<$JLZiq6ds0o@I$Sr+D4?(VegaCuclcojB;3B46tW9-ys)5mj9>1$FHB9*
G=pgU<W(`|duSH*ezD%h~8^ct61+iP=kd!qW&m*hN40hhVUUq3I4#`{4SetH38(vJc+&An6W9r>16+@
#;nv+u)}B6ZH-s4Cvs}$f*JVAkW>DxneJ|pvRln)_VCCuT%FId6$swgN1*x`XGM)TEnb^0TSwom|j3}
WcRWLMcW)1PgAIBOU!yxjz=+m1dVhOICOH@@G!*Wy86SzQPTo(l&aZFbBkN?JE)!Wa)4-<B>L5m)Vnn
L*I!*83jv3aau7HC8{%U$0s<*oIOmjhJ#|QH1&eb1+~v9nCv5&;Q9aHljPzoG8yDE!umc)>Q=3de&Yo
vH;U+IRb-3Vs!6cYA3yV%27EsmD<)4=w5KwtB?oI!99}t`_hlW(2KS%f(PX`bkc2&)9G5A!&U$;8Bsg
raIQMW?yl-Cvr{XtFF=du+vDrw(_SU5!~m@nPoASC)SfX}7RN+SVCmyNn-LZx-Sp_^mWmO+oAua+q0A
2ZOU6MX}mRc&2KyfS3(F32ri<3)q>n^GqZOS<CLt80Je(~=9$D~ws0F>7Rf4fFr=il2C1@x+19$>WTX
?M@wRo%Di^Gwy0`Cu=?95hvW>#qRAw5BcwQNnR#?It%y0)zj(sk3NO(*Pyd_U1rDwHU$$1x%fL4c@Ig
8{Ur;2@P|uOvBFGQ<Hb!qqt_Ap^QO~KYa8f8mkF`$5a5UIA$8ht;&trZ=9n0ZOVJdP(x-`iX@zwg5ug
768j$9gA7;5CFjgI_yuWcnjqgm*RX9k3z&_~5K-k?-PYS|Il7crDr?C}aG({rhoxM=juhda6yoF2g3K
LAKCkiDQq@0butx96JDF;&?9t~cFF!0n}*LB#ZBf;R>?xnE+v!t`$|BRb{!ogp3w0@B<Jn5?R6+X`zZ
QwNTm*d~g{m=TMeCuosn^yLU!O%lJaSO(N9AuNpfUgoO2YgCVF3<?W6C2Y!gyZn`g!WymVi&8KQ8oNC
RdSpu7yhFheS$|eS8*0IuYQVPoW#=wcV7SNC8b5v*Q6(ly4wUIP6E>SKD6b}?UGu{3zn0UnD~+GSyQ~
sv#xTZ36s~6@>6o}t{V}AeHtX>)2TSkIG2eN!1;7sJC~<&at-FcJehJ6u>bBvMop0Jo717f@b83r_zG
vYJx+rE0Z>Z=1QY-O00;nGTEA4L2yg}U6952SL;wIC0001RX>c!JX>N37a&BR4FLGsZFLGsZUuJ1+Wi
D`e-8^Y?+sKvQ`764psWO<MAls9p%!wxDvE_+&ZA)t@vq>Zc2Fa#~5eOh?Kr+kY|DJbrH@bnQEKiOP!
DdGU`g}*fyFDI{NAKj{+pLxwSu{$lvRsNPtyNZBkH*kC$~IM5H=?W>{4DLeGQVp3O|5hJ!MwC}o@euz
2d(OIW2X?h$B${=O2uu>wt^K+OEePjod4zYD0%V6qZj{s{Pu?_eR^JO`NxYi&(nD>`R!%4X!zF;vXFJ
!lr_H|H}Gb=z0Q>Gc2YH2S)@6?owpTsnT&WZRaV7GR=`l`5ij!0Y-_PumNZa>I?4|V$*rdUaiJRACw@
GtYuJ=<k^KsAeToR7w$PNDaw&5aE1A}db)pt!Ws!GA-_Gz;Xk;OqyRyE4p-RE(X4Gj`o$;6Z2DMF=TO
jH*Q!-hVbppUNZ4h)C5X)jwE*&bSZBr&o2_J)7<UznDcByOGB=8P^t^q^9dMlp?W<;$$@wR*?o3;k1i
l#1??Lsc$r}!rRZT$3GJsEr|i+n3!<H%f6z?_R4++9<OO$sC7|Mh&ZFR>^$6%cBk<yo^8cUiL*WxkX(
9EN7G7PqoiMA~vCPPfgvq~&OQfPc*fM_mUW_N-XS4{$aXH|aGX7hh{jBmVk|K8{970xXmy;!s?S>G&k
I!$ae%5guS<rPo;@6?8K^e?e@00c%c$YU(TKiCu`}YUpQ<(8UF|PWcqz@2NhSIN}U&|K=!pcLW1!86%
cpsi+?REm}8C^)voQ{fts$G8<2^%kgCN;^fVnqqpaQQPJOizEodN_TpcCHHPE1C*B}-VcW8}&FZp1n8
a;bXSlI_)oei;-O^@|z>mKA_~tLkkI&y7KmY#qQS#)|BPLX{mN1nWCW>?e<OX8FaYv#6$%qx&s*?301
p$=H29TttVwqiMAoY+()>1r59>F|Oi-?EAR?A5&&es`8#WK&!J4KyNPtK123<yn&Wm+%AQUdju|BjE2
j>K8B6i*&M{w97hg}I(Se)5etT4pE#;?dFDA942~y!_$x_ptx(F2B0`h`$kp?=GJ2|Ml_yv*haQ$>pa
B;_K{Br>7_H&W~OuC#UDfCvVSYB-1V|DdRYvS~(lDl)Jh@-XTux1Q>H5p0;VfMSf`NG}+x=l-xLIK$O
E!U^q2sb9r{SA|R-f(oO>&j3m#Bo8cJP#XKw0dOK)ATJLJBYPpj2u2#LtWSuJD$<W}zx2A3t$eLtb8r
9-7ws2Srd6%pt2u>V)g)FaIQ4Y;f*D3|<11~O$hLi@T`M-aL+N6mR{XW>~bzaWX-OY#)y?Z(*OR1ViC
{*xx@%aqzIC*(=c8(i@zEK%XVjMXkp<LpT2@ZmFMvENqB1l#(9i7P<0M499fC;lEN!V1tN6CCOwQmkK
XSma@B~yuExS5!jW!^Qxfs`sidEFb+v37rmM$ycg6c=cWuowkvg~;)?EMzwV_*o{ZZ0m(|MxhM$x=zI
Ycl0{*AaqX>NfG<zcXObGZqA$Et%DePbuWG=!?A}3+Ws5{IW&iP@jE$CLoes8M{HD452rFJ9+Z_ma^d
tvIYaxP`<T|(s@D&|flsXMK1b|b^e|fhsLanH<VC50F3JIFHC`Wx)Q*i;43YidlHO;M^SYJ6ZVrdMN^
=$H<WGbP+CDOeE#Stj{Qj41X3%F({J#{-vUmhe2B>i~lQwPMWMHv~eF^Fv{wE2+p98_)@WtaR2OcFK0
sv!bG(!Fy8f46=0lw6h_{_1vr@AlN8;&R#dlul>7YjpqV-<k5+Pv<4UN-v&ZwL9=x=R-WQ9I>X=)YHt
7w`wEn@Bxn#ZDvGLt>lBd^wcbg49p3kSb>Woxz6Fje{k4PE$0wYxEn@VjC<FyCW?!X{1G{T`2aKVFc5
2tb5=ZXp^%g?qS>;Z1GLl1YgkTM7NWRWpTU`U=;x7v>OfBat<@$3Q)e5Xmh4TNMX4EqYsXMNn%#Uc1K
Ui`4TaR6Y6O@1%1sr(zu(tQ%<y}Qr0}2tS*Tfn%mipj|{=44n&jg%;=#239JsVEptipMBb@#7ML1r9v
aI-6YG%wObwwA^<O*D#Fc~2x?rpqWz&<>_%LgBJ<S2GWmT8JnJNO18e=Wc;c)#bdjQTVa1e2ud4u~yu
K%e7JRvxW-)nYGQ^7cF_=Jsm48v=oIi+8aBk^^>2m?L<Sy{ATqVya;{D^Bw14^uLvos=_pc9zZ&Eb<t
Zyp$l5G35M`yS|*T^HaLC15A8th=|f{7?Zl;O#asuGw&e##Q%O(?xTSgA0d~@Yl?-7rt0B5_tp0rHKd
B5_tYra_|610-M8t0!A`09<c6Cq-Q^kKYkMMKLQedOvW)xut}Sa|Hu1_F>);Sa8*3&9%!t`z71oIi{5
9pB(z<^yGAzxv?4Y8DvR6AqOSF8C*2dT08*=fJ!eha^))Ye(fc90)4DdmYNhxI93w+s#33I&ckbAceb
jA05npgPLk|fS=fl+N=>U1yhuZJi(eJQF&wf8ctHU1crahVDn-Odx5nuKUnwOa(WZ$i&#1I%C{uV_yx
LZP1a*?evz}URaKyvjhZ`zdOdt-DfF>W3WN!Y22EKz9VX#Y$`4$VN7(8|^=U8jvmt190PoKlAnN#_%M
{M4D_z(wfc?R4$PAM`N+fSVz9gK?59!HY@~lBdJZ7dYa|pQpDm?xL;k(CCqOq&nARHRj{%9JEg;nm>9
6^3(XgjCt`f%Gg1p-@(Duq4V240-pHhNgT;NbhrYR^1yrhw_3>7l(gMDd$Ol7*s3t%ba1ZsP%<vc95k
>!O>K3T*2|ta=tr7nAu9Cx7}v%BI+$38noyS_zbwO3_j_T?PZrB)aG+Lnq*r)2gVW=>E3&w_M{ss;)`
?NFN;aCXo@~PjncR+(Z=!(YW0Q&Aed|zQB9>0K?%M!Uwy7tM+*vOCo>zlOOe_@bPIOxDn`=0_7im?yM
jP@32Tg`NU~$veIj@fY{N@M_RwM4p7L>{yOq&d(9tipyDJ$?>;9MCyREKB$8FZVogf$CN`nu1A%F9KX
ceYYDK`k*Kc1vpp+{oDLPN7A^`Q4hX*NzX$t7V2RPpM*DGln-5Dv^0l=L-K?2WB$qO~9K<ni4H1kf9m
HA<S^Jk0ZUxly~J%fT-7f<%djxX&jt#GE`Xx#9)7~cL#qA>KXY#Z^UH)Bh7}<lR|QsxviEcppc4b3ob
V&;0n?Au<+5}Vjkl#UF7ng6S#8nl!tDLGTH&jVL!reL9z26c0c>3mYE9<dT(j>bu>62VBgOM8=^@XOt
zJGlyZY!KoprO^qzu~bg6`$(|Nt32ha-TEhZDJ$aOOel&QK17(PMk#TYIDo25_Sbh%92g(Avl=xGo6P
fxf13*E5}XAjl!U!b(R9(@C?i)#ImKmvJ$@tQp3t0;o<TTTZq(gNC4n<JGt%vOWWgRut`X2772??Yi+
3(pYcpSAqNK$9C2U^MFIyz`idpgLK^p$bsgJ3~}2ULOZTR9+D5+-^baYk>gDU<-=8a6LPA%XbIfa2iu
!@Q`_EBF>B}K=v?BSk8Zvi^lju96nLLnxL<m!!U?;mno@Da7AR-%b-I`%d$g*5fLzWdt@QM2UEkI^Rr
HGF`OynY6ZJt@4A+p#t(Wm9QJ|9w$zcN4#`?fOyh9Z=@lmw`!g$sXBC@t%LJE-VzKkK!MWK)qA1KV4C
t~XbL<zu%ib%&d=I>_K2W=Mj`+ac(`*3<?Cz0!l+;^CaLtx&VBa+hqcm^UWqZ9AAd3LV1r?1TBm@pKi
nc`La>5h=DNfz>L4r?AOoq`thguE{LM3h%@!l}!AW-FnH#>Euokb@ONm%z{2D_Xm^H`5|=$r)tMz+Zf
8kt9jSwl{O|53Ra3w#D3;n}mfym09G;d#BC$r1yNj$30!+?2H3pQcNUpgJ5_I^6CD*qyhL-8Bcn{Vn$
#*g?Xj+f+Z-LaK6@WWmQtv|NKtSkNL<VU>%c8B}Z{!}xHNn@%P}#R)2m!`5=q?u_AgFa}2a2LN7aA;y
Miw{cwSb6E#`GIl}($Cd=a(6Q~JLY|V>+u#<bp2c@zhxXSVlLY9cL&f1Bes9a+O$=wp2fYvUFT9ABJF
M>%nTI!&c=_aEvKOCW0`%U+9rS$3+LYT3Ah4{nYp{}Y&X9pLFK;mv+B8)Nb+#@|TmGGA7lvRD6=O=tM
M~GGvhzd{G9|F`@pHhtHLX~=NPc0*o~GyIv*009YEI$zT5lsj6wTWMi0x|kLi|ra>v_My&iM3QZcB*i
&LL)vaF5B5J02j`?3_cU^T`qBa$bQ72>POsWYB*=1}0OR3FHJXE|Ta^4wrfAY~qKpZSrlH*K~RsX`4X
bIc719=yj5d9)_B}hl>vugCqpLE@BzzQ8I#h*ry_CZ9|@Nf}F~qMXE%AE_(u8Q}AL}vLMYjDDl8&qpr
#IJuYt3JoAL_j9uYRm&HdJL%)CzOa;#O6lO;-tjCjXox|&aeMTq_+F^!F2JyRbI%pZ%d-&{%<Qrc-Tq
kgkmrYFD*;Jjy#%IBrwq2HdST^iN#J{KHRUz+8SpxE&Oc!hBIUxT6Q{*CDELt%9!GTnQqg!6B+Me&z;
$uxUPIhSkJ8pwbr{GB-W9k|PM27yFaM5C*dl&81VFWi~(~nGh13A}A2ezg{8xyMbzITk|ogah^Ul5*J
rZ)+->IQv|>`3ATk#vx0aR@^qx`V-q|HzpaJR-AEXChOn;GN{r$Z6`xt~qMQ?t=V)HH|jL@;wd|ZRNQ
31;&7RdD4i+E9Jt{SYX(a{JXmpgd%k23nn;Wq&@D!*1t~NEasF{CdD{m@|clLaU1JpruB`iS>N8RGhj
&6!Hcr4+e$|<7?svH#J^2>BPr=gW)Nd}EXI?OA!rxq?-Hau=wim-sipwGpupuOFI`NZVye|pSlu3t_s
0`q2Kf!p;xi*r$9@^AI>LsI9@BijbheewWfeX43N!#nwgYemU?%%+JzV4Z4Mlr&WNyYx0v;eMRFJV93
kBRa7V+?3!-n3W$3eY1Xjgt2>b*0CIgTtcMOuS!l{eA~o8T%DhELZruk?{PB>P&QGwsH&(gj!n871<D
;hwL<ffUOy-Xz;D+15=v8~H@E#kyvYBkQ!(z+H16O+}lV`+jSrMR#dSZ87&mw<QXTHHq|v^92XhoYA{
Ft@Jb$UBbP#0Kr`$><y{dS1Wab6B8%Q=!%!m4r6njX50bEN;|-7owD8&Z%@vTW@59g0Gv#ve1`*gG`l
YJMW9q{WV0@pdH_Fkr)73<a1Dp7onwjgK}A=74sfc2Oes(u2Ty<f^mh(#5N@nQCV&V9+X`eO$GnDuwb
tAmtiST>yLMNk{SORQrrJ!KNqAZ2vb!CF=HP8swj9M4k+#C_P=4~=7QF6<^O@4FNzCD0+?kC*r#F(Qk
27-G)20J!rM++e*wh)w*=^$3Jg!#7yAiBB=w5>^fxqbF<b#b=*Z&6;X!&?~$&$0Xj}&k4z7gxwK?LC;
-3()Acx6dpmfNC?6iAxirCW?=;<YBg8yGZo&;-PCG5Ei)hZZfuVh}SJYFdmCA6nS>=wh%C`keyF9Zpb
S6v%rm?#=qcHBF13>c;1D9+yYqdz6<Z@^0jW+0A+LMuboqqv=sG=U6cUYK>XT7!OKZj&@S&3vvHNIM*
9GKY4jF(_vzvsuWD<bOnrtXFk><Wp}COL*)wnJwtrBJYFny?W>TRs@b|JA~WWTPOfGd=j^F=9*xI5YS
QoL5Xmci7&62z{$liera1MXIC>|moY0@=!7Gd=`vivPoYGXFs&7Fq+-9kGUn+D-VAy+|$~iab8B$dk8
zR?%eWu{-&h5iMuE~bd-uEv~zDMQ90!%b_n5Y5;pmc51lbFa3AN<@IZ27DADCMvi6dbl}32VSsw;}><
)@1l|qA_byluu)E#LMUlnX*^_e2cmSQxS02Ac%?}>~CCkSOHaEm6?&TTqI5DSI|Ex>h?v;!F{cq-m~f
!Rh#D)DOhB<_swsf{961zsNt*hpvtNP9CLu(zI&hO9sEd9g~d9p!IT200nzQ<HZ?ayd2#=SD9u1C!h%
&hS8)mA=DIH1DlY5m10Xn%5E~Aj{r1_jXHTB}?%A^gSe#Q>H9AY1tkGpuRKVe1W3{(fwM!)4C-41Bti
SwpYR<zmf^{!-LN}eDb9a@M>T-beA#G{vcMPXTW{yGm3<^f-J{0T7e_7Fw8oL6a=3^K+TlFhr?iU7wU
>jD2abz!$h`QIy{XsUWU(}xxJAaE|4xQFbyZ8|Onu$NXdyQ2BG!5|zeu=wmd4vU34PDzX@jPgKp%;N8
-WC~_r^njS!SZ3)$)4E%)xO|s`7@9f;G)$j`=$D*bTY|3b2{5kcrec^{-+`AEuCL*A;<6_U+~vq&hEx
P;@v7an4~L&PIFskMg@t8vx5V~5uoNZ)|$OKd%jG;bFVeKV|@*;0^E8rMx269p}z`$;1pvgR0RU1>T-
j~uDl!D-uq_|A{;PCg5pO^3{3e~BR@0-p6B2;Y$ThGRMapxL4V$`7h~mre*ok}M3ar{IasoQjFo>nx_
GhkZ!JW4<t<%Cy2i~!T+g~N>xV_(ksAC<713(^f=UGOT;fKC8LgT42s3>edvOBVuHM$@A5cpJ1QY-O0
0;nGTEA4Ihu^@AApiiee*gd=0001RX>c!JX>N37a&BR4FLGsZFLGsZUukZ0bYX04E^v9(J!zBMHkRM}
S8(V`S*oZxab}W9^@N#CeC)W&lX&fTW@}w8nk_;S#}diq(QT!x|NFiJH$Zhewb?^ec1s}e06aXr8{mW
F=bcD4?S9{0*UdIrw}*ph#$?#F)4obBMbe8ydnKx*gu?b9lCG`cdEF!<Hk`((7unf^<Z$ec7s)X8^?E
#SyRmMYa-Tmd_k%b)s}Eh<k5Ic=k8QgjRKdR8ZlPE8v(*oV-89yF{p+Y7OjBK{@4wXDrrwLQP2V1p@z
~+`<)iPL<0^R!vl43@$trmQ!&)WJN70v;d$CGh)C2tfNse=sycYjCiDnH?-ZW5j#z4Ee%Ze+}RBfMi<
@!U3qs<Ow|3UPF>g#Xx^HhT#fY*RWK&)={%9NdII&@-PZ)&T%*Q(^TIN1^rs2i=zrfuqVxvzf_MN=Nc
sg_sJ8{j~-{X75sgce=d4<acC{!(1c0ubF-kN%Wh_hr{vGki(Ke{I_jk4sp=-d+r#J<-F8WtUUEuL{v
zsa8K=!PDld?%M{jx=Ma*f9m|w7%1^^Er<~G2%a~?2wj(0__Xia9tcKk%k@z{cvjYXp!*oGeY-9lSX(
g`!+IwU(dq{=mQ^{Hs`lb6fzJ=+AfD8?nJy=yUn)gNmDrTie#D9EiJFH%P_V)JBYd+PFQYxTmDms2zH
UCK&R@XySk)F*hbP5o4@SKe4b~8adhkh53Q^S~Zp#3idhjdZ?rF_j)CNOEIt>bC(;3uRJ=RPRnI37ZP
g%*#6T0-vKDkG?BUx%g<_h<OcD)l~?*S{QFb1GIc76L#ptVFZ^0F#)X)(43;Hii5gRly_a@@s$0e8fI
#nh-tNT6?2!AofAay#9axLj6=4k(|dq#COtQJrW;`=yxreX$dJn+5T@S<g3Zua{~SJcJGk+(<L4$Gz>
!VJCDCf2CjZwGZ{Mc1QELZ8r55*iPj$NFGo*d>|Yb;v?+-feSBzM^7Dc1~uxT+m}bG$R)eF5;zO~1<*
^FRXG71nif4dF)J+u)L@5l0~`0_*he=jHyWl(po+B^G&=gJfh|~E*U;|(k{o{=;CZ=?vP}jviUUne0r
?qzKT$kzmEdD|T70OR>I9~Nk&aWjw?qjJ24(~lS-~*O^B9b)wVnffJv&2{M)XOpbejwq^9w3l6eM|zV
tICUw%(U8c_~gTUEqRNAx%^I`wEG8AhiK?uW^TX9(SOM9m*prXL5spdIrJ@x<yq7AMMI3d<ax~pk2WP
a@kH}0-L%Q$=D_vF|K!{#r0w@u1e7AEJY<L8_@aoLklWlGnUX1&Zu64uGrg5jYlM4+3U(~pXrG(-HA<
70M_cUD43k_Gl>0WrGG)|3$2p9wUF}8)B*ie3`Ch$RZ`jBg2Y=TX^7JFoz-6L;fv%F6j4|v(ooHF+{G
4Tl!))3){kvtRgwyzRgZPRu;v8n4{JGAW$ZbuS`RI*VKp~0#gtjM9-KiABhLO^2z0w|FUwDCgM2E|0y
SvHv1uDNUK5il1~HC68S(b<ZlNVS074t*FhEQNKpMTCMgbKUO9$nBF-%>zuji2oy#4^BsD&>{x*=A3n
Vf$|BfZd#VdsjTHVZ5oJxf~PK?AK2*bobNva%KY<q9i1RF4u5Itq#neZy1p!>^=JMU~VKw~|&ia!vGZ
g*XnNdi;Ugn3an{5oIsRp>3?yhT*6sKGQ8902iD3wP2n-5Z^$3d7o&_Rk0_00((z5JO$cVut?Ju)e4b
6H7JKfl>tiyV+X7cE+M%zB#jUi)?C9lkuH(BS&+K6oA&&`9bkoPdwHbcSnK(+7hu_lK7;v<I9O*~*k3
zBpD5qTzTR_te~MZ$%1~RvNx-I=I?%16(@f5p@#Bb~hxQVAG8A9crJj9ZM$cVk?xLB;)=J4OL@T9v&B
mo6L;Du}<N7$|&<e}48fdom8$|{Iy|$=8jJvD>L4{uys-V0a=r;jGXr!?$muF{QZ+Z)&yuwW-|7M`Lx
FdLwynOmH`Ra>rk~gnj*kt9@BA7XuLJJ9I>5)Fypzm#8gOCRfD+?W*gf$94P2KQ@D%K@fg^JnOn*`Ne
6wqaJ1PZ)vP`QSc1_~+nK)}`UoHRTnSJu9Sx6ZVu3XQdUE;da8v8R8<S2EUx!iT$D&SFXK9fINq$foF
vVfTAzg*w5BCO1agT+shZ)K3@^`lxUPx$><AcZkhM!-Q?PSlT1k{vMaoTo|en@pS1Ta#zLFkl*Yz{~3
5lvTOGhb4A<uhrQ0G)`mEZ#}E}w7*){U^uXAL4amac@@P?l?_vnZ;z9C{9cY}ORN{bY%OjE~-Ca5fN8
o8duEu^Vn?zBl1<v+KfbI(GBwQuZotr-m>I(#o>O^fE3x@*r@DfHtet<-|Vq8E4Sq<zyayg-6K1A>VC
MeGH=Y9ej*r2*SOlw5MX4*RlaywKqk}9Jdno$Mqo}~JcNHr`DP(Fm_ehH9@UxZYjynW|Fa@9is<P`uM
uOte_)))bZ^AkWgzX`z2tqZ`@8d<BcOYXZ09Z6=U(l*>Lo&v;Tyo!+0n}OiURdCEApjz<}%GdP>k{ut
30p&CDohT7JP#OekrX;T)zjzLCwi7#qp`GI(M)o<Z(38`4T{{5iv0YivM7GV)y&=FlZPqo`mAnfe8Et
UzHjtwi!<3!hXC8$~TLei<eswEo@9Rb2cO_~L9j}X}&F-GTP)Qm;`qL_^9bF5BT6(P9P1+A=K!JS?oC
unt_V*7#x*jh)P)UbYHvHxBlH3LRqa~Q=8WD~jxJJg+3==7!CHKsZF|eZ7=)A!a?KoTvf;Cl~i86~BQ
U!JD{jl`bK)V<9bZ2C<BN@QB9)YCRlC3$!vS62lqf2`Fit)h7mM85%yXzmq{s=FyIM+3>U_i<G1MP_N
3Z@&H7<SWQYzt~|VGKy<6L^U?SxFaaeXutvXn<t(V%lWk+cju!7qYoESKn<GoAUQed((g-NsR=zw$Do
bVmBf-<SF#P^+3vrCSmoB$-HfVXIz#0y2Af~ya{{A%PerHUl2pek{?)1A_y4JiuDf|2!mK0M2U{7Bqh
w?HsbI=Y7riBOlkCJ&c(eeDJ;SJGk|`OKeRnsSvEVHM#*_qLqg7GUv90q;fS^t#tji|WkpjDS(5aQFh
7z%0=>xQzqq}J<bcDrnZ42{DAa}BBawK7K}`#6TG&k;4V?W{K$}Iez(!>L!%w5^DRnv2Oi_0n`-OVCb
e`H;cEmDDKF^ahq0M}An`Z2|Tg1Gv3!`YGZDM*MeR-x2)=TdMc1lME2<f+>ckR10z>KYNDr?yFpjcA|
CEc2^?Ver)z;tkJxePkB9D_dIEzgWsm3&dla5<u0M#-=|5Kh|=Z7#I1c}6Qi(+%ilZb}+^n^f}u8&ma
mX%?gx<J33FV3Rfw{yc5V2I;pqx6<mkfYs6dqx|M~{q1*pu|gZFD9Eo}6q)jMuk@B!u3VpjZoM?aW57
ivE~o9x5YsgMz5!d~d}OtY12@E?x027Hv=l2UB1q(hS1xt@lp`A=0*U&n><8{kKgXfdZYI{ZFx4#`hB
`slV|sH-c+qIV>MN^{xA^rP8>aXbNnS#xjx1s}_{S&K8r<Aaf48@D=*Rl`+#0wGg@E#Om897}+qzlMZ
_9rw=SZv<b#apTD5Y5D&@4dqQ&0tUY+J^&Q2ZB=BCsaoQLihG!>p&XqoRyenc6PhOYAtdk|J^0Fr(ZC
9)->}$@cxk-j>A@Cx*h3epZDVDXvL(9CsiN{*Zn1xgNNbe}fgqRP<}+gGQV)4P<zpfQ!z=wK}9*EuzE
dDi|K~6>t|Yh0&1N&&Sgi0W(P-qh3b7(v8%vl=7tzAT?+;`P6~oaxODScNSLEui)V=_)mlZtBv6GN?R
uaxzKt_u>q|E6!<~e8zC|3lp3>wc1}&e4K;1)hI5c>pc6!OHAfr3gkCYwYw247Ll7g1*oa+zprV14PG
rtZW*E*h@@tic4%3$~8h9?9e|i2W`x18ygZZ=b@H_boNHVjBVfdIyFp|Q_Ow&WeUI4ey)t5=0Cyz*3Z
NUCq)FWclJYLE)12T(~n=~h$lf$1|!|=(jDx^P*u%?XJLR;3B2v+%9j>R&+2LnjHKe%tN>Pj%y(PIcJ
fDT2_(FH2V<;YsK^4Gbok<KxoN^@ZS`p9rxoxmFe$&7RrYA}|YF|IMmWq@wNEo?)`)ZiC4DfOOS@F;F
Q@2EetnN1yPHF6|mx6JGXFn<c$@pJzzfoS~DwAan~wr#6KrcIy(Qq)zkbA&Tk%nkwL5!24rV||4ycYZ
EK)42qJ8Bc#!@EllR3ydhs%*tViplW&BME8wE0ZwKSIKeEHhP#ubJ@(Tu%G?2A;+%*_LJcQ{#E?@Gpm
WgkDDuQo8J#^qzd$pGqr}HKZAcjX`DHm+D=KG=*0Zp%YfbL2GCifi*2DQZkl&Dq!=<P&_#pE=14q@0X
cg;fKvu|tlvCJUpeu-vK%+gdwexdw80-)2FeaVA(UZiW{v3@O4ay<IWj!Wr1{}jhT_~~v)9<>ZTny!#
vph1E$4=2lwIoB97uirvJ!Z+F`icV~yYkB~|45_<b&R0KWLd@u4RHmeTd#M@_HCwW3&yEvfl~v*ugkt
lh?2|wwjIz%WkI?wk3;g)D^jWS8f|GtzzMHJWAH-jVlCJOTCj(JrnJ|-<wu4XlEnj<S)OItQugI+YJc
6>?ayGz9SPQ)jFbwBX4x)1du!li3ptrQ^bmvf(;Y2q$Bw6QL~r9wik-$`IL&6EI(kLMEcWNJENf8NAV
%pZS?JoNE3cBb@0J;6qc)X!6zJ!?RTdUV+lJ8w-CYVV;OrTx^02#`dX3nw>NQDB6hyoBT1Ue{CZuHJ5
%|<W_pj2M=baV5u|fTR%YshNze|(PV~G}_?aZEG897p(2rri@vEoXU>rzf5=Glr-W*n_h)}Z%s&wymk
2|)>sU1<_%ptf!hESMMAn%5(2L&IxC!S@*P++F!jGJKG{#`6Qi5mb%Cz$t3K9}gX}mJ*5&w1t_KV)zG
)ry*GbAMi-z0pkN$|1d#SXx&VQ?zlurF(ES+ffK(M<vt0fMyVP+KRarw7BfI-?j{(9N*LP2xs!F6y?X
j@#Sd?uzj(5ek+l60)ZGR&^D1}TzC-|LpN4whPbyPt$jJ;sx~$1L-0jP?FkuzweZpa2i~<vV8rE?g>^
zVzZ$UYf98)z(CCPINJX1HES;K0jw9*Fd%K}!9YG~|srpO#BXhXl2dP`<c21Hn+_la6<3cNMgK?U2Y0
&$wWdGq`U$+?}7W~&~g1q~TH#(WOI?`xFF5}=g)BxE*(98^O@2{hHB1T_?a%ZX5EPh)V>KTW}G5WhKm
)Zgl^xRpQ?^yA&AU$?~#9&yR=zdtUP*-m`CO`XWu^MC)_(~IOe;S&`pQ0PVqKhQD*HYmwS7^EP*{3Ti
JDC;S?{Kbw_>0p^NZc^!FA`T}LFEk{NxpTT}#vZ%$vC6M9;k?g=)Z&URhlV~dM;yxS4h;8OW8ST^0oA
C;bEO}wG%}ag+}<M#das14FtMv%pz_b0L2b(Owa%_ih+n%ATos2_s$Pvm&d_+2uobQ`gZ3Ip7n%M!Lu
s}a8Ic?)%6=;?SH!gu5Ul06J|Sgj&GQ{ZNA6?F_4qOP+;s0gKFPIQ9V*7bEYG3EmB`r)SSu`x!6-zoZ
~$cngZfUCox)4<SOyZ5ik!NBTuYEyVki3C99fBoP`jd=0jR55#PFD6?9&?cHY*aM@^rNFtWK3wVc6PL
qMTz=3um}*Q+fO<eYaexqgdV^Y&(q2<hemis70wddFqAwIS<vEhD%<l^b!ZM?rl(_L7K7u2wO6Jw~AJ
6yLkEB^uyZkoD#G3EoB^xucm05;!qFDO;fneXqOaqfL?Ou8BXud(BYmlZIpMK{ANx+zMAwDDB;Mt{uo
vT3GFH;%oJ>jd=4`e4?!BBNLaCCc!*k+ns=7GXo3F|KFC!?M*(WfCny=Ytl$yBzlIx;M80$~0+UZ%k8
s-cZ8fbe(&zdzjf1fJ8Q8+l>W|40Hk{x5f!J>I&(PW_x8!WdQZI_31g=}`;PuWH%e%IM1I{8V%3~<%j
XY{2y*udb=d7Aqsrzwm_pHXV6^(Uz!^w>!Ii=#BDywI+uh*k7*hyFMa}riEeN%BVI}Y1=*@!_t9az16
+x0atEIUyDD=baR>%vKZbQ}@0%i;$ZLCxXQiv|bYmI)oZ7U1X*beZI;1$oZKniJwfmwu*Bxww??bfk{
Cx^&g`0?*HsV6FJ_&>wa<mPj6|vua*upoHZTTEG`6+14I+-B9&-ZPRg>VHsE`gcHikojD@4SP~5e{bS
#SWEVqx5PeyL{u3O%4MmUoY|?*V77{D*JY;DMP^KMr3Ci)h#CRWi2eEQ`0vagLAJ9A{H3rue_!piDN2
oXMjQaAL)%BAAG4A2EQ*MLXcr#Z$j{8FHwN_!%(<%M;2CP00SktxgceVLPE@6^hfI^e1F1@4T$_gwQX
wttsGpIYZ#3@9%O`X;70^KIQZ5?=t2Kngued51iB2F~&Ya9A1@1D=z&W&)u@z0HL_BhDttPjVwitr^3
Y&CmcV3;n=8FVGPQGi)OWIis7$6t!>=s8bg4zXZBoAk$4p4~xPkZ^Q^wXBV%;QMAIN9yNrwn|cUE+@7
8GkVDw=IJ@DH{0KKQqaM#oE5a3ofbTso0ogk`?s2$98KgL`5n`<RJF*-^b>aI3#iTRFgFzvLtU1OiW5
H9&dCK(s6kU-Q6xt?xU4)QP!Y%y1W_WhN;NQ<6M>LoiKgr*rA$&-7CPXD;mUeF?aQ8YeGSRVr_^1me8
`Ct$t|y+3Y_WuS`CM<gVCwY2oDA(FC18??XU#3v|`6$TwU~tgsgx(x*#F9F;iLjS<IT^<P(Q)Sovl?$
H7k>kgoCxL=qH(6jhgN8w&MIYNw4OJyinsO6AwA*p$$})nTg0AOl+^%&bO(75}<b!~AbPq(oo6s!m!B
RGYtZAY8MExi!y!oVp4bu|mQ~ZvO~U)mSR?F$HsKbts#9JThWV?08Cjl1XljR$|;kRvSz5qB2Rwm)se
@|LV~<P7VTQXN$fj(=7l?1v?6OcpOI5v>A226@vfz>n}85OuM5vi8>^T1&L<jbM{(fYXu3I_|bCQO2h
V_YqjQ7R@^e$Oo=Ac#boN7yKg_WnG&hiF836z`&tv5^riGlu=tV7^Uz(Nhcu>ICBjA2{!Oa34N$<LW`
>R|^r4%?_AuGOCd!i6HJTPRW*`XmGsa*N^M}!>Wq$}Yds6^tc({r-<V<)3>s%92Tf~U@Fj=(mW0_bY&
q0)4QXo4hJW9>{oIs;2@Hs1exz35*_|yvA`DcFUu%kL>Vr{uMXo6}%h07#Iv?2*@pY<Ws)43oXl5?IX
^B_ujXT-CFr+1*(ZqM<KjkxrSD?a+MJRzi<5#$krmEEMA(5-c9JNlz+xVf~_`3%yi*IR;|NhXW33F<|
$iaYKJ2<qRTZA3B%9KWj(B;-|^yDcj2I?$=JxtmEFcSlPE<`JaE8_0#t<=?Q<y^Z|Sv;F@v$(iHU_nV
x&#44QQ{paV1nLMH~hAs4N%|Atp!H-fyxS{$L);ozm=cMHKYfP^rM%9Sx{V@_%LhTW?dsPit32r)_L#
#(<xhBHE1Lqm|F}ph#ayG=W^weVJP6~<gM5T^;&AJ6bsquYt4BRasw9({|p7>M~P`ZpwQi~MHeU<xpv
D9=Kv5D=LM!M;?dVK!T`oPmNe^=jPW^Y*1^fVf0MC%>GNZsF<`_Z>66@3e2kmEhK$xZrWBekNL1JQsJ
e$rPuWBM~Rn5NP8Hmc4ry&%dx!_uht{uFsTxeej?UbFL}#zBzMXvU;7LUj<wwkM)vj+}hc>$JS*Wa4w
z2YT=X!DWkwGnCuK5Z=IUd*#E`)FzYOFq_+qXYK+oRH>TLWWO2m^RnO~7c#}N;_keO$<r81@A@9}mw2
WbpIhb(nbOK`(&<Bd&4%Qn(vK6nL7*O*ha+cFCr76rnU`xL1CKR>K8;Ceb!R=%X;x<3Zm5?7ub5pj^l
RP1WLi;1kIs)Vo?!#!f_cux?B0(B_*^v3xJI0dd{|{Xogo>LNl3niQgZV(tmctR?)^To0nA;amT73{e
d;P(m7L?Jr=9$FFpkG;mvL7>TwOcVqyUx38~$vUC?w)CObt=n48OCTt1}!9KVF2^mJ5Nxe}~YpPa9`^
!!4#Zq-d(ALFy;pV1V3>uGM--7voACRHue`wH_>o6#OD-tsFvlFDLiC@CRe(f<2A+bp~^)k<=+*<aRd
CT4njP{otIYZ)KJR=J1RU@p3VC-IO#tX`i#h=<knTWBUDyE20@~rGrWITJuA%_?t$bWmC;9YY<OqTMq
JFT~(sNgWP!SioD2k?o7AUQO4JY`Eq8JK!e->U7?t{L|Q!NUzl^DZFjyGS7ML4sk?d94M2WYG;ZaBGV
J<;$J%8Vo?tKx-@fG0xeeA$q_=E$9Sh#MA}(1^Ju;rXK1~w8c1VMI36^+=9v{A2fG$GECa}PVwyL>3-
PQs#hyRV~`~JN><M;1z`=TS*0{%*Hf-||~Dg94_l`z|BL?;Xiq4)18EZvJu{Sly@YbfJx8VuT*RiJmW
#uGy_DxX-X78DJ@#9a+Rc1iLx(m)<UkwVeFD%H$ZUepIO;RHd7ysHC<!_4_9FL%%QMgE&pMZydbPw`A
&f2cdUJ08?HJU}!mXNkE{D_t3*DaKD-zl!VtT|<lXSvy(z5RTNj;N(~wp=B%S)fDXR#&n)MxC@z2J&@
hO?N2n%_zM4pO_O@x1&3QA0IZZw#D3X>m3L+3wyhGrW{yrguyi*kAo{k|zrye!0bTD!*%ZIj9fQ=V)~
kd`ex|KOM%W~SQTOA3<R8&F2vG95b}0{{bHyYwUsC$$?EUZhTXM{zpdz^J^p{|6_%ELNcYw&OLHzR;P
s?((C3O2Jxp+5M71oE6w-?sfz=r*O8YMMz!ky;D@ggVmt5<;6#l6=6D*O26xS3q1fF6u{@^c&${BK4;
_9#<>B!t+#Y6D$=5Ka3nujpteL14cuoyfJ6THDb($dd*`NqpEku!fS-747Cw=X=z-Ro(Z$%2}(9#m{T
Rejt!d47FAKIH0|QFfaG!_Wb5Hg9Xu-JD6<6S(AJjfQu1>l_YQX>c&L9WPcl;A65}V2O=Lw?cFyXQFQ
6mA|T7?4iT!9C5w8w1r-VAwYXl^orpy*(#7SH?k$H(<?<5m){fs0;|w%nB`?w%51n7*f0y`QnJ!Oh$8
_POnjox8orbR2U}eLou)Mj_0(2b#<jbKa^1y(W3Ul)eAi?q}7H?O)V@#KkF;!w1=~hpem$^Fr1lY(#g
6H^2e~`EFP94fw*y>R)2#sNO=J%+tClIL|j+|dJlLe?-8ARNL#WI3LRMvpr$Hn<0cb}nF;nL4(E`lr?
)WB{+6+pi3Ci{=Ndxp_aR}R{vcb*{iI|Ulf^Owbwr_Ww||MOGtoCh6nhHk$8<7`GNNkcQd;AoR~w=Z7
F9Ng`DM-GpRdAiM~?&a##Jzbr%BKE@9_0*KXc3tj2EW%?-76jtCP+7r<C!^w77{IAy(CqsSbf0KT**Z
)>w?A4$=W0%~Ri#|cqwW&?gk+5$SQ}mji)@~wMrzOO^H9rh+vBac^qzx)ZZ67`FFrnc`Xu@G+vL&LXb
XPP{^_f)=Gsfz$gcYuFKg--3=`OJq)%KOwU~6WUM*~VedvziU%x;K`v2w%>DhV`TT{8JFuOnwf){#D4
st98<k%&sdR2Fe8m;EVEqlY<{I?V6J09=xG6MDTt(g}RAb#WbWLhsRXwhakT}K%cr)yC>YgqSnH)<cI
b5n==b_egkN5r#z#B~4KdgX)x648p4Bh7kmR3wKdq+J|G?hMF%jtI)}Kerfho8y0O@qOZ$jLw|@1W8%
pg5T$QVJl4`xN6wXV0UwpRLZoM^&WrAQpgxQ`VIH7JJ5(nI*yGy(2pNy(M~NPe#|{@arX7;(eC?(tnV
LjpB3q!6i#1;R3F@=9Xp-i>rjep;sjzFe%_t-zDgtC_B3-Q=Z?b_PWzenO5K^%Yy&j6eL7d7d_vFarB
!h$8G=4>Tyrk=Fb^zz6T)5ky7N-9nVhA$JrOQ$q!#hood1N6@eO5Q6p&m14v;&Sr$pF+;`+J%7FLRhn
mkq*3m2<}%+1&6s5yq7tHd#L=l5^3-5w-A|McW1yoTr~<2=^_uUg<Mf+GRA;V*XMr=V{(m3;rpK>i!)
RHpn(>DpJ~0<ZU$i7%}Mgd(acOOJB)<Z(%1-KG@1&dLt-{3JUuH-+&FCEOMX*p7XVe)@6OI(NvMb}}&
s->oWdC_=Xm<$uydOPnb6mTW=yvM(OMi-62)Vbm1ZU5_!r!M?d9khh4!g<FcwNX~h2isuwL1;i`XP`q
-plw*JNV#a(+zxB3)d&=Vc6J>LLm#Ci6dGK>WOy42kKS_$;i#y!GkbXN!kF4%4J>!2`8&KoACkwXHdg
$e@(bu=4lNcUHQX68NFLL;UQp^E@-`P|3LfLzQ4w))K_TR}6X(;!UtL(^qW=`hCUe$%Zt8f1B^*5g5M
!z&O+?CuepK<Tq-16;vI?;U6`R_81`k~=tT<PJ=+1V6dbl6raeRj8$FJV~o^?IDrPWQX>OE<<WekXE(
dkS2{o`x27M5N0o4YK|`#rG%HAFVe;Z~{?13=^kxPyoNY1nCfQb8dl$!-C|l<*7adB*)bW@>tHS+Xou
TF(}L%KZ^0#(aYy9A}^LS;WL8yAmM{Abfm>fIY2zJFzEUgq%>Z*CgUX1f2ks^hH|W$ZyJ15g=rRa$D+
J95$MEvO$h^6FMEop&=&alG>-ej_g+I~L4Rx-sk0Mw{DPavJbXMs#!c)XW_;VsZW*U596sHprN)nk*v
k*B8{m4-&7}ISjYzmeXZ)5r2hm(?ko-j1DYUSli(zL{5r-}#z&NX4zPX`nl5)KU?WP%3G8|s8Nr-37l
oB%uYy{TSRPCBxbAvBu`I&Q=JqRYr4g?YmAC@u(YTq_n`+U?$m%Y-g{F5i1hr`~s{6ldj>phC3AeJ^=
dE52@SbccM7G?XXQ{p-=+l(HV7Twb*lNTHq^V?o-`7a-R5jaw07*-P9*?$30O9KQH0000809{(YRBC3
LM!f<605k~z02}}S0B~t=FJEbHbY*gGVQepQWpOWZWpQ6~WpplZd978+Zrd;rz3VGjog~!N2dH%rpzW
b(kOFOQMnEvq*k(eL3P~k!4gY&*C@+*O!(AdEfkn>p-kU{o)fnrUGK+=Oi)3!iid9A_sJt}VG1=XJvo
%<#Kgr5>Hh$fp{r;NHC+tQ#pLExaYzqDix;D0GMD-{rdeM5R4k0U{jh2;A@)vL|RuH>N?ZIlH3JXv4h
X>9JrS{HWy4UaU)Jh90(3qGwfMwG?nPLI{CY)tFB;Y(xlB80?ITm^T0AD5ypBm<jV<zc2&m5@vgjGwZ
9=U59$_h1qSpq0mvU_6`X8LJc$l1Fqc55_rLFh@-^rHpgfr&w)0<V&T9pxZ)djkwiO3s|OlM#w{m@z6
umiGgVV@03wivf&QlSDP|!=aMS#*xhKl1Md#yb~?xfv-n7;*jX*0*dT#O;3h4Y;G*sGO16MDV~LD!DT
s<bEb_a!=f@PaGbg(pY*~#!g{L2>b@3aSDyA7<tyk1!<=avx#tmV-&)O5mKG02>I^w$yLQZDtTD_y*2
F^dU!t5B;T72)ej=ll@Ki_|>?un>Y{ICJ-<FyC2V4p7*`_kB_S+bK=JJwl@W5@a(xH02s73eIXL(364
SYEd2b>rCq3x3m`KJnW*3-RjL|~@r<gY4sA_^5z)HNTOjNNwFEhQdQKb?}1&4A1R*B3Q#<Q!^qc^nJT
G`Lc;$a4Vo)q$RXJQy_AP)CH6v|~<sZs?kyUwgAS810tG_egLl+z2&tDQUC<3EIo$pJVKB4STlVpS>V
stEp!#bRDXDfg`Riq-X_x=f>I&zg!ooo|f_7iQ`VaNV6PFSdi)h%}81y9k8#k{%ozW**v{9`;_cO`X%
#A2n5-N{=c!?bcgR6%^K{*^|8~t&N$>eZrF35t8!T4voprtGKE31^Sd`segjZT0|XQR000O8U0T0XXr
+919~%Gw?Ogx>A^-pYaA|NaUukZ1WpZv|Y%g+UaW8UZabI<AX>N0LVQg$JaCxmfYjfi^lHdI+u$)R+n
n-jWRjE5)`7XK4WOwTFs!6hQDUXY$L`Y^#kqkjuqx1T|UqA3B>2Z?L2U{Y6Mx)VhG*Ir^rt8IKU$6V7
snkiy4;uST9sRHCrrwm>lTFv`1V63HRl4uXO8*q=e0?J`Y>=sD->oG#?vHI*Z%w1G>f=IuomW-9s^mh
vDA)Z${9V?v%loEVh*v#)qgUUS3SRxt_GMG&)k6Fv;pfl$wvs0dxGmc>D{JTg?^F41Evc<CL;X^hwd!
#weEhQOnr^IP)vWWN-&Xe7s;slNlbiD0!v5YXISODW`@G2e-1PtNT*()Jd{?ga2zaay(oLo7X4mGu>G
$T<_b+~U^V4*5x!q<}S>Kut=641_ZkX_9GSfh+X1n#)119$^Jdr^9vMyxZ1BmT(?_H_ZrfaTlp_8I9V
SVbR+vQdHf0EEyh)&k|PAd4a>pLl@VfJ#@W<}Xq7Abzq*MP~-@cc#DN#M^8m?rpna#9i2;=;{fmSs3%
md#I2P71jZnOb*c+tX7uI}z}~b%deL1uV}(c<=QSn9g=zo{JTT#K~MN|I_j2B{lfIsU`otIwy!pl6>9
CyqBWCkswZ0briqvfe@Qg76L(wX2b8wN-D9Y#)ViNsrx<1m1=<BVb}+auo9c5qb}R>PS)c3x&U^%zD}
vfYuWER;8uKJ!E*$UplK{+aH9Y6outVDl^T`evZTK?Wj)hW2naBz9>-Evh3!X=$_*^7<xZY7emcU#>$
OSlO~(fiN0~hGF5TsIxsj?*%ov*T7W}Z^lCe$O<3UfaQu1jX62lSuy8L}FnHM(oxz$9MX_|U^=#tcwx
7Jt83{P&(Xnkq5YkKJNR?RjwlNoW*s65ZRtvYAD`26|pfxbqZ7lU_`R#L(&Ks92UD_CbG``O&SMm{P*
zCgBNx;z#SGj}k|0$@8_X=qDeg9c`>G%t!7Hk}V%^8(<zlM}}vdY-TVUux=~=-GS9nN)_FA)B8M^ygE
>kpBNlNB~@tk8l)0qYzPWB(Z{l3IWewzx?`#*DscbvcGBe{Sp}Fa@|~=cmTO)-&n{j%%$m@if;g_1Pd
sjH_M}axe!1!0){=|{aWO8fnOSIgbx);X<@Wm%0pWN_9KiAYfQACi$1?aJ(71;vt${-B<q_Ajl2f&YN
K%g`J%<$H2b;$ot&2nfQ*>P1@%Kxh_+FxT+vK6sN9K$Y|~-TSKt5i^H<+~`|>r-R*!en_pLfVJ8SdxZ
H{&Z&;g>>Y13`bR4dn@7PYxOgUL2s0d1BV30W+;pHyeTq8h6P{EZ7|O*XyE71-t8wb2u04oR4yHTZ;)
1l!V;FnbLRIJV0QxvqesMW$bBAp*HDtpP5=bYihnTL6)Ko!2;sWi@e+P#+eC@T{8+>C+@-S`xEg;2$S
R2GP!<W*)dE8{to>6DZ-X8{h*bHVI|7kS!v5|8Q|}{}7CycKLyH<$}k%lbu3|3%cVxKfVyNfxsu?*Jd
wv<@N?-NeWbqC?dG70LX9((Cx0w&qXrqe+sx7?8R~kh^^(alkQ2~ECG2X?jKG)!pSy7(ESQ6f`@z}{s
CUcx%e3vSM!)S<jS!I*kc&Q4Pt5PfRoIOiOdWJnKNslZb61QqF`&zaR{LniEXjr+XeS?!yT>S@fV*u%
DPY}p|b>STcpYh0JW*TVN_d{{S3c`WJC1_%{KMr`SSCt;MEwS2$#BiEO6L$5<(k6_lc02X-I6f$xUAK
6u?xP5CJX06&VM#fB3_BWZXmKJU$pjWK3|i`dlmAU0Ijlu8MlUTcH#&W!ZhI<ytD0!y<Z}kRjO$7?lk
Q8TIQ~eumG_P^VLO^Pq3w8|lXW9iRg0des0juKPk%GQR^YUW3mF&#1S$0UsDJB66Vu<fkOUc130D+Gd
(8h6sTZfc!`#K%<U;3#Q^i+{)ucC2Nm)0NTDPGId+xSb2S%4OTJ*&hL8WJsO-Ic4({HS@JxYhbxIz4q
IHpK;!MrcbL(9euetW%*}jo2DU3r!%f;YoX7gnn@cDiUT-p|PAs&$;)8eW*8xLhfJ(+u%^zSz<F4n#g
_@f%0P9H=ky~*CL0~OG2?4)>BIPj(ZBl<m4T^ntIck-4wJ)5jfQIRCBblY(CzxDdY9+zVs@F1PYuy*z
d(h6>M*({YivKnZ%<URvGu!3J1^0&KFuKF%vvz(iTIMTU4Fdn53Aoc!V-7T6n7rT#-^leX41Zxb@jlW
}^UF`J9Awiyz00dT8srDZwAx3h3h;u8G2XXcHsYO;)_I;&j7O^k|KmVL3}zbWtmpaMQ}JEHezKj^xzB
(oIs<6fW$w$*VNRe92**w((&f*1^{rzlZop>c6@-w*5jX|b{RU*LLSFH^A(xdkI^9+ht12UxbwW>=Hf
q0u!5(YH-gC!JgKoZX?l8>zkXN@n-EcA<{B++I5CzZN>R|hY16(k13KDqkGamq>LEj5%!=N@417Qyb=
o#wo(4#*{_R~mT<9zm=$Ji)_I^4!+zykzr!0A~aq+0*L?>px&gTsJ&9YLU81my!d!7RK7$;AF%G!QAb
nVq~?I^-g1+vjOfZZ@(*eUNEd+5RC-Ef<nzBp&}57ZjCq5Yiz>fMi+;PqS<*dyM?DY~f)v7yoiV$FwO
#TkXEjFpUB2r?o1j{VokpE-ZJBso5Ue;wpWHcq;sMxG5npvoRcKytc~8x>HV1t65|LFh{<gR=$Qlph-
dfT*yj-{(_i~)&K^`jZ?`HNyiR9P!ZG}E;g=b-?YmLRBz>pvyR`4M@rHyPM@E0R|eKo6L9%pu>oUMZt
HS$WR#G1%l=dmzTiJ98k^bA*$;F!pg|GNOf#{Y*$w(4q*Tyswz4p;O1=VcTK822gb2=D7)4xVn&(+v5
Y^`HrS>U2-TX|v02+4ShDigJC`DNLV}<Sv;XLKwcz6W*c<3{)W2f0_%;|1f229;&8M)jTb|opsOiK)o
6JrWPsD@l9PR1Z;y~K`(r&dXqIgdmWsqLB-h{BQMC<s4oguMl%_A5*wpK*wNwmY`Rvr;KAmS>;;`zHh
;Gxn#*eA=P##uiE|aS&P<w?DS>TmY*zoji$_!?@%6iN%#n6)JzuO=8j)<O|iNHVVkTC>J|GQpk6Gmm8
=W0x=`UlUu3fC$-DWZAp!DFGp-`lsNI6k@6o{B<?hiR|w!zinOe4uVLm3xPe-|hl>W>G<b{fvq3y$Fy
FXDY&7~X_{NWcQYwTyBjCgC_(9PcxFp=(<ose*8NivC>@)F3lG-7y!Jci&>LnFl6_^pkg*PG7C=9D4N
CNacMsy1=>c5;@O7!EET?h;)#yRC7Fkc?bg&P{|)4IxmGk@xHbt8*7`({neSH2sdopsT)n4Y9<BvjG}
!gv%n@Q<^9prN4+n1G{87wJ%7=VCodRBL4efl;*~6By>6o{8^rCN}vOyx*n~Lc0w(T$+89t8nMUfgn;
5j^Oafj>T`p?LZvTOo4gG*g3>qJI=!fpwU^pfA9vFH9C-AKzMVYZ*#WKoQ0))sdkle4sb9G@*r?P1n9
x+V}!6HAcOmam+T<$rVjcAfXU^RM^4<svop(Rd5E+N*4pEN0jvn~0$SxbIg6hcUKB<Wz?=h$iz%=9zU
*9R=F*fKmlo1_)&*J>OkojCinDdomSlys_@J`_wjTG(5FN)c#9ZAmigfjQorjAAlo{P%ixNb<ohp9#i
85T{kO5Q(;<l`di^Q_Fm)D6{=yDiV;^-7@=r(R<#_7~AQqBwoOG_H#&#bDKy2j5dbg)^1&=(_T2u$!@
35IAv<`>lkvZUF@8+hwpGIwmzG!L0jo0dOJk%c6&t!^OZ0~D$v!*5>uz@gwh5l42nQuN%uAf-ew#osP
0)Nq*x92G%~*AyXK4LYoVP`ANT&07B>k0ZRr1W}>&dGFluG0YwRJ(3FspR+7D6<=ZmRv#g@EPKjZ<C+
h~oTBnyl?LiIM!gCCuOb%FPiCxIY4X0~YC53NH{bu}daw5#s)Z<8400f3Rs(@s7)bLc%H<!I#z2gOwo
Q5x9Nd)<;GiKfO4M0|e^44ksN)U`B0#cjeA9^hu7PFWH4q0MP2x>A6n)--{!popPav3Csr2GHXA6Ea9
}sfLPwpK;jhIA-5*kuScbHA47nd1g%uq#|dBE4BKs=S`MHG(n$a<#WM1V^>n^_~BMR7@peBehiA#9&m
)<BmY<Y`C749V`9&;_Phbiy<0<x(fWMVJ-PyN(o@8}kSrrPjkyZ?c=X<{)#RvpI5p$JvE3&xU(}|N7e
=z#E-z=?PvH5bF+$SX5(1jXJM%yp38U1PpZQb^(bz(czkui0rXwnHNr~Aokjo{ghY8J0Cj~lVJB7H@6
5$%3*0Ig(FU%-_e#q@MIMl6#@iW3inEPYBnGD2hw#V^LpRTV!Kbg#x7a-!UAT`(N42#s%n+5Zy%ZHFW
?i(k$H~IQXs6sR9iPeb|r&JaeYyW(fus>j)4MWeWc#%J@AiIvJlT(Pp}ZES+a%Oc9|Ms)V}Ir3%S~FX
US{XR{0u-{z!SFhJ%a-j8SN4Sqx<;(pD1^Y(CI>Uxy6`?PL`U`G{UHA1(@e1mycfgoX{AR8;!%-6TmR
ZPg~<<YmP=q67WXfPM-{Iz%K~k(Z{-@SOX}cd=&GBB~#M3GO3=hW*ira9(Fa{>Fl{!IlI*oO%2+w=wD
ygHxOGT-mIk^-IIj7))a782R@-D9Rng2aklLTrV(Ds}ss9<Nw$urEAs64fxCNZPubY;et>{jQ-{&@3}
{zD0icxAFiwzQBVcr2n{9@0RFa8)?)6m$6c&37bjdzU-59BTKwGYC5ovl@?&+uIlcoYRO}eOndD_WV|
QjDzRA%bHUOtPl**4~{82SOnPN@fBf!~U(q(KK;X<+(-h=#16c>1LJKA?s4@#3HcbbK+0gDO)br>K!f
6usX3jv&jPL-bpz;q&v3%04mZOwz;Ge6`UV><)jprBjEvA6c|rs6H~b;IIS6Hg36GDKqTO;m5ln0Dl9
u*w?j#@J#>-A{9}WuuW!p5#P()%Y3ufxZmIsbnUkUnr)_QFGezK8SrQ@(pfKow{l)b`kn_{V8&$c8?Y
wykbukKU}!0{OJY!A>U~hx%`y&_^E7V1b4)FP(^Ms<vzEf1~43prO$w;F5sminkf!8ZDIAJ1vhWzk1m
mEG^m}lfNlMxQB%VJ+Pu0nolsYesIU>7Ci)ZIqUxciaEFEO{4P>1nzH%6Z!#+T?{-`f4TzGyS%^E?ts
2zS{^M~+?KOM!tXxa1X7>2{`kG4(^)PIUX5eo~F9mRY?V|!+fEiJN&ch6tDgE&5&7?;+SQaefJN2vhP
CrtoDa^+13wLH`*jG4dvY1%mu)Hp4G#^t9_8E5MLUvt^hk5Vhegx{n(toO3KRB%)xUj$Y3FnX0d9oOe
<mn1p6?Y;acKNZ&!CMpbDj5|RpgDjog?HfjtRcpmX<iv|1lb|E7#iV`jT2jYqj#X<iX3m*=cC=@Iw-e
|Wnj!Fd{y2}9gD^NkEXVs?Tq=JGW1kv(|NXzJjX~m2blVi1N^WhFyr{OloBGz9RV0{!B6`&*0%961<S
>-2!zrULy*Tava+lv0$nif{=CpT?z|DNB`VrZ=V~#~`)yA|@Kr(}=Y);k!^hG~t@$U52SSa6AFU}ybO
e54fsBbr)t>&#_sEJ})p7n~mYrByf82;+^dt=RBaFs&xMInPsxJZwGLXiysIO`>DrVKVc9@noET!QJ1
yGyYMhDM>e2uB3m_lCr|D%}Mro-X_{8$c2-Vmedx`1Ti!=Fz!N78B>X12n4m)H9oC5LvV=N1@Z@H9|B
a!O2LVICbXBOtzM4m^<2#r5E05)62VkuvjppLU%4sbz`_a&<dPeq^B*vtQ5Z`F{xjG)s;NmeAv$WIo3
nGW_^MS(?|n39-fcCa<@^7=Ybf+3XeKoC7gTb_&#2kfaF=x@R3yKZG8&@f_<<8F}nVDIw5$|3PKoK>@
!kKA2ID&|)2oG(mwN44lIOEI~?mWTdftnxTbVgs?>Ki6(?hhlB9+JfrsNa9gYCuv8jTd4jeZ4Lr`#)(
y<Q#-n;5KxU^iSmu%S4O1wT^4Q7#rYS6f6d)jxX6s5lnvF=}INpmq$lyJCx`g-;mTk}~c<8fi2y<|1B
xZ*plYZ|rqt5+t+*|hMbjxF`O6Y-zG<6BF{u5bM02ya|8pXb~F;bDmgo?ta;Ps#w+fudqt7HI!@)4}I
(W0`xE4!w~TouXAA1B3Q(;QI(M~G_qRPdi7Xt|lDDG2L*D4M}9o3OsOXR%Y<<{|PYsxPW?mCP4n>@66
J-n4iKpknB1A3S`Z)xl#m#Hi+^Ll2%^-W386KvgjoGkw5?dg@}3szGnox*D#LMGNaSn>Mp2uP+`ubUl
ldwwEaJwGxxYINszux+COZj77461xo~;_onJXKjC8cu(;fAC-Yi)dLbu|3?}Sq6NR7Wh1ID&a4-TDom
6t0ua80&yc_OU+VuODPOxT(R2Jln<1=Bwk+mYjnPnaTq+Bo^{Gihx>R0dl-k@caXbU=q>rVTRl<)<3W
?r@y*ACW#YufWJvADjr6u-V+M9_3f7E8+TV3B6+h;DRdAst}N3fn`~l@UT<PgL{i49>GYC#|vZDhC3l
vWAVuRj`m)#Z@%mRZ*#VZbcB^b4j%Bp>*l72aS%P>PqAV9@M8DS{3G33D~~F+%0%-1vu|(4Bd3N7$(o
AIcIqGc!~qYibDdi<@3nXeBjv8)W5#>%x8dC*!xk;Hr`Q8?ttWvKukpNBa@0sM16f10iDOJ|IMra{qE
&C@380Kqp4okDWNRjR^19f-A0|7H7u-ReY9L+-EJk9dSRFH9bef{9hVRU0f!W4%OxM+HP$!=w?Q5X9@
5ZEerEGo(t~oPqIk?QkCoGoZj$1Mb_ao7(F5T#!)9&qbWBD$=VaK3#~DD>JBe7(50>p4%=1kYCk10io
7!%oam+T_a|Am|mxFl$X1tXWYctdZ=T=AA&5|!`Z@0*8m*ea;`qa7<G1a0)@sS!&eW4q{=^K*(ck>){
xSAG$VPSN@^}%e%F&Pu2>6G1AYtYE}_<_p&|4gs=VC)mSp_ccuE>=>kq_2+T_0XLu(dN?R!Q{~hI6AH
Vx9%YougFg3!j9m1C~epL25Nrn05{vyJsq1`GvplANZw0r9{7ZZpZ8lyj0eY{^;}~^Z8<ww>0LwG?ZZ
PhU0>#vpME#zwMR+*NVtxl_!Rl0<j={0iBn<b<W6voT;}R%>|NCUjinPH4byD2^r3G=$?cU~=X)-3qO
G|Kb5Ah&yWA@+Wmsh@Q_svUKS{q>fBNaNJ${ycfdIvwie7iY`!L!V;m(Pujws|!5$Q765f1xaetI?Cy
&VevV5#CV%n<x=X%ig5+$)j72+3nX!pP)lhcQNTA(Heg5g!kx{~q2UPnb|fPi1%l#bkyjFGU$KjMJJf
LL~}eVh;ZC<&WZvFFrAGgLP#=9q6;A#)$;~*aj8X*W^=1u;`!|)ynDPO2D{u7lbm$KMXUf{s?0X;|=_
f2hxD;o5i@#sjhQmQ<Vd<hAx&GE2ZAtkbOfNHp4@>c;tLORMTF789|Kl9sb+sTq@s2Vub;il{}rNj<u
MKazp-Ij2sEtBrhRipg8s3hxs6=RL*G~r>(5d4er`dBb(^NZa9h=#Q66CS`YK&k4e^WRX?z5h`}#Lw7
~~a29bXB<Susqf*P{%WQy8Dc!`A=e!PW6W@0J6#zW@k(<!d;r<3`SI9r+O%k30IMIqk$qA<Q?&0d1%d
4a>J4!dy1Y!-yBRDkcC4Sny~h52Gz4%~mb4uTq4&y{0211r4r?TL!>vD?u`^aRjta2?v88v-}>X_SX_
mG}Pr89E}F4MGw;;?aL)j~URjIIE8bC}L{si{|VdbLhKm_hlB79JA|0QvJfsW0>t3rrZ}}%)mReE{XA
!3%&dWr`i_QX5p%PFGkl|U*Dvgq}#69w^V=>5hEF2M}4In*4>6|W!KM#&esi0L~CS=$8qr%;RE791u|
i6GNpqimX_3rS+4;*4cS=@cM+pzBeklwwu#}7RFwwRTvNrQx`fNL4PTl|m)=)Hiu+Y$da<p!W%QB`6R
wWERCI>W9hwTuBp<CZ<NKdRypX6w>zVkW7H>c_n}ZtG8lt>{=cG&d875y?-~qsGHdWE_nN;5tgN1rch
swc<PH8sd3yBL)S9JmR?|UB<*JpYA(`XIseQaEnX)=IRZmJL$9ODq)Ut#d^9tEL6(Uo`PUhWn7ma4}f
ukq{00X-K8;V%zXk5!21%+yOW3ynMZjSRh#lmOl3-ECQK75Im@K+y9|)4W~fod*psTnM00C=4RpIG+j
AT-zE8S%3NdYg5NY*;5E{oBGtRRHZu<c34#o1g}N%_N~I(cHXL+ypu^P{t2EP-mjVOTDpvd8g#bB+e9
=zdhu&M&YT1{f@n)LIE&<ntr_p~lSs81My3DYAmdpBIfF5A!~ZNky{S3LFE+H2;nfX}2*hM%6uNhYLG
|edTMpq>CNeEvxm#3eZEz=__5l_+0N$mNcXUaMJ2B>yDLke{KDirb)LYZ=W+rE%_lW|8fei@<+<_#_+
!p?@bTdNA#W}V;(7jtFqhZc7XiusF<wl9qx82+NRNvEh{QQ;$RKIdBK1<()Q$u}+1%)mkij#T+^$5-B
zfVoP;%Jp14s`WJ#n*Ur{6#;AFEf%gjfYneQpZP}NWZDq@R<%t=>`d^DeCf)b{}hbzz#l&jJuHv`gOV
d^vdnM=t1DY8e-pBvhO#`e@o&@EZfnLfxdq%CVB@3*WLseSf&8{V~2o-0;BB?pF9bzNr0~@2V_BY*v<
!&4av?v=RdJj<SA!!$2s^g!NI_DhYpMiGaYltW5q;a6``%i_Br#h>I!|{#|W>j`7u>UbeL;F63o@TSc
~*N;br$O)@<gqR%5rqx#p>{rB1jB-cLaPD^whiWN?NM{lJs|2T)4`1QY-O00;nGTEA2P00002000000
000a0001RX>c!JX>N37a&BR4FLGsbZ)|mRX>V>XUtei%X>?y-E^v7R08mQ<1QY-O00;nGTEA4~8_TKx
0000-0ssIY0001RX>c!JX>N37a&BR4FLGsbZ)|mRX>V>XVqtS-E^v8`P(f<LFc7@!6?;s;%>xYSp{0j
FX-jf6#whkW5tY5l?k1(buWVzt#A)e*4jO4@XQpOqKtF?P58#?Wtng^Pw|kEXJUh_@UV}Pntv9CbJ_i
?8g=-Z#Vk^c|cOoDfd85W=xNh-uc8m?S`WIPHN8%604%L{s&>PdmRmiZOoMr~%WTO1-Hk&i^Jh^2oH^
!9Siok;v+@g@bAg8@%g*EViEP9|DL0>1pL|R1mlJ-5_+Lu6i#PYq6bLhfhReT%~ePry3e6P2JyZfuq>
9mNg6NDGiO%r_ojMWn}@nUHvdk569ecMGZh+{i5w?ob8b-|N|-!lBq%@<Hh0|XQR000O8U0T0X00000
0ssI200000D*ylhaA|NaUukZ1WpZv|Y%g+Ub8l>QbZKvHFKlIJVPknOUtei%X>?y-E^v7R08mQ<1QY-
O00;nGTEA4zfP;*<82|uYTmS$o0001RX>c!JX>N37a&BR4FLGsbZ)|mRX>V>XY-ML*V|g!fWpi(Ac4c
xdaCxmfYm?hXa^LwY#@tettm49zyW~T*!b{1PRZ&HjRk9p^&~3pWFkHd{0U87Bic$36(~lX<6V&=Dth
%!nnCa>1clY#Qxm>=GC)rlAEzjbeR9!O;b=NKy?+;Q`_EkT<5_Kz1^-0u9oMgZ6`lGBwp~Svxn(k5EE
*9`i4BhFbkq@$gnSYFRFORYv;H7|Hk%_Kt&hURysFN&3finRLz!Rsw`(2j92Ik!tebq>%M7I}Z*Y2CT
9N>>$wB3*qB=~j1LH3WelA;jHsvCEWbeCKT`KgpAMqG)$fRPo=-DLu%0u~Rl@9PRs8Fx3{jxF99?a3Q
ZOJz2*+}FJtfB<7#ZNy{Us-;*x0$LJR0E8>p7c9Q(Wl;?WLBrRJ<#M@LTnQvJ)2?psVV_4_QK&;VHkH
`nW{!X&kQg3zM=4HS4ex;o2zx&cV=prRb3C8Uw?Yj)5b36)4HwP!Wzi_PSk%W;*AJrU?(bm{^QSti#l
G*3uxQf&&0&fX`duaW#n=oLK;tp>Ap4=~nrTFNDC(Bq4d)Z$u3x<1sV{2e;wzX|08cjJb*<p<pEPD0@
w0?K-;bvT@FOT7R9XH2)b0B0RFof!dj}}WNxiRSuPzMET%MVk@9Z;oAt0jc0g<dMN+6^j{Odu==6igS
8aj#61bjs@@SRk{e*<dp=6QomKEG<!08%Zh4GnlvBV%@?KX1C>B}ods`OiWfe(3wI5B^mAw}w;TL}%C
=P@Ny;P*lZGIFEm6)p$a@WcBtu9J*E`wOOoF+o?g2KWXa8e2;(jW@B&p=}UT;ntasDn+e|)O1j%j&gm
-IsH~~mk7n9y`1ggOkH`;?IjO-N7!D$l%1*sJ6}?O_|1G~sZU*EA{|66<+&*_T4;)ZTZ4i?3BTRWHn!
3utK*8ogC59Z-LC%oeETrU+KoL|TJ;~VKYzI_!DNYs}4A>@t<=eh{sAsqb&>T(fjwc}Bu5Rk#oDapln
w^rxV-1vhIpmZ0%>&Rj$jn0d0+PYg`6<U*m1cYk{s!p%KN6ImWE%$WyZO11Az`j*L!t5$>B(Y&Xo2)^
jg8D;JFn^4D$m>EDD!;1Sb%_+=r3gT!tnzz%dvSMKn&R0eTaE-cehw9z_yB<@u*-}hzv^|zPXLGiY3q
8`Yqeg53uizF#mVQ<LY}Lmki<GiXGT-K$@Hb2&%aG8(9?g&gho#zuzN*0u&G(EIFI|8Vs&r%VKaqzh-
0tJnv%-{;eS74a(Q-CzqNE>V^R<1?bHPu8ZE@f@&7WU}Mk4UvCE790mY2nsiWMfB<wvh9XJ~%ftfWSp
44gH^;iA|1bM)LUZVt^O?Kc9DRN@o9^@wS}WSYv@GpJ)cZ?RYOe=}P-fc{kEmJ0O{lbA0Xw1Lf_FKIF
$S=yuIf&m+Y(J>31WH1pb8)XU2%b*jfVv*ggXZgilVJVBL@v7sX90p0>Yw4!!(HE9!wxItMdS6;=2)`
0vZ}t&5Je=<eBIaP=N?Xyt+P$-$#Y24o0OTPIn-(#E~BKtQ@)?HIyI?{rPqxK#1BFH?cxt%z{^In#2B
FysR5(yfS%H3}>YS7MT?LTmrnICFFV?V^gc#(Tr`He5+}AVgnoRrK=oU_YXVF+m;QPvRCY+CXUbsKb0
0&Hh<Y;(YHWaAE~8|1;n#n9AILB{3UoI(1=^{Of5Hp30^#s-Q3_p0fM|$h+JD%1JE3gShvYhM(DR<nJ
u&5K{8gy;<O@j>yktB0)eLWJKS|8cVoEcS2z`AZ(o3PL_1|>3d{;l6LoO=B(<Oc&-$g$J)bBk#%`V_3
TYCujLz8+ySa&(pTFt9OpB1o-tWP&L26-m`T2|4431r9nCcb7>cXz3orKs2$b%<cluZGdorzyoZZNZ+
9Fcyazzx;q!H^n=EP*9x6~N}0Nc-Edo&JsQbaE>G&YF4Pv=Ab7cs&J-<ghw0O_-Z~G+xC^Bf$3*?b)n
tEi3&a*QslcvELx?IU4x9lrR(|KrAuQy{Y#%h_S5j$<W;>SX=GSH~4b-g&|Q;0P<T8d2VT}WV5%d*TF
3aS|YBs!#I+^^<#MZnquml(w^HXANyc4pF2DBSbUTwC`L89y%1*FS)-CU{IAayB#j(x*q2%--8_0`$i
&T=_sOuvp+eV}I7ovDUyrBzzNn;O9Oupssn59|j7)@b!mTXJ?(Tr!=o)xx5K9pYM-aBvI-8hl6&N%C+
;4;msvI&tOGwwkQeht=iB8pDJFydVif5I%k3QV~^=_I1S=Uzqq=WEPFmS!_#5l`iK*5t>f)RHdXp%Q?
fKFMrTH^hej+ny;=dWOui2B=zA;GG?VBzxq6MuL@;9*MQX>yu1Y1>FIk`v+>DE%TJf~&Gf0r&5KjiFJ
1;o+l@^VO6$1&TkLP&xIdRa0ZRY_gI%SPYD$=(~<mDS$ecd~I|LHaW?h#6lY&tH6FrZneRBB#@_Kux`
ZjNEN7{CBSoZt_lp~jRXf<4(LxX4i-nqF}i9)4rg*~D~!0|N!<&VP>#vyae>FS=|DhX_SoWFEDyp&tt
A!3CACvJ$|wT}{77MnqKL5AoyBjzVFn!+Q-1p`v-|m}EivtS`-);gSOSs>w@^IQg^CA=oVfG{dBLMDX
IdOOr6@24qG5rP>EIwn#4NGm3G^G}3D`{UaC?yLPk@p|>dfU?m>(ctsRFYNIK4`X$2R@gG6l(viU4-o
N}*>%YZTi*GFv3_U*qp$IcWv6*WMKEAgU^NcQtglu~o29ipLytd?lWj!$>Khsh3eP86sV^AxY8|VTyc
g)iV=6c956>;|~rjrz%<&EryJs1hg9z%Y!T`lKC0~MBr!vcEy>UpSsfsQYv#S3$E6rNlL3y$);~7_n3
q~;)9lq4RF1z(QhaR6c)!|tyWNh5y@u7z_CD=Z3GC#2kQ-StGT3tEWEJQ*;SJHR1yz~pJ|&oMU<NmnY
AwrUJ^Nje<nW-AoVMj0&Nj<(Bm}gebLeR;k2758*~O{Y~azRhi@I)WW@=Ua0L_AUWDR|@xgPx;=EosT
8e2+sH{$uJR|foL304-Hqdz|th^lOI<aAac@mDJw8x1JL1q1Tkf{iYtnw-QaK@X{5t^8YBstcccV`w*
qSEO3t>;zcZV*{sxTK+47r%Fmy{?l*8^$v${1-bj=>tN~$mxzP_?RECPF9(n58h`~q~T;2FiZml2ghG
y*>7xdQ03)gL6Xeg7?4La6oTYT6m12$9D6<p0t%5Gmnf~%@Zh20P`m>^W`ooaeK$dW=Vpbd*bZF)XEp
dc<%1x!VtUhWx<N8*<TBQy8;o`62}J}o@&uzU-_V2Gfq@<sAk)@$7|7XsGJ1}!(_D+?4rgeIL(cI4W&
lu7Vi~g_9HnnB+K0ODTH@}p=s#jb$u7p~dMiM}YL-Snf5uWGm~CV_Y!vn=Ybxb^xB~;>8@@o2YObafx
c`zP2{2Y495KGrMb}j2#DK8V$+Kb9LgmGs1W{wwB!h)3@rs38ZyCZQLg!cv<zZtB!+5G}SIk`N$K{g=
+l;2>8r~}8Pv8c0af&jl$oAU$)HCp92E*%T>KdcDYmKEicVq9eFQ`conht((X(}9{SMmp~1M-vk{s89
bjTZ?|1l5On%-t!f+Gw8uLP{PXb0+@Gr{P?5Ba#<;5M+#4;6F$Ps^J*_pAc9OLkAw^)w)1>#_6{D#j%
}*g$O(FzWwQEJYf-q15E*hCa4-=Eal09OGS!LP#D99S*<v@^hJRQw&erRRWu3LLe}|wptHGc;&3nXPU
=?vEDlt?_$3|v68^|Q`ZKfeaEWysOE7bz^Xyo(@wfc^Wzv2tA({@v6zo0$Fj(Qs(xu6WfD@gP!`9JLF
JPt<lonK0>}oPAVBIl(2K0&+DC?ds;ZK)#e3U|az!|o&?^H|n9IYwn*z)N{EZIePZb5g8pxz&f2TYh4
(9+$(F9~N#=_Fd`7DIJ9y3q-!XGI^$r0m?VoeU>O5l#X&wnN=$-6XKnISu|27Lme<IqS{QGX#4&4se4
$R}0ei$8{5-DT+dD`3YhyK$e5QDXfZQB961XA$J@qdmBJ)n?XGDwN}UF|0U0)8uJ+HK+*08oLX)=r1Y
4HdD}n;zb0e&Lm_Y%j9wxi-2qN!dl68kV~*|C69ayFd1eX?7e?xR2q2rz#Kbq-aJGGE^)1L{=7^liZJ
uE2mM@}yH9qI1!<Ur_A@Ky}%Z38mEgr?JFB?2(TN{r8n@IH%HqZad(RezEZo3Jhhc!LK+Cddt4>S@E9
LHP`3&Fh9O@ncAV2IF)M8?BY)UO(jKVddtgYp_&Ou@MjWENO!2*W#pm5Tle_9j^jy%Nur8jloV_wpJY
+*CNk<u=;-LY(|4uhEdR1h~bP7SbAQanacol^>F(*5$R;PTf8^r@SFar%=wb2DYlwNtFY*T%Tw;Wh=2
whdj9WYSyw{2#p|$IiTH$hSQt0%3i?lA641!DH5f~m0=1CleuyI`OEdKSjJP`imc#{CEOEC8T-bmoh7
DDYp}2s=A?D91oK|SCkh4OAY9=0TL^*mG*sup*~o^%W{!O|xg7}I4m)&p;S16|uhQ&zv!sNXzN05$6h
%65G3F{p)gXxV>9IV_YK0em&3oG*Oxue0{V3DhG~P{6+mbImio;{9R3+xD#s6YWVHJBtr+8=ob)j?NX
E_X<7@7os=(sUsc8BwCG!CimgDdfl&4WjJ*H)r{6uK&4N;DjOpoY5%l(t`N`7OVU{c$l$+9E0oLhfV^
?)16oN}mj+3wl&x!-Jn&S3qXY1h?_QebQF?vMrm75V=br3CEYQ=uB3p7xSQlzJt^f$qXcj<t%j-hp|{
}oenymKwtkn+O4l(n^{zXbQ?P6$}%q~8=1O2NUTg;#zx;U9%hhEYaB3kib*ux2~psYI40HPVxa)~<-2
oMw={q{AHwh?<221XI`;S+Li6H$r)yMwtWWkBI64SrE=_$8GdT;f$E#d>eB$;`E(bW^oQnyF#R=IoO`
{~4qPfz{*1;eWc|w@O9Mf6)C=E<4$P+lC@6?hFPHEs49qKMDN(zL8k$_${@&SW4;$o){tekULN=i%ZT
1;H$?u-zpiz$>udyG)j6FC9n0`9as7fNl;uJmrIZ>K$ghRLDK#Pilhblld+4WuRx=Kfg#Ty}kBdXmbq
@439rB$zs#AX>BnpmA1V5bhAdmZ8x;Ka>ii4>jfeP5sfFv|SHmXOv=A^SXXbzwbt{#8TW48?mGf=?Zp
q*AN)#Kz0goPow4)?*Wgotz)4!Qi`szz{52boB&gCppFTLzQZhS&|wf`rz!odqeq%PiU{tUXH3OvF<>
nR!WV_H7!cy|aHd?OP)4w++Wf|=th<KDSoWw}DP?Q@bln#jU0|#CIcHI;*wm~;YZO3mW%UW`8`Q%VDL
-DJqs64z_g7DrU!nyk8=CUd0l?_&{K<YUQFml~mL{2=NVTz2tsy79WIWNUs(nB8fl_osO$}6P<-S1!I
uqh0jKOr}hDys02(KXbDB1dW>e5T;DgkMLm462mjy7$wR~zi6t_Mgn4=@iE>9IHyoXEKa;)G~E;Y`};
!J_|oiM9`NV+gTDhnGB#zHo^uUYf4Wap<{&dG2k5MEo$v((!ZyL0tvXv`k@?y0w);<xS^ZcrX_Mf%<3
^{}>B(;2@cfHH3J@C65FoyzWOg6tyL!<IqR6<Tt<p{SX*maWEalDi+eOhqFEjg6VYLrBB>tFaIMNe*#
Ggd$#_R=0{pj(Ml*3+~V=|pmB;y@OGFJmS`Em7RC#f#A1b_k%J?vYUHt*c0pn%F^vqa59$dv_Da0&Fb
dTz^>nxO?GJCozy8}_2&ODSb&LLNnp+r%SHz)O$TnD-l+(q|oEx2s_G9dQ$iHoQ5Rb_9Loi3ne{V66p
_1d@d=)sV`>1lv+xn5yZ9Idc^Xj%PJG?zR^!lpCsh1C7VVtKff8oJDwDkW}<QCV3D(m`M;G<H99g+rM
KTThNv+v`I$Q6bnx)=X1tS21u(B2@nA0U6hz`ng9_!gFm)n$qO2v$x&N;t$ovu>L0gl(zggZf03h6!w
p(XIGA!Tj>~HZlI44L^1gsi%1;KJz}l_;c2#*fW9M`m(Xn``_|^d@~zd@c;&|qn;a*EvvtNYt}!I?ET
QHvDeWih-$$ijfK^nWHYH<XRS7R6a{|tDjBm*HNqqKGBxOknd0#qCnEP60D>Z_jh#(B(sZkMal3y6tO
>+{dT09<QZ{JqVE$@9^)8z`NI7;rNow~%XSmUJ8rxs&={R*N$Nh5jSRaI9xxE3GuEcJv8@%03x4JeQK
-d#)y&RCQ^-^GJ_j8&_xg^PcrIMdO4SKwi#fia)0Q&Ax?6JV%w*Ve%MePPsW#Z-7V@7iXleY1(#S85E
_8wyhES8{;$GXLGj=dv<%1g0OHBuaec#2~O8>&m)8d@KvnvKdQ5lObgPj8JANjs_DYnU`4sM}Mnp`%^
!y43?Vr(A{4&Kwr)&juf72|7A-hWOSP(cGHd_!T^JrJGKS(v2PVI3LgJw?Ruls@?}QaM9IOlbFC>X>$
3CqOTe_f<TDtn_><?+D57uVd5qJyX))w8X|*yIwx>JoY3&9Av%yVeD`Lf=GJZQUlZ`kF@d;*$U24+$w
yat!J0k6PKLL7J)8Ny_(&JB;<>b6mLP5_r?!*lJ4}em0RigEPK>y7RkpCL;SWV$W0^#E?qSQ^MNN`bJ
rv%ZJS)e6;Ol?nW=a@cdB=%fc?Gyjg%{I;R$)83snsNlUhV+^r8(4rH~9h#bE9UAsJs>)ebW+C%*5s)
S#gW3LkRj$P-}u32cr%?{!uLC5?DIM{%!4|b?pW$0m?<m-V#zjYyeyGE!!nf2MllRwpQtjIi8>QLTIW
)ZD&x&;W6GGs&9UJ|AX_V|FIJ^H#%#hP|LUjEHq)XPy*NRDA-)FtleDKUJa)F$hik-9JoH}WUZmKcmk
3NODma&7$BkRkf*-ef&8BFlLn$}WPzt{<B8h7^cPpAi^!R~S=~r5i8Eb+(CsjMQG@pR%e&Xkq|?WHy4
WrY^KpWy5`@T3b?zGoWy1>Tl~`T<^S?yN%9H9+e>|z~^mHND#cgub=Vb1XuHt-?I9iFO8Yeq<(<&S{d
sWIAIGrCWAjDBpISFHpAn1;2QSLrxiXyYgb5Qw+&UNs2vGEgsOV1~S<teekNb<(W3dxX8Y7@tR<`<m;
`g_+F46T9V_S}01{vm{0>U>)F{nt+|oWA(Ej(E?J>Wi_~Q+kCqZqQ6shVi-?Rqt#=bG#JkCWOLWT!is
YtKLgUQRqzKQJ2H{3K!ii*SU|2*{w6T+mZQO8Hc*IHOmcJDJ&r%oE3%sSjUGE=3`FYk^Kt4A_ZOo8x5
R0>wc#|bl4O0jRY@ENHNnhGF$GRLJ=KqIcUD6&q&xXM<nk@x<1Jdz2?eOSI*JY<(u-UuXs3M=Dz2_w+
e8g|LK$Py8%{8zWM<ecefWl1d+U2>yJ-g0Nq}=HR{IyHqFxmzj}GfGD?yb;iQ!scN7x43Z1y3;N6Hx6
crq9e&u^6u8~Z9&cp(X?z7H*(Zm61KWHL?D=t_6KOZ(RKcHK1**1L(7r%p{iM$TafPJqMHh^wJ1&ulb
@q$%Zv^kN2n*4CMZsjlteeG73`2`*!_Bz3i;{m}2w!z==giy@3;e$)}8StKcKrxgfj|g*Nz|6hp4*|e
CbAQeQ>Z37fpSk+yF~w0+vPAZ?TB~)aJipS7r10EYm!WH{yEv%QF@`?K4d7rI55!h~Cu!g!EILg*+jT
%>AvyJllh>_z(CkPbA8|`t>g?rO_l92w$7pEjF?{Dfbxa4JJ{dPg@jKl<rm7g1XDb*|4$V0M>cn5cpu
{!KFU-#-qVDFrCY%{bda8EeFVwJLy-lP*QU5po9FcPPHup(`m^X1W!CDuO#NT{FoBLb7vfY6M&12kc{
M8+A@<x9(D2diOJu$u(a;z!nvc>}~AlJ>35cGZQ#ERmEUeY&o@LpbSged0$t99y9O85kWNR1O_s1bS>
>7D%GlSi~?3Ofn0k(T(cQPfR;$N{``c7f^_zIzl6OMVE+{proku`1R#^9_PO#jQ&W5&v|7p-<!%due2
rUCGs@RRZmV@uLlT(N!E!ZBwA4W1q>l*xU}oYPYX9r?1$iTFnw!-JeX<zK0A}SFpSmX<E{2FG~&Jj;m
7#5{+RXD3xc->0_W#89;kGds?KM!XWxW|43hh66LwX6OsZ;NC0P718w^=-wd`Qh`|7TlA!H$H`o1G^h
G<!xibnbgPDddY?>lmX-^ydsjEjxCtT&BXdzE4_)845vIA!7axxxg`sQ23n^ERF!AvPiYBr|50sXZD%
=<tM6;sLm$)ay+_VGn|s3rBLSZZq?88Ez#_X!1hG<|jfq+=#=K($)?xdRqvs<EMu8a(mP5r2tNm9QUa
@bF1Qr``dL1MbqdI})?pW$-RaT>asa=gEHUX)ancCpdSBFw;;7CamN2O<d_$Wu33X<eDg2k-ZNnXLQ)
9!T@qwGI^CoTNGM-@qbWD0|XQR000O8U0T0X000000ssI200000F8}}laA|NaUukZ1WpZv|Y%g+Ub8l
>QbZKvHFLGsbZ)|pDY-wUIUtei%X>?y-E^v7R08mQ<1QY-O00;nGTEA4o03zQ=1pokK6aWA#0001RX>
c!JX>N37a&BR4FLGsbZ)|mRX>V>Xa%FRGY<6XAX<{#8VRL0JaCy~O?QYvP6#cKKAXH$G0Zk8JAVYzo!
2$&7kfz%Y!;l&2DrO^-3P~k%i@y6VKSWWs<0YGeVL^h}l<wC#hxbxyq}UL>?HIo!Y|{y;$+;BYfPV&^
lM4-!-nNjFPn~9h(>5nJeP<TFaQvPmjj``oSCo&yYaxq{R`>J{-4&{XiZu+R8a#g<R?zt|%U-iK7+nd
up)LCc^%dP<;EHm=S!I_>j!VZpJz{jsbMSQuceL96?iO?6Kg3lqjwNHA#YWW7s-k85K3L=DoR}3=!b8
s<X$xE*GM4aQ{%}EQ+O~s(3-|Tf7)#hZV{EH0)>N$_fbgsRmLwl2uUSnsTncgDcjU~`u^8xCq~VTqIk
L9ckGx!t&O8q2&9b^U4AU}6k{TM)7(%p#KI^3T3YDG{rDaawPc5mMj|y7g@^VIg{>5CMCj@_3L%7hxt
#--$NYK6H#QU?$f#}lRjOi)F0_to}0vXIqS_BB=-t{br+@{}uEWZC(riIIWNINHKo)%vP<JoSo*$k_#
TB;QJAP_uBksp_?!JtICm@dmK6riAOauPH@pNKstj?TF!(yJ&&%7|-ey;;1j1c&*=`M9495X0x`EnYN
dKHT)84T;z6|HNK<Z!6q@UW+=^2AfWAv#M1#k#sCS-J@%~mc`{}v)mVIJ~g&RWtL}0!kV2>qBtK+=$x
2O^8-8PNK!+AW59*+VhcwVqVmF5f_od{%#KuMjRN2<GmmtpWv{f~x}eX_DY~6`c73r<F1JFoC>KM7t-
yTWgVQW#Q?6$OWj(IDuse(U(Qsq?U^x+bZRGeWB>g63$~G`wL1w+=hrEndQ6*PGUu>{3nLD5!br?%{s
_CCxqQ$<lgQ#PP54RuVVNVz%T5+Y$ky)OWGTARhZ#rYP7;j!4(@Z3nb-d#vmY6CP)lA`Cb$Pq>Y*j-~
o|CARACSyDat)@3nF>r!K&biSTe4vadt9}KntZvwBvr^t5$y4L%@lD15{ejxs7GL2%Re%mmDX2jE@Z7
8fFVWKbKQjGk^NywSWcq!{{Z8ODB3`~#ZXUlt4u`kgi`?PX@M#v+LneotbqLHvOZ_Lj^yzUjU>=|Yi6
ZWoHB?+UPvqMSe4tlo<!f)NXjE_f7YU25GK*<$X#R?N>v_a(ks+zEpWk2vCdF{7dFMN8m9U#kOqw;s4
Vy#4kvkB@7ay)VVphDMsuLP$I;b+)Z3sVKg--44E<$#Y8nYi)AR<*NWB#?Rw)q;p_q4wRV2aS#^?oqY
t}TFCD*o5lhw*tu2v2gydGJTp;kYN^HFA;Jgr%^Mqm-$;KOm^tt`x|)uJehC0^^O#PNw%E!aR2%#Ar(
YGDnGCsT$a-qu#cMUQ5bVd!ap`Y5H4S^BxZb*QVgO-LX?lGV8Vl4r1=Vjj*o5zsa-^uaZ2w&sw%2bQl
`f)XtTd<pb1<$ps#aOSB%B+Z7}^Wi8kntq;!lLLB!HaKZ6!Ra07GPo#PdsZHK+BrnePgROP7~{VZtkq
#<{KF{r?7iEK=l-GOMR=i3#^$3$FDodgW6z_x`-rpK_+#VAIos1P9GpW^Z`-<zQpen0-@1bB|Fv;_@-
new*h}d2O>2bdbS-Ni`v0_Hy$(n}zYjDP|HS;FJ^#9x*e?A`1$+*E?rGwL!JuZ^ya9UiSW!zEV}<t@_
UZUvN3}KKk*}<w13X0Xis7?^n>bHQuS-8c@xk0wX;T<pfsL<NCNEJ=l9L%%p4BoM;s<az@E+$R8NBJ}
`U_A?0|XQR000O8U0T0XGWiOZ?+^e0OGp3!F#rGnaA|NaUukZ1WpZv|Y%g+Ub8l>QbZKvHFLGsbZ)|p
DY-wUIV_|M&X=Gt^WpgfYdF>o)Z`(%lyMD!%L0}4Cc}<Gq4!Tp(G<7b<^%7s=Tu~SXLy0SkHAS*q(vE
86zu(O4o1_#cQQD$CeMltk?(EF$yl3frQ&&yPit6$*FE1y#{3*6#vTCXgYqvE#X6o_TkEh4U<EO`u|8
?^0pAmahZX@=jsea+*OWsE8q~%SzD0sx4*KJ;vX%VrruEqziO86bIWh&Z<gk0x!oLuuVtD3k@msct7A
9rnD2)*62s@bGP{tM5Zr5lc`%c{(m^e8Fe(LPAmyb-XchV@_h)7?BT0bf8e=5Lmq5H>r969%8BsaPL3
P1Qv7^Q07QS`;bHeAzAPrdo0#oC*KtZJMQRdQvU{RxVmzw$Wrdw&g}m)f;}B3jQ6eX!1pe@JH8F881X
!<mHuK_C0)$7(NjR|GCSr(*pL~v-oDsd7)STfIr42H~i-qNobpH*;Y-DExF`F0<#iaobW7f>D<SM0X@
Eh4Y(1`Q)~1-iqkKUq=s*HkVLW)Z*sBJ>q;#!i8_6lysFfh#|z-Gp7}T}vm6cpq{@6%A`&rY--xXcW-
G;QlCOLnm=VPi{3=CWZS@XM<j=_jRf{)lu5~QF<n8zLEKCS&l1wKP6aa$>OeTdnC-A|eqTy+_Rb1hjn
HNZo2gm9F1_LM`?!$}8<Q{u;UF8{r^IaABvPJd2$=fw+*PNYhPfwWCA<lx+ZM&|@AfCK9{?DtE7soG?
(;v^CK7W>+e0Tip?BvPG@e9Bdbvo>;YVZ%aSn@_ORD3QUejNb8lZ>xeDiS=EWT|ls&9|97m?``GYhzN
*Jx*Q769|If4A5`7vduS~Y2B|@%$ps<Jeu!snk<V{2rhsaDdG6p$@Iuf8L-_Bd5o8jr&2psEEgp1<<g
-x+JVw^W<WN)?V6IADHG@6v#R8ZrJMAMCu2HzC27NNGi5khzNri1^@zq1*N4v~LWmqGTx)>D#tg7PKL
c8sejI4}%>uyAl806T4ghRU=uVJa1JlI^Q<0LmYYGV$=EAd4;}d!-?ICqQLn6AmE^?mD&92^KJ9}Aex
FDc*s(t1`O=@0$_291_NcGIl%SDA_&c^zQyC)jq6ilAGr+#MVRnmRUGf-$tt!s_-47-^>5P7REi)xXM
Eb^cGYu4Z`xic4k4`)t2;#T=(B6y2NNO%;w1D^Vz$Ecbd3@PA2u5fMz${Vor)im=^DGiS8RT?e1pFnZ
;Dh+CtuQeLu{TOO2Q7Qh2QeN|BledQGgn}7IZpO#|WLhExIvJPf3_?svIewcB!p@J8><_i<?mE)3{=!
voi`d2{{HLhtE&GPudJ9qP-v+z=#SS?0xqPgG1_j~&{^Sp@Df*aW0V$nW!Qmu}Eu1+@!-$`th>Rse@&
6X$WhXuiZQN>t(?>RJgFp|bGuSFE+3VLsc&}f_6Iyt-hVZH3HAK$vSg_QD=73ShMQa21Hf<oSAkVSj7
}BRQd{r44&Ee&B-c+SbYXBWqa-Ip+R<MMvc)MH!TKGKIF>lN;sz!vdHh`eU@nwXks4?pW!;3i++f;xb
1mL)H!6C<}nybIVuUrry$xZ&It}yUUYsjYSCZ~|GlqnYm@PHex2iR2s`l<LbtJ5akD2I#~l7p|&wPt$
B4#o}$+C$V$4jCzE8X+zB0N}(Z+9GodXY3*-s;*h`q=z3tv0@OYV5Q|Epe!kt=dJjIpDbUkcmv4DEb8
@ZgoB8!xja!>3J}2Wj*g8U$`pT@!g0n9iF$3-6&b55P<PELXF&u%@<LHelZ2XOAj!ReNmZ*52tkiyiD
JF2bBMw&r?Hm&$sTVbg;OL(-az@Dq+q($BJ^W02rfObMo92t6}bjj2W57K%YJ_dRe8*_*%>N}pRqtC@
PQpecQLbxsGsv*0P>iI+3CumI4k<427e8CSNu8ih>eqe{Ax!WQqjZOU%h#{HZj-q^~SZgLrdq6Ak8pB
<qv;EC)smNs6UQJjyTa=Fkzq?Je;~G3xWU#ixY@)_&G>+!DSNw>G0)u>!%%9XeHkTEVw13BfWlji){L
=c{>eaX>WW#XQ$332{I#3l2{jQd~b!&<{0AGBXeAnM>jb#2iIIjP!6s*Ck*|aBS##j9z+OEB)o`KpsU
RcOS1%fQB{Qn?iU|uss^ezaS9F&I{gZxL#5hMq1C6uQRi>a#6#}0HHbU%YPn&Q1vU3#z?gyD?*a}Fe&
S16xU<lGowd+a0ZA1Q(T|YeEB~cn(RXXX8xGbP?W3+LDHc1516I^m=z(GxUFn6T<8;d^<T$}Tp<@a_F
kHUu0;N>ULhBo@*^pjSZ{JO_wHTJ_zU}bH)q@5xRg8uI5{`BEcPTvBjJGT#*L1r}(~W_NhL05jBO@ex
@d}(}Ql}7v89vZ+aB4V2d5H6T+#o39n7HwTC9Ll>9V$~0RA6>{0&y<6F`iL3A`G4b;!U1mFvUc-Al(k
!J;B#6uM*vbNKC(Cxm9*#++&ZpC=mX~2#kV02M+3v)*F&_j4YkPES>&d&B0(6_o9`~&}TA4?<q{rZV_
+B8Z!Rj+w(-<7Y)V&1RV^YTXcqFBgpxarhBz#gls*kDZlP(;Xz4O(8s7Y{!Pu9j?ZzCoc3uS2>xAUy@
im>gEJOh_!?xnEc<)5oySthJbZBX*lAN;qsG`-Xzd}^<xR1r9w^30?K*A21$5{k@>YiIJwUYtBv2Vz{
-!0xP+3e@P``z27lTw^U@`{*wpdp;UX(3CRS^G!;e{1c!cg%#))QiHCe>36H@qkgKO`A_ZtUr15`W$-
`y4_CS#@pQwHTg2(g<0I%1tqGlnE!q6BWy<@~CB5R~MiGn9{X9eBUf%&7C<5UUCrjMRhF`N4Z5DjF8Z
aK=&9il!QSrLW#W*zr5v5lJOci3`=q@l;y*m8tXmOv6@i?CF@?QyM1mV6eoeW@FEqt*7I}2-KMDh-e%
HWID(7pXwZfmbUdbPb6#i@q2l_O>VAzyOjfN#&6go+W;2Z(DX}}f3zSG|YTdb@LrYz6mZRjCymiZv-d
aE28)jv@qCc-7<8|7?cb8{WfD0a4*NG34b?z&i{%+GtFMag#Mk)s+fV-PDV(VH~)e~ntlxYB>?|C*Cg
yYwI8J6AgIOB`%G7Me`G<LKwQ*{Z+>-!>zT!68kZRkUxcC<gq%l%<|Pk*%VdOH@n>e)EGq#m;{uhN4U
`$^2H#8$Qb5Qc?52jt|ryp0js$vD&JshO>lhrxxIkcQ*oGTpDGb#n(wggG{Tfm9gdi(5N{PtXF<lc47
el!yU4x2o!>eF3dGJw9b$eepLixeW$@uU>rbyUE-n8M{Tpl4}zOwXLF4hZuupid?g9?gNS-HPG~WR6>
?8o+Rjx0nmfzrEK~$owyRxt1pZzhks}wK(08~xEn=ugK1tP1Oe{pi4tl)tA}mXgz9pxvIF<en$C5?9U
v4=<Ds?04;4iGq=yz+lQVa|M+0=`!{}65p}G3sAEZ*vFxFNlG#_MghseOxy2gZF+D__$zW>tC^#r1wX
G5<lV{?Y}<f4ERSaf-ji8&s?)VRLE{gV%MfA(DeRNn7n<#&hRzT+}M&&&MIMcfO#`r>WG*tFco1=))1
&RbQ3u34`yKqA^Z0Cm83m)spq?*mEkuKK-7RZUyb4Cu1^zGglCGZvHVs_UBx_jEgn{nQC_!57#E5rE1
(1tn`YRMUi<4KgCe;W6a9u?L1LDS(3@T4WCiJU)K|yB1r@N(I$;ghTRzQ=$wTIM4)dnb&WH>}C)B9wN
`bdp=_?v5~$7j8Xxf9dFHL4DT6MC>0IYH%ZYccJ*bGW*i$0z`IL_Dsh$9i2?x$sLEX}VnP3~hazu;bE
olkHhJH^hbgqkJl0wK0gVn<<qy~JaG}l(uAipmAp=#nBKs@%KMWQaO3HqRscE`s+2I{^?Y;ew_iI_Ws
Esucc5L$7v<U{tdZqm#XeU0g;QhlKfYb{<v|X^T*~miUvZleWP(uPq#gxE@Ga{M8QqkU$)4}UUpQz5G
?lY?}_YK%@ap(IrRHDTK<q@ZaM-i|k!$Kt8i^)Jr2odJ8M%^rNkfOU9bTbAEqNbHWH*VaO5xLZMEvvL
w($}r3>YR4Jh#5IhiHa(WrmL0iCMvLh(e^`L-Z8#KvX^q`VjD5Awwe}2Cpd4s#j}$v_5*l(eD#B-6FB
g>>-3s<QL?mY^HsjgVO@{S3VxH;f-nux)drT&=8h5{td#dwguD{c(uEtr_4SlhRTR|?y>*aoL8b}HgB
VnU4lQL}ng85zCT+fIz@j31Og)pAX*#?-<lYd{f`p}VaJ?<YGz3+k*Or%SGlPp^)s{h|P_Jcx@G!<&O
bNU_YB&lu369tMJrceQ=xx&}G90xfUv13^-K3>FZNlDLiOAjXqA;P!f*`<gveZSdDlH?OBe1%RHS`4s
&Z=U@R^H*k(gMf_&*a=MNgy00GtCL7(J>PHBAR-Cy{XkWx+taE9>8#UxeVx*(k`j57^jF#DUfar2uF<
GMXn_V!&YLhd-OQ*s8t4OiKx&N5CE~JfEBc;+H4RFBS{Y~OpWM4`~~4{#vWb}EIs}({vu{irQ)>f%0)
~IgN#F~xdUnr%O=vWp;WZ_HHYApf>mE|kwb{!Wtj`EiIWGIns;^jx2o=t@*oRm{#!71P+Fy#eTVNHZ2
ZOkY=+Kc?n#0iP$q7!px!m&m3rQA+0N5(FM^-O0;Hr30~SQ=!JwNH+`c`(eS6`S>?Eup3gVxtT*f5|t
*PANBSUG#YJQ9VLL40_Lg%;g|HFmWw2fhdKc@C{NIOi(O*^><`CCNTQnqvmO}|Wpt;I`^Dk<xM`9$$G
qH?E@cu#bFuq#G7T(vJIhT};3=Xu~Lo_0IH1s&AkJr{Fmn*r1*YB|$tUNtSxLSJ@!Ix(7Im@w-uDFz|
pE;>-^qT%}4%K<OT(FTJHbDuPOv1KWXK{8UIdbA_Vp}LaqV(zgJL!1(C9Y0*?08S<dS+&GkM0wfoXYW
sH>`SNC<-C6a)~l4^<qT?yL5!^<!5nm5nJ*KySRKzQE_C1`;o!R>Ak!49<(FVE&<t)NL{kG692i0;3c
Lopk|o9uI|>ogOVa`a5T)tzP;8#4!Z*D<bW|uW_W;&+)R+8y!D8eo17gftr4IXB^*n`Y72l*y31>a*&
jt4dyDx~Jbapx-wUPJHeQ~twG8Z8}exYmkRY3d@=+R3~no66O_qgNf-X6*w(RG^fds6iw32yE#^-&fn
-CcV$xW7OhoSlY!TB&c&l!I3W?x8lwj6zvA&<UA#qZUL?xtXN}=9bP<8=nu;3Z1STK@x-S(74yI?&(z
AI|7y0rcQNwtZt#-dY3P~-?`HvLl`==yR<r_$*#BFpFD8dV)O?%&hhOo7RT|$#YkKahud4fyD9I@n(z
3F3t<nOa~02fF>eH**oxSFbUyp?!p}2CZUY3d4h2BWms5Ea6_w6ILTRNVNK`t3#4FbqXmzAJC7FQeoY
N18XqRM18cISP@wx{xRiNMEyN(;tNM)L*Ua`z$9+Mod@f9gKJyy`@^`tH@+RtHGwZKp=_HZ)K6lz&zx
-d6Rxgmb<7cJD^Yq<4ztY5M?P%ORs??`-jwfg;Geqg}+vA5BCEFO7{<rCgWBn-k&Td(~eP)h>@6aWAK
2moDLzf>zDw^m9V0081|001rk003}la4%nJZggdGZeeUMa%FRGY;|;LZ*DJgWpi(Ac4cg7VlQT4V{~t
Fc`k5y?LBLA<HnKS^(!XW@(HvltevW>y5kiu=d5?*Ej#NiTZzvlt6+#6im*U{!GO{-I{o+S?s-1|YA?
Bb3aS!|z)Vk1Pfx#Rw%+Z#eqgJv9r%Z#sc+6|`DSxyS3}n|LceIb+uORmJ=^r%jt$2>{LR#-{EWeK`P
2K?<*Tn>zxw9wyFbk7)mQaukbk}DyT9`G2d;j;9e7{eG~D?$biMrbZ7o!*KURAjM*etL?fClgu-Bcw+
YfcuR*n4i1OLl`w=1rHDF{yc%j2H^xl&`SDjZ{WCTFv+_eFWn+jZ9$`)YMp;Y5obK-N9q@pce;rf=K(
s;SrC+fP#v#GbF}P0f4L{|EgBFr4an80yA!de`+k81=7wjWn18@@?1FD|%J7@G6GXbI~>T9M)3<`5xa
KkYsP+g%CAR-<^I94A28Pi&eGSa^33{{&?LE{c+BI+;ZN~i&QuMVZ~`hgwGXU!D{yP4UPP+8{Tw>cCA
*u6+_iD6@Gc$_j>u=*FPL?_I<bFLO2cn$cJiO4b|HgxK;poSOxjzPpvrYacsVRe;l@5`)43MfQi1+RB
-(h6RF!Z|DcwFmmB=q>nXjLZ{N_%ROg+-O?UWxCAdq0IlJXUx#pYd&<rJS@9Vy612(e2x;1Y^(bVmoh
W9P}J<;?5=cU`yBvXyMJ#IH#s$$>sebsZzB!;iw%P+}U!p<m=_CtRF8DY7*mP=Q{_Y%96h<aJI>k@$e
WegIwRy}>zQJml)r8e)DukN4=ZN*X|QUS;kq!J%l)!wjwaRX~&_j5SJ`@XxcM^=}1CCq%c2lCz2O+6g
Tp}IBm$F(&)HV$B0i7hvszNTN}t&LD{N9mISDCh~yH5{r2xJ-BL4{ZyO$^-ImX}>E$;F0DPtXmDd3<A
gesrM6mWr#j!kuU@iqS^<t;LE1x)%vK2&ewJb`iz?;c=dW+52z=?*B@YT5xm5`5xi2U2`LSNkCiBKzU
9ikR;*KOP)e2YG)Q_GFk%k;1H!_*c-w9|1tFz8a)tZ8saN$7v9*tE^x3G6=nDuo;775kky74QP;m9eS
Ii6Ql2GEn_(Qkqnlrh_no0;<<_#b_ys8d@=eosA!obIw=3;yTra4L!Y-uQVc6Nq#1xVPXHZTg{?{Dc{
UXpezOPIzhXrMHBp1sOuXQYVWC7Kvlxb(o3*8ol<4*a!(UHE<1xs(>UH6zqC+?868@p0vJxR%r~><&$
6MEL3M0@)0R)YI1Fpp@2bOKPH#dsCs*Jj&rg7qAj`ZatJ`ZU`lKvzeP;QVA`5^<zIPA>J=i^4m7sRd>
8}MD$`p`q^HjQc5xk7RKhfvbMmrZ3@#bi3Fk^pz#e@kIo#re#K!}g+TbZzHPhSpohduepibn%02N|*b
0R&e1(mDsGD`Usp{qczr$wxBiKnK$zZ@u=gf;3<BG&uQ54tLz+msXRtbz5yZBG~x$xGh&_=>iEtLONu
MT|He+Jzh5<?^BSI|z**@`7-JR;!oV1}~*QpgHYTcf!OFvE{QUvHJ6x%WFHjKAneA^%O#KE2A&E&U<r
J+k`HedNno03hTVV(_cTPDQSGd<y!KsbiK#Zx{)|(@e?UT<N(n2$3F4LNU8124h9hs1i;iMw)g6o@tA
ZvvrKKha+BJ&qIA}`l%u9F5j@W8)9ML4TSd0a?Fm-XI|ToE^83)$PkZSD}3-vVLU5RJPUdmwFDNX4<O
VLmjc+n4~Ed@zQ~&np>=I@T)wFq!F}{BwZVGli|3)P==ERV8G#``9E}<Y_EwG%NM@n*b9MG`=-c!TJ+
nFqw?SENBxBbCY(`_+N{L1A=M29u$oNXgN422XrT`e!&!48m##c8mOHwd7_1n~7qQY{_T&UEpFc{^oA
TEZgNA{3H0__R1((~DDa_F77MFEvPdZRwETF@LSW=2z3f@B)D@O2Ne0qD3ZGE3vC21`2hICB_c=8%{q
ZMee%BY>fex(IAzCOa*Hoo2OEu;J{yY5SIU{0LLc>vfLMXBwWR@Sx2T+s`VUDamkU2DrAoO`!qy4L_3
j90wd=O~}Q#+0Ahh1%SDVgpT5W`yp5m3y!oR?z=I=48JX6C*PTQYMJc!f$xxcc*+!WY>vb_Mhir)+wz
nmxJrn*XD*Z)U{rnN2zqX&G-n%W<}OJLO^UYXAPGYw2BBn86i)1Gzqu#$()-TmwrQq75i!OTRv`X883
7-ul#H?J#|0f|%Jg%Zh93O2!(DNsYfH};?DD&>z5_D^V=k<ci_gr`*<Cbe@E00`tR8T21~6tRas{s)X
xh+Wo2I%2Q*&5t3s3*cXjhxI$h>8K!G7chBiMX^4T)nbQEoVhWrZ1FweGkS<pi||fPK}q=kTcm#CzOc
=o(kI;M^4{=0Y{+;jLG&&@=Rr)iWdWrafi#MK(vY-Cfoj2XuvF;?{}m$2<uQpT=X{2ob%#M_ahte!La
3@)G}VyouuC<-Hrk4WC)`Rtd3Gl$ce5C5VfUj6xLXERB;U11Z0%`Zcn~)lGBYi~?yuF@F7txO#cLU{^
=pG~EOK1cv3qbv8c1X-ZE}hNQ{zG22!B-C>_C*kym<PtPR~KB?Vhn1v_1xQrhoL^PiW-A|BSN%Bb_F5
Q#RLQ89ENgt{nW1hLYc%KNihSeK7DGHbxW&s~EY0-ir_<x~Xq*4RZ&YD+~TYAE8NJ^TdclxnXCI!Sy-
Sct(DP8>MpVH-@(&Zl^UEKGcLomK|qu|Rwz@nyzNtk09Gp8|i2$r)>@L$CSvSaz0jQhe%wc7?V_qI@3
H!p_10ZA|sfNpi(4`gz^CX5CQce$ptE^A1d(mJ?B^GT66pV`F#yBiGXc&?bOY3MK72ReHp!16|hyRGl
Z0IwWCnU<<q!M^4_XAhkHdJqF!ZMzP51TFPV-NOqf6@tKej+@2J-@ITL#qG$t-xbd5ue&|p9Gd1x(BA
jmuY5Hy%1Wa>&Q@LD;~O&2ceNnHAJr2Let_w73r^#UabG0X)#p~<RYLH7u+}zwpR>%S<QTCPhGr;_&v
rP`8$jvxd-kuN|C^1_pmvbq0l$_acR?32?sUS9!>AFx0Ez6xA2Cjd_~SGai>_u;s}%VEZ5AHSvwv9{a
JKfuYpYVvx}p4;4?VzF*<(JW0+n*&?0?*u5(IB^<3k%9Lv9K8K0obm;*(|BANWA5VSPEICcQcIm_uxi
7uE??I=q06fm8Q(!!9l;#(8105Ws?f{~Y(hL)FTG6bO|V#R3>4d;kprfVVkkqQlM^Y!6WU>kK<!5e0d
dTgs_w+<fN|L_jj^8Y`eNsh%{^{2*~63PiEvD?ivHmvtiGGlhnBmk&yQ*tKxO-#FiT5QezM0pHX^0M1
!jV4*!w6@>kf-S*Xf8_|#yy5?`JL>a(M7r8&*LR)qy+k4({P)1^jw#@AL^Nhour$dDL!M95vr`U*+`)
4Wt6MxpiXqmQ*X8{#2y)6U$Sh2gdduSc)MO7<>vwZas(YIdb2Fi@YSE&4+O~7=pmB_=9IVg1kJIx^}T
FD}}`V{Q_tGLeMI#i+J&{)=2i2(dhdBZ`tCBp0a*-LFzPB;yQ*_P(7xRDg5%WYs;#Onm=ro~K7gKQ%a
mr0~*kEJ1KK;*O8S+KSw`~Us73-(jh-oZxGEX}BXi!x?w@E95}Z)rEB6~GJNI9Y!Jx_S@X2`r+wXMSH
-?0mUAXCQ0gzsvI(K&l4P;5VTF5M9FohAKUQv2Tt5>*yipa~9^4)%PX-$dM3*&JC$Aq&0CsWIH5OKnP
+RQ3C2MrhU@(ULxzIAA~RV<Qbd3V~&H^t6Dkevs|(aNRmzX3X;`P!aN7yZwTN7Jd|s7I|)oHJ`k7Up&
qt*R(zTz#M`q#PT{Y<k!9eohg=9W)#62odDtyrQ9!|StH8;H-)c5OTBBOa_8i{_tmJZuYOu~FyCl@3)
EK$Le;5&#*v@2hIOfDO6-OzE_0nhv>ayu#U-d&>HEDl;T$hZy?f7MB5KXr^p-%8Qp;Gj7B7~yDCxp*v
3?+7Qk2P-;xs85CnpsZKtmc>6`D7f|8$J%>hN#~z^8WnKq5895Bd=CVSI4oH>x#bcn2Sqgh<+WK@g&o
J?o>X>*PJOM8|-9o(bk6*H`>5zXkl$&3L&6N*}^7~V_v}KQMJ)d-ev*JUhPuzaBJ_BEdrh;0#_yKeSu
a>pv#>;sNHT403N&(%<y!ym$%hDS41d6EHrJ<7*c)<^r~BONx{jH!<&h_qn)RXKW7Zr#XupX{JVJO9;
Bx0?hbq6i8(7lOrYz8ylJ^tHVMjCFqUh(qCrRH6(~yIQK&}Fp@_CwQcPjO>>TKZ2Ks&v#8lL=J`Wh(g
S2i)DvE7)fZbX(57kiwpa6SN_kQdey`Z^cgY^6y?TeekEybxH@QshFDZoXGAgssDow@sTQNFY7t!gx=
R*z+Er>BM^`aYo)K&PTsYN<v-SK;1v%0ow^ScbF<q`&=O`!3w7>L?g;qD0_t-tW#FoQ-`+3DurcyKDp
W%2Gk8?glrPkk%sZSfC*WRlq)6HLxa@c{(iJfkv6+tqh|Y$a=PH09;3gwhS1d^=;i&4XH%**l`<^jvn
2OI(cj-L%K59jmkwhS>J?TW@(8q=??nE0s2WRZKbfC_|b$DIDNh%myu=NIsu4udK~exyqV~u6}>Hk)l
Vd<3>jk6N$$Et$qjjE&j<pKZ69CTr~_lN&@rh(uTv3S^oeVp?C)=>>*w#=$$;|dVDSrG!Y;RxQUeTao
PH-mzea4kG_ZRkVTs6?wO8=zhb&dBor>TSadv2bb?t39rT$zDuIyR`KDv~t6cYUy4Hyden7a~FEvmH)
VnpC%NOlSwQK0}<0Jn;woL*f1?ZyjM+1WB3h*Fyxbm)4W61Wa9T0;QP*IEusD~mL!1#MTAB%?j8S?G*
b9-mAMJRvZSz)5nA6jep*ym3WA5Gaf(eAuVsDJuB*5!SH#c+3pw<uTqAm7lYGmJnC?SYevzt5kZzR|%
z?vrJ#67c$nISdxUrzHHseT!*ZL0*we-(E+HUa>!_NP>A(vYqKrB{Y#~%s>sRMd%%PaFf#x&HZb`){5
GgjF_VOHk+gj04m^nuAisr~VoVp+NsmRZt#ruALGz60l&P%tTA+NB0ql=qFMJ#pdzLL0K8~R~6)TB^d
iYq)tnySNS@Kh!v5Lco^};csNc;qAE4?C}+^AG>vg@--sWEKhs0A<&)k*{RthPYU6=ve*$VU#BKhyvh
gDhyQk(7xYj${h+2S9?-jq+>@qUR-b#5@d4o0VCSj&oqi7$n<OYtDdeS9gdGn3veQNA{*|C%u?_hG-r
<W>n*#`;JBQ7~-Ch3S0RBZe<IQ=yClakTy?&8UQ<rt7NFZXDO>h9&@-o=8_uVPm4Q$2dlF~5~cKRY8{
u))#`!s?4;#SB-#yZk{Kx{Qd`jzVQ;5ZD)f!diSSCeKBIzIGnsEyM1etC(FCC)OMrMl)k(Ps_`W7sAI
==XQ!pX#^5zH-qShGNM)M|a`W&0d!i$QKoi0+?ISxU1Y@i-F;WuaIfMTg5CB_o<4-uF|t!o1&>lq5l=
a*P91nZoKBh12R$V4?%_7+navW#ZI6hwCZi8u$Hia9G;I&ka`J#)_eBnqKwoxmUYq+m}uHL0wYJ8dfU
PW4C~)>WpYyG+mVLd`(7s|uKWj0b9<_|uKtPdBOWH}!O#|7pyxG!+!u7NB1g3u3W9nf5fjQ$Jo5EC@(
ls(2IVu7~QV<*eL*n3?+1_uqO2E~-Xd*4SaScL2{RJ*e<94qeVwurFKag)><bP+gpXhafL-^%~gkn7s
%9K1fK6SGPD~p*;zNf&K^r#JC#(cg}OWIL8>$VNEZbDlJd=UEgl0-ln~sGhS0w`%SgFgOy#~vD~f7m(
X_A@kVMPKpj>|7Q%ZaLECBo0uvPwwHf9K<w>V10G7IK1Wkw*FC2imhoac*C_3U0TNgA)vN+B#_H}9>j
vbB9r?}O!oU2UJ64-_frL$=y_DZ_%W#4t4ixq}A7&SQIcw3n~da&I&;-#B_h!{Tye|0@)k5Bl&pkirm
ik5hL*kK5S=N896l<R%%L_-ob=4%jYvhIwGv}#4xE?JVU_mr?3I#{+HmT660`4I?K2R8*EoywC;6`k(
QRi`At5rsFBave<;y0u@@naykr$p{pZ2wBv5v~taIa1wRwMzK-F5`}xK!3h3|rm~DkmypG-TvU+$9B4
}?hE_<^25p*nVbkDcNXgNM&$E;~3PoDY0q$8d%T$auNpclwN=KO_Nk$k%?<;w*Ug;DvE{zsdcB`doaQ
noGHSk+sX|T8yb;8Ei-MsLO3Xyq>qzis@4=WK*3D7_;+Gw(KT?mm{9&n9rQHf4CC)zl5O{Wk;muD;-?
UbDa$()^vLpW#eCJUBN7~^<Kca}P<H)4`U8zFhggRRh*J1D2s-ZS<SZJlT)BLvoWH+W&k(`1gTxu5Bx
OkFIIG~GR8KR6ahnJ|i_xkZYoHqqPP?T4eek>f&M$q_m5u&Pdh%xMhNI}J9vTgP3?^fe*QLSVSpxnHE
j$n!DWc+UCN@Wknee`s%s^OKI>cHJF2?Cn`lRq!n%RD^<)YXo!nmtXW1DO%8!GN$m$FDOW{G-<BfKwW
w2z;X&I_zG_<lCRZqeT>IbBAX0Yyw8vllyg~2u&y^7P62&6paBI&uc}h78!lk*hqmdeHCC#5rNThG9?
fr*(Zd$2@wa{V02Y7aoS8t_ru?0Yg1tHP$XGi%rs`qKs)6Z%Fk)z6fYx7gkP*AO1#7Wh$!q|Ioz$TdL
=;Q!O%#m{^=_<&!R!$C5*nqm(7gAqun89B*~}Y_pfW!R7Q}}Nonl{AU&%L8nPmNDyzF7=-Noi=>|i@!
S#CLW;CQ>&W~9}R&-LN4|HP^3FMF<{^SHuz>m(O4FVJ$n7V?mVsk-}}Ii~wN18J(Dn_`p(&%&)^^}J?
zSxHbkVq<aWF`L<Yr%Kk(IQmRQCB3Ntm&NaR5~b;Gs)pgEK!vPJ)(JCrAT)IyQ0PUsK4!30F!@lU=Lz
CNfd$S)1BSrQ&31Pq+%Iece@Nh6+*m7)!W(!TH?4#k%j)>Tqa@GMH8CeCV(=+In(ts-8GlG(S%m9X)G
Z<L_rgKeS@@;<Zpy%cr1l+hkX-;dj~^+>g3?&88U+bt_0R(q4>jCfU>vaJ4-yY=Spd0AY%7qj8J488-
vfH`HzNN)GXJ6L-KaTWqpmP?BY{E}j&eE~*c}Fsm}6HU=CTk}(;DYjs+k9Z4rHl7dMsJ&No=woF<H{u
4W`T8>^f_1tp}M|X)quYyLp>T9I=XY*t+Zr&>jiLzIrIt{WPt5g&GZM`Q!r&LYgC9ubNe41lrwBacIy
4AW<V@j%XcQ@GwpH=w9aCCzv^=#MsTPmh#GFmN3Cz4(u$o+7dlfqL}fbG!~9zH-@ftUyc|{x+>MblY+
Oo9C(Ix;9msgMCSa}lB_$~^6K+z*I6o@qUh%{ld6|yj~1r9LXmv6-}F!R{9ommFezqwuP)4cR1<vC4&
<Z34B$<2jtQwHm&$UG>18KprXn=P9>U62j*wgU<y~suw3@S0<^e@U;HxH-te3$9SBgnzrx)*I7Va~g+
|R8?MV4y?iYdxRh1t_A3pdv@Y3c4f0m7^C9kP|$RZ(OSGeBPIN8i7hID%*QV(P|b&!v)3(vc1HGeH>b
6*;}oKpeYqT5qyP_ywdRv-;6tbEKQ~umNF_Jm!PmsFUQxfJWLP5_eSnTHYKJ7Y%xFLn)_wf)^<8a<^G
1RuD6ElJa|*>bs|NCej3bTovY!p-xiLY@TNRA?$Jdl4-P6Uk?}t980CqwK#Zw5^oMbU21TpYR%MkRMd
#YNM>#p!lUf*=l@_?@oQJN`S=_tX^>&+JR8frO->AS2$~i06d@*CjYy~I=!B~Xv+{T<-=9z>Sxu7z=Q
Im&(){Va&E|TVx^Hq)o(--y1DzxCf@s5sA^Vv8=+|%GT`t&9-GM58&^q4jDJJ0+foN&iU<m*f;>N3aE
^}BhIxLqZK){}|<^UwZte_ArUJlF7W2_E>Pym{rU-aklb|(iR{GhEVI`>BAW{SfiWCA7$MQBP|<(uqX
Clkepm3Jgno~*_lNb)8N+(FkSO<FZpnk~=>iPKzHp2W2RHgm&-r>+xr%S1y{ZDDDkj3Qnbv&e1zT$_l
BS)5uHN*W54K?Sp$5{oGAvj<L&tJ2r(zl)!oS-p@u5ZY0NH&u$^$c3|HzC4v!qs;UcnO=KuJms%v>$S
juxuC@ZLo?Rm^YH*$T)%-lAKL+8HOE-6O+&hNw|{!(i4-;!H1&MTTaszj4f=@~KNXB}Xt<di<e8qb@C
pnixX~$-hXjt<xuAatLz1^^?|ECJou2gi<#eBC{@aBVL!KG)-?RQ<Ka5aisu1%#jHW!)LKad{<gTKl0
o_I!h0KVq^MR;!!|fSW2NG~-M{{+9Hh657F4(}^G3YLQVagt9uuox|e9CmRK^~38@UZJIo6*QWrkge-
*>n&0Fr)G=G*74e3yQ8Qn`>#f-@O#WGFgxsn#k{^mUYUubg=MO<QrOwwtLXaf#Mz4!z+n%h$R;#MX=<
ed<pZwtA!DyH0DX$ZF#c??P~*N9Pi-!FqEX2@$jY2r(@8XBq{t6UzNpG;}qo`I#C;>d1`N1gFrT0Tzm
l|e#SBqCmH-D-@|MF{QH^<uySsA3Hpg{ypJx(A3<E^d6bdt=q)d+5|zH|>@`{|CX?;tti~n}wz+GMFP
HkKcGt2ASsV;9Pt>H1U&w%FQve{5;T~`7u&N@lhz>odnmn_|92FC>%arSb&kK2Cif&%Oq6yXqQdgBFD
S?2OQr37ePIHVvDSXvYi4$&YIxTKNj4+xHL{o^)PN*L<&o$940=j^q3S-#ar#v3rdN$<(s?M1<*C~Z)
Y(>XPk=HYa&VaN~wVC<&<i>)9u{o{J6Sx2*vb2mNTT!R=um(6&WY7IO^v69Fy5HGHIQzMkYF&=O=z>x
}5JLlt%r$2leqTw6tEKke#HvOcoYn;K$ixEaauPW${Qu8zazw`THi?IF`vyXVg)&7gg<z2<nr3znuS*
?qwJep5&f>)WLZah^*;KO|lPV4dVhGBqaKVeHN3LU{@nrxBe<rZbEu<NH1W->DX?i-bG2or|o0jV5HV
a=~V!H5yOi3NVrCgD7J@iL#-WG}WUle!}O>mhK?W^{d^m4S#02ZAzR<m9wK>fCWX;K;_>J5%#h0zN9S
B<oXi!Y@k5<x;#oOHb2YVMeh7<0XAdmlSKQy!%+Hd21yf*1wO5_S*jFO0%w+hN#?#mkrYFE#Ct`>LqB
m%M$6CADIBIduDaC0^QTT-blH>SX}w#hO=`(z!r~?!xJ!XD-}{|1VHW0|XQR000O8U0T0XDb-rPyaoU
ONfrPAHvj+taA|NaUukZ1WpZv|Y%g+Ub8l>QbZKvHFLGsbZ)|pDY-wUIW^Z+FWM5-pZe(d>VRU74E^v
9}SWR!+Mi9O8S1go6q(C7M<kAYU(Zo$!qi7toZh^uOXo?(KTd%n6?ozf=^uPDbE<Yv5(WyugT_mlBv-
9!h&5S0K$!|_7=_Fa<v{30ssdgeWlsXb=nTxHo(uoWoWsWl|3SF0Z97Sg=Bg>m!%75uag|ztkY)fYMO
k~<RDApAjJf+K6oI4@QtyWvIQ9&+S<MFwmduP(j`OlShR63a|Jh-Z*%K3tg&TGYH7`+iz*CwNRFoBFL
b`XhjX`PX)n(q-Caw)7y!-a5iO@<0>2u{`+l*1t-U>4psX_*m+;g+b1h%I+)mf&YNHah`hScSMtcOut
!<s3GMI}*BtkxtjydKfFWP91)Y(v{V!b_AJ{C=Ujg+KCD4P&&<nQf*W|5qE1UJDn_#PsILNc1RbI)$o
c9i=)Y85=C-TY2!pumzmRAA)XwZOe;kh2f@baDie*=uk=?<@G}UxUBwPIzg_<E;casE<J+^J&fotq7q
83RT%5t>bfpmGbH~ZkW-cx&R-39hw7I#stSd!PP*}+-PPSC$+Qe0w-KIBeXKQ?OPx2<U^m{mKo{LvFY
JWd#Ll{NpWls0q_w%yQ;v`&nHPq7Ed3Cky4ZP}}TrQUgR55mO5edB7h;*{Jp*<TYh)7uqPdpLt0Gdp1
Du8*#^|M=u4*&~XTm^K!jK2jyfB{aktt;<WZ8_LiOC*#N-so!Y5}8V^jl*g4+v(}4I4YaHcxO7QVA-5
sqNr$vbcpE&l_(5lC@nx0aK@!>*7_yHJE=%aURj57JDtphk^tX}If_-h3dMKYD&1A|));LT;_2%*XFs
FTo(jGC6J~Oy1;<x5GqQ4=nUQ0c7vEnj#4ohbTa?@y@++lbUs?cVA~(A7z-)s0GXACwV*J^hMNyPfAr
c8q2@{8#O5nyWIs{)GqG~x4&rf@SKJ6hgsI&GrPZ-zN@0bTWF?)RtPGreT_C>a`_*`35u&-&Z@lX@g1
}Iga(R_#KT8Cs%9{1q4UZ2mtWP2HKOhX(X>9t7%C7>-Ow8_DL%m|IO{=F$Xn|RV*aJ7!AW{Id-a?@G3
3HEN=a$+*!TSDag@BBgqb+ugX>+huam1%HySyOkI4N}G0n_C;LqqgxLg!dV3J4q_<pX$!XCdFx<Pn)C
JAuf_T>DEbQr~+Y8KJ{9<R4n>b%*7E1ivA-A8M53q(Y4UY;F~{efb_hxJ{rfIJI?!yOYUxUbz{<;V%$
T$x8n?SZPKer75beGF^6O!jdh`k4F`iqf$H__ftA~RMipq{R#w%}#SUZkfeINxJm6sL^)ayjyVuu<|M
OKB0m4DX{f}#)!!>Z(fOfAUTJ9ZE>=3o7VZE+4CFRHA7Q~^@SdRv7<C&jx6m8Ig{V?44=?6xm>zlPNE
uUN~G?(I_&NvO6DxP#%o%=))(>>;B9=Un4XoeCDl@P?(;B|9<)hK8K$Gj@^Pq|H1m<;;+5dYAXd0N;v
hhdAOosS+1lypbt3vNSC#Ch?_pz#<&4!+J?VsU}(;^EZ?)FDn!S|i4{Kg3Rt6zPHD*_T8d$3!pS342f
ZAX-8g9}FQ+LyzQgKax@8r)9CnAJc=uaMm%;>#)MvcH9PKR7P(lC}X&@=@G#Ui?(!rOaK)%6C7j%VT1
|RbIEl9Hc2)qHd>f7yXFOPsIcwJZP9l%&qAGTn_4*uju1|6xCXJ!hJ7&2GP1Tw0a(kctJogTK?Vc0>!
wT_sxou6U!r-J<Owry>xP}D;p!U(POrz-($DO}$b<^tBQ;)SuyEh@74JXz9)qSLU6M?@BwA9%y!&=TE
@@iIXnA|AzbyO52R-V6b+4CeIz%#%UtvogDrz@5MTyL9ASh(JQ8HVM9Eg+7aMWV=c~7Pf(8&Y!A7l<J
gY3cCf!?vPUj6uJm;smvoNbT<ANzor1#kAgQR96vWX85F!4zQILZ>Zu9&A|f1Q4Cww(tr2OMsME?Yez
7Xll_OrbN5ewF>`utSEHy@I+gHMv(MWF)f;26x0m=mjUoBh+)=Ku}P&R(48CD?HAJNB-iCrhXvdh=43
VkB~Lyf9*++z0UIIBdx;;juitdXSs(LnH^-bDZl%2@Qqc7YWE`V!f1BAeshQt~_gOk#Z#N)*PHn@8)6
94B(7n4k4$PlVvsugb4`X_iE{r3?Y@sZ_BE){z{ihczQzuypho+nK-pY@3@?tg!6I0qSPW*i|FMWz~y
tj{mx5?+F8O#sOSz7MGjnThQO9KQH0000809{(YRQZ`Ni6IRD0J|mt051Rl0B~t=FJEbHbY*gGVQepQ
Wpi(Ab#!TOZZC3Wb8l>RWo&6;FK}{ic4=f~axQRromyLS<F*xk*RQ~EA0nj^o2JtjO_kQ!brMe+$Mrh
fW;`AWA|VMiMX&^At@7*p9RMT%O7d>%m!-gibH8)tu2xOUa#fZhZ>6gANZO+vZ?~g$qjs!4*0S0#cRn
65{5|}7cb&cc;ri{5H@DwU&CxrVxAy6#6%AjNBKXy+#{T+=*M!afcrX6D7gg>6AC9&7z#ZH#6_}ZhCL
_y3E$cLU5mlj@v=LgBFQSyIv~JXkEJUL_?ygq4ZFt_^xfkwwy5d@NFmHKP$bz?G%HBd?z{{$gvU@Ni8
?h5r>n`OTV2}R(`k%kt++V-X?tXpv;pf}z=H2z}!_9X$*Z1zq8njh&?BKt%KSv|Ej#V}{LjEq%?i#Tc
4XNvscip4E8_0H3tyKf#LcJq{$m0!OvBiZukHPWOtMbX>$~wJ&OZr}%nB&6jDFfKkNR(R4KMT)j^oHF
kG7MO4w}LgIH0<fEtl3Jm2O;c>PK{IZ%b91&K$#AJrZ=)VYdn7}FS*u2r=vFjdkAnbsTpSl;PRF<TpD
<*H??;BbjGk~QiOqKjVg&GuD6O6cncdD@T<EU{L9<$p7>Y;zaxK-Xf&|AVh7bcvx9862wNiFit@;~(-
2Dn5fUR)(u<goyb6}C!3@_SwL%F!C4XXDyda<kh&vs4DJc_x6<DP`D3YZR9MU~FAs~KWVne>SGE=Mnk
VK3(0@AN#B?>03nJ7MqIZJNJR{NF-Jc1xEA>NMHFrIAiX!VW<=#Z`wxffm%xz0eqv=i-C6{Poy)x2qC
zAuqm*b-!m48EL0h^1k0DRrh{J-wEq$X3TCF$ff)FF178ah4m=W`(E`cL*Cvc#KDQSF+&VbNaNP4a>+
kqQRLU8KCnov^}bLiK{t`EcMR#4BgOhEm1-nQ(z<dID>U?Sg_SGbhpO5-iopy>vGaZEt>Y&d1a>`huO
%eYebDiwq}TNi<fNtNh?}aIE;i!i{?e<LR-5i?d?70InK2gmTcgdts4RJh-Q+GMx%EKbyo$($-87S`V
by`z`<w)$6*;6fFd9RZMX;w*VwwWv*l&p)tN^`#gu(`vPH#1&ne^BLm=e)vYoScC^u~OjV(Qo@93J%M
oE%<FQBki>}=YFW_kY1H-c4sCs?V}^S<tA+tB3RCZ1|)v*g1T78D;5ueiFAIT^GPqJTXQTbH+5-ayD6
Cm^21(Hh**HmHdH6t`r)CHJdTi|pq^ggC<`FlU*n0%q9QUfc1bL4}xaQ3;LP3r)^tSk#l0T@{6-><0J
j8RiA?3zPCvD?^CLaE4IaTi(EGl9vL`3<36aVx!gIv}!b=5Gcp#+L~$|vI@33%bK_Jhy1i}`twH*{bW
Giuph48{y3-bQvj8@$s-5B^j7T=Ac+6`ne^=vD?|zjYAcE?9J1v0>Zj|+>wiDoU%h`yn5~B{26#ixj*
LYD8IPchV^waAMH*0zL#5S@B6dRwiLyK#MMJqM`xYp)M0$2%(tD7qz`Cv_V#$(egmB275lWik+cU4{t
RnVG`5P>BcYVkH^3|UWUkKXZjX7a;xz`StwT%_Z#lN229TCjclr#qiBekJSaki2z5=|r0zzvaXs%(WS
^emv746z$n*Cb(bqH*$wKz23`uNb;UeV<`&g0qHpFI*TSLzp7M?quC{3*)GrnDjw?XSD3AdR)mV9R@v
>4c$4!;5$<wUE>ICU-e-MI|OfFGLe(?eV*QHO1?jeqweLRVhF{miagZV1q@N%wDw6OvT_6aiKzC>*}r
-pwgdvQ%jIlVsTtt)av7uA*PDhHA|qy7u{oMZG52Twz5`+%&;SL1vp!vr9yF{-I*8>7a;3IyPRDAm1-
-B9k|>hasS813kx(Rp_K%JUpC7uk&9Y2Zvdyxw$0N%1wEyMG?!4>6{hP>sG`ZM9;pc%T4|`VWE2T;ga
;nU}yqMPmMR|grk|{m6suJ@^m^ABpheapO;C<+Di%_ru+!-+_LQhWz_lC0J((q__BNCV3qk{qTbEOUy
G0<)!TdYgP+b1JZKb)p6$_qe^OTJqbd~PPyR95SWcMO+zj$`8wVJDZVChPmOxvTXTW*TD>@N$xbF5ye
b#XT3)rPTd&HKr7cSsGNW(l0pe*(SvjM>5(QJq-FA&vM}5{qQ;f?&k4Fe=Br$KkA*khd%K!IXf{XA(j
<Fp2m@9=my3I3*D%H@pcde0Z8I?PYJtG#UAC6qlTiuq9Zc-VuLv<GKv`|3YrbQ`dtF2KT33^I=GbSY-
;)z)O|ZB?qDBxxuG_P+JjA_(BY_ckh(W}B8R-J1N3kAxKmO4MTv|8($4W_0EI8B19VCqKUxC3nERVwx
?!9uBd_|l-9$(z9}#4U?edZ-6X_;pwK5ri8nUWK$f&<4WsYL~%l$vnfY8mF1}9!los=EPP>Vza_Q#k8
A~F?e*CXnH08JR=PN+4D#bUW+?y;*kLvpAJG>Vydo58;t^-=EVXJS%7;>K`OcO#htnt7?H&ba|_P_rU
Et!1OzkddEB<*#0GrP|nro{pwO_rR|y5&A;mo2}8FB@xnr`WQ+e8e@%OS&1{coT470Ge@7iTz=E*^sk
pxYFXuFz2&RE(>2o^`5sbkl^@v{V_~h4msb1DhOcBP+v6k+qpN?m^9)soag$OK>vKtFUyUcWJEA5JZX
D!{unnJ_<|60;Y9Y+O$$I>yBjf=)1rWqzpcvNczezio=rys^gJjf(fUhwTOZ#I3L`Q~a!v{?nc$i$qM
X(X#9`wn_ty={xf(-zTbQs2NLj&7b0vG~qtm?=4*C=lbmMj)#pn&uyDResUT<t4zDO{wkV;lhV5G}f#
NQl1LW;V&VN@q5mePumYu1^Lj`V${%XGD$bb<?QkRZ_s)Rpbba#{8;vg`RvXdTVTa(hoe^OQx<qk+tm
aP`iw_hU}~Ks}ppj(rnsax#*|S#n=^a!xR9^4oN1fv29Y#>MD|H!v4Vi6!78KnHSN8;Af-{n50%My6t
U$s{eC#r9d8ggwtW$M1OCFW1m?Dn(31?9j{6$N!lSA)<D6vc_+X{K8sAIXmsS|fgh25(ABp#DVs|5qG
VxKAGF@Gi%km2mUexmP9qVCt*o|eg_9+P&?|fSfFZjOc#nEtw+JK+>0YRrz=%z&63lNT7b*{!q7LT3o
5Ji^;W9R12FOf%1IBVF-HyyOJ|o>z?iGh_iX*9L-Qes1Y86Ka9i{;)su@5;UP?=Q8a^9dVPaB77j`9J
<|d14)d>E~Xn91F6g3lRfNlJf(yb?Nlh=_D8AC$t9WUg@v=Xv&79~i`_WMSJyxAQQZHG<7k%{bfmiWQ
+j7iT9pQ@I5I$<|eONOCcQREDTDEW~_<WT*lBEh4nr&~c}+R4WIO!7Z)Z2T+~(yY*E<0!OUb+&@ObZ{
7QEkD{!uQjA(rF=$j!7+qx#f-}a$?xz8=AM#R%2JS@8W)8A6T3Q199vN5-mI}&k#8$W>hs(f(K6E_4*
fFGy|hW_iLT8vA!Hh4GIifHn@xgU19AwltIa;5ADqD&+VEX~&Z^6;=2<_>!Przbq_&?&?7Gf=29YJ~?
1pi}K@qyPS;%{4F17Vtrja@uyonOca2S|`smt`<aVa1_8wC6`0`Ll-o?Nu0`1IV?-qZ5|bJJJyb^LCS
bx$$dqCG(9)zY5_V{7<r;?hpzmGRK`o0mquV9<?+zA($l-!U?pd99xe{p)!U9cz|}Qf}xQLx#ZY77F8
mBnA~VIC0HHV|s=D+g(Da(*WfbMJDE4ru*9{x@HoDNgFn!3^!ReWgmjoS+{mOn35+VY|+vx*sr;-SJ2
*$(3P^H7Psn#2l~jDL(B+QN7JvOJKm%j_ZmTI6;+W2)UF=z7lbV7IE}>|(^pVe8xZ-b`l2=Ul=)9C#N
cu^b3~Tt{`dw#DU82I$WRN0YNEW9v}$I*j~!=JLK3zUymHASz#L1-ZNcbu70epWtZ`(lFRq)AMg`v>8
OM%cect4chh`s30)KlIABi!O>zV!Pat5*Kow|1F^5>@E-?_$XdKU6rCJ6uBqH94d?kU9Nk|qMa&rKi!
<aZqHsdpy7H~cJtPgakg&U2wue$SesZnwwrB+Q2cPNOwwYI3AsZjCR{U0h-zOp}XfMvuU}Xbb-sgSeS
L>-wi+F(!q7D%njY!y+?CzKfHSv&CZY)%tYRIcL#cGuV3edHPJwJza68LrOiSNxbU}m&lHti$wc<U|5
no7smOzCIB93Qpu$?_K^2SJL;R+-S1{4s#MHkL}WrKD2f_4;QyVzzsuZy(hs#i?0GJh=>KOO>Z@yP9u
jQWhC$2|3d7_Y_oV~yG_*F&+Ml0k<@yAf8@SE?RCtwYFx-D0!6<e84^T@31QY-O00;nGTEA4AesEtC0
{{Tt2><{u0001RX>c!JX>N37a&BR4FLGsbZ)|mRX>V>Xa%FRGY<6XAX<{#OWpHnDbY*fbaCzlc-D}%0
5P#2KaTp3Q^&HAxh9QHlWl$L1==L&7F^YXoL~Y5F&gnww|GtyIP294MzRi@7NWS04>F(6b=mHX*=a`V
x%7QFPZ3t4#M3qx26Ix{Mom_9XQf<5aEz%cWLDTHgp&V_Vt3v>n4Z@{EXkIF18OD25sWzcOtMfhPa>H
L;5SpI*ldyQxF1DfJhS$3N3!ze(3c>(x@K+@b7O0pcuLZ$+5VwqDB?^pVf3a93xv&<#$+E*<j*0we0s
OFUh-0ZF#qrW&p84?ZBV22R&AxlwG7C!X$?%7bH;1_7FJg<)*!8U?6M$57$C5_*T=Ej@nV`i5TFU@77
8Li;9QWA2=bp0&mXihdc$`;|mQP6EyF(BJ1yji~N7!>(>tod!Jhme1lso}x@Q$%k<XjX|Aw2A4vg-gG
exi#~klZlrgQOj3+HtmLFwAf$HiRF$I=0GFAaRc%9CD7~G|&$wKR^60M$g{QI<2wzkAa-iTq{@Ev=a&
{TZue`pSprVZg&I<F?A+OqxUk!IiYNTE3o9&LzNt$Z9dc3<1*!{<X;KrkL!-h(>gqZX_d^vnM#o?Fof
@jup=sMv|73DE)S&$rCvP<qgc0H^`-1wWO_D>+lrf6B@B0!!GUc(2t`hS*tl*dmkMSK*dR9vT#(7(6f
U06>(iod<uQNV&H*Id^oWK*@~S4k?GZv(V0Uo3hO?ocxdK@J`V|0usLa}ErHKc}OQRv0m^Vn3QG<pyq
*E~uaa(f@?9KQLrONcuySo1THG&iC1szz($5#kij+<*eb>dIP>?Llh`p$T1-g=&Q4&4pl3Y@PVjTX4j
oe(Fgt{dcXJ-AQKjwH5)Hssjhq%8?U-6_wU=fqtnBJ87l&p*bB4QD8A>qc_({Epl_e>HlGb7Fk2#Tk)
tQ$9}>I4!PJ`AYq3+6m%`X)&JXZdw1CsWsNH4B#SdWDG;HB^s?n;~ShiT$p<CrN*3BGDGH^H_FU0hyN
BcVqVGwuMyDWjcEBFCiO;)9n=xoA5cpJ1QY-O00;nGTEA5Nqt>(R1ONa}6#xJ;0001RX>c!JX>N37a&
BR4FLGsbZ)|mRX>V>Xa%FRGY<6XAX<{#OWpQ<Ba%F90Zgg`laCzldZExE)5dQ98an-(9m@K3p1`Gx~t
Sg$Wz)%EhhkXbFftF4&8;WvBDyeJuzxPPV5+&PtSyW)a3>cP4-gC!$dG3^}vVb*T$H^VatW@!ur8n%F
%j;OLG37Z&rGXdgQW^NTU-^h;lAo5W3>U4?hf)<x@UNJCU<F2yGFeKVx}`+Y(!_(}(x8$|#0qcimlm{
PLhQlb*MI-Q+lnhJP?|<MUNVjQQ*W8fc*YEAYajnC%bRK)fhQV4Zf!G-6_Zpjt>N95wcsf?-odH&9L^
^|pA2(I$U1J4WU5i*?qap7d8ajm*)QY)iM5pd*u!yq78ae{#6#9bHNXyn{&oloO{Jt=oA$v%A3@>zQH
Wsc?(7_}n{Hd6S85jqaqXRHD`Y?2`GwP+B=t%{Pj)p)qW<|k<f3nCcd9Y^*R?9wsLZCl0xf*Tw2n@9j
ea_HH~N8gKq6*f%3hAa49p5ULx6s0h3f-<_6&@D^`}hio7VI2==OAWSj|o5(ocd)mFkgH=|dd|dx>+6
CTUM5!c|QNJ}9S06h$ueJ8Z5K%?#H>Az8BAJXSZ$vJ?jzyvkV&)U_qt^3=0ym=4^|kFd;<IwnPw3r->
yT;9;_+=&Q+PZUl2mx0}gK$eD{TRsi?T##4@;sN_J*ugJGF-?2KabHntG*hRqUJw5*VK|MJUSCQWs`J
ozl;MFcj+i_;b2NeMtDz{iSu|TxXQM)Pak60*_iUr#;@t)OboO&_Bt!cRZg2xv$tP`pfKnQKuW8lD{&
k~X=7dis43D?omh#RzBrS`A%`~o=qT<THp9dt7TJR=<-y(?PID&JaB81-q55^Ti!ER7HzH6na5|-RRQ
7VLBRTWIq#aPCc0)q(dxmlH!@o*H^H#Ag`Sh`~Jnwq?X0-3af22B4T_vMukn^zQHsxlfCFuS(&s!8#R
-Ju7yM5OSn&_*+C*Xe%7*4U+v$rXG(4Xv}l-m)#3kftHQ%`}LD@T!&MIS7<f2M}65I-3tNxh|T{Ehr9
TULTcl`<G`|lY<JR%#1&myn(o!&t6}J@FN5+0s%eM>$E%;sn@L5CGkjv-qc;c!?mnlCv%@k^5A_lACh
KW`S`XjEzR1<*=Fjq2m}L^ZC~dO?lf#$t-HWum@aw#aXlL}%Ta9h96<S2-V@)TLV<P4(IaRsQ-ljQ5a
T(Q87dEn37ha6JFN<5U|k^{3W)NWr;&^3eOZajB{Jk((Cw)b`vv03wfE9CH!WyIK8CEs+B^7#s?gYtA
|9XrY>C5S0Mxxk9JC|ah|^LUMnnFz3ki{r=B12$w=O=Z%5rAY;G52@FE+#$^5HHY1i_nLHrPIgnw~7H
?2%?Q6fuh-E;1}8F~2$XriAuN^WG~_M097;)f2}5jtm!Y=%3nw{wspReP*}MgXT)xzRF$j!lvIMjo0#
9$gbhHOXD|ue^yOK8~9J4zG!UUcb^wCIk7?Ct6kv@4L)6dM;p~Zycziihw2V8;>*Cpy<^~h;xaoMH09
9l1^)+f_oH+q_|Ib9zhx6JJF7jDbj^yna9Kl_<imaBALLmZy!oJvPf==8X8`o;?TJje?I3nAtt7i+T-
aNNFC|O+GagUYC);--_agCq>2VA){BKa;_oAW(_nZlhlW$N<0|XQR000O8U0T0X{@0CmehvTtaV-D<F
8}}laA|NaUukZ1WpZv|Y%g+Ub8l>QbZKvHFLGsbZ)|pDY-wUIa%FRGY<6XGE^v9ZT5XTpHWL2sU%@&!
oLzXeX@TMZ<5ZyCq`ja)8*I`RhrNZCmS~$;SyV-8H@+bM{bq(QB4v4#do$2xO_9Ul%rno-P?m>Qb%t&
GrZh^`dM52at#&)v?EF`yXWLF4m^rpE%G~I?zrT4|T>b6k)laW}{&B@#$kMFXYpLP?zqCfGhSw|hR>0
SHeOrqaE4el^E2))jRy>HNQeD>a@}A>%S#M;mz4($hs*xqH<v&Hy@PjyA*$J)c2T{w7U-UiK;#%OJqF
b?ReBPrfui&xPa#MenlxsWEF|OJ5Yya)3m6<kOUz(u&3)zX%i0a3VxBK|avH{J&GFi#Xz3|h2-wRP+;
mFif*;L}aGm|K`__gyZ-`LR~XmDz=YDLG<1UhRw(eh3Vr~IP_H4maOZ|svv0iE~*|APT-cwPI|uk6=I
$Wx28FcaGXIHnhQw`CjfXX;z)i`B&bZ#wlL&sZT689A+WD}pg)`|k_s9NfH+#f-rRM7<E3p28>q(mxp
nmJS=qL9cjI$%-4XVkhR!wj4sWJNmgl*srsh+@=A!rp=y$toyUm5$yZg1kl6ZGZNy)^Dul9skMsLg($
e4&1Og+V36GNNVXH^HH|F_3gx1JgU`yEYaN1Z5&L&()i1!q>QPh$2!;)IQfQF+VJ-mj-F(I7s;Q3`a(
mGTQHcsijJnW(cfCDc;KTVxdxlDESplw;rYNk3@S{b&U4?HhKDzZ(XbjVA0It)}8y-JmEEg2s>p+AzL
xkTBQxE)J__!({Ox91JdRWzKQNVv)p{0Q>HbC6NL%C~ICyGk6;BV2CV6ih(+`ghZ^SrY<=%PKEy=um@
wyG;}k`pt2+_$@qSHe5)xJGOYk9FUIwY4rby{xNZ%Vphnr>eHc0s#sp1a-G6vL~gK8;SVKvh4O2VDYn
Rgk9>;<2C|lEwkYJWq1VO6M*`$rc5@3i);dXvjjOI7IPnl1F{C7<l7NIVyNZq3B0C&k&g$`=@I1e=<j
q=0-HSfmQEabHXnUYCy&9Dj|V2FkFb?b52s7dKqfykKC*WTq<r*!n7m9qJP}Ud?TOKJ*$Jld6PTq7;O
I!K5x_0edRz}A=2&~gVXRZip#30(umrm~C6Zex!1kiNFVJ9^eyW17;)2cw4!ihvl%R)DDi!z>iyF`=h
JWTB6kZ3vS}%fDgIPn)&Es@C3LGmqk9SG^SwcMnhJ^UndC)71MkiqxJ1jrv-%-?z+?G%J_axFfvV+i|
Rit0~U<!1Q#piEcy(z9=zWwF(Z!fQl7cam6^~X7KlG2%I9%Khpob2Z7k9AV~TJxTiAQAn6=f$)nyLMu
UuNc-*Rs3Wv;A;k(;71HN&TFv>v2DViraPtz!$4tF!5@^YilI7#F$FFaEo}ewbNY-narI0bdhpdBFFT
1b{~25v!+ZsN{T|TYH<ivmrBfm^I-Gc4iq=fFELf3^TqU|rb>ldMD$DaORs03bnm7gYVT<|HPG_8X3x
$<fuAVT**~nX_mgf@6T&p~lreYR>%eD#mh=3N;td&m>5Bovd!XDC|00YSSIXmzcyV&f3*ARz`WolU1_
YY7ZER2mBbK4?47{o2Dl$z*zJz=WG$fl3Zi=Sug3QvK{&0b(@rWvn0!K)+V4U3)0dTRS%8q-igGc2Q5
BVnL4Llbhgt@(~D0E=N2h}l8rG76-GJ`Ow#``XGmOHbpIcTqtunSvRPBg})iMX=bZVNz*lP4tYt^EPM
{!~;yG+lJT(7Z>o%>~TCkOm-p+y^-m?>g#GKU8qn4+Dk*J1|5?Fj!WBVO+go$crl14tAqOJ1JE=)_<Z
%=b^U~PsRc7vxv(!{oVvkt$|hC>6)U;jg0UNek>LgYFLfR?le!R<G#r@>5IH)Ge{^2)QXSCWIJ=XZ-k
-oPT%pkTI1_^WT<8-ug~1q9|A%91)gz2*+1yiLPCh~7Y~_D&ddmj1^z!ml=QE1ncEppX``JB_f1qnGd
2O2tv`wXa%$*tsKepS?u#P^>HU2aIla9$PfPg(pvmaQ^BM~wlj?K@@bM-@I^~~6>dMYBp)ii```h>6q
4vNUw$(^5Oy<lVn#wiW^&vJ5fIuGC{F}^0M1Yoxu%o79jzrp9Y;5)Anp*Eie(U{)@!ac%{ytx<EIY<K
lG*}r#)80@s0KA%u@7`X$dIcQ{?|_8?1uOPzBTH3@X+ybGTv3vHL+v8_`V^lBy@O*+!*Y(=3>5;T0Nd
T5#7aFjwc=GoSk^t$Ae!4Fd-$%|2gJn}-N#7&!eje``{Uy|Vcf6}Xv>ewe>B(DTBy@TAQ3p@vJcjdA5
Ud0F@YVpnLaftmJfbCk6)){ev)FQr=!9-{%`uR)s`k?_6UUo0-S9AS3rPZJNY1*Zzm$|G?X0YJn{}of
ZYPzyi5V?s>zI372P;iN%4j;vrI})P4&N9la_j;-riRU{^rL2L9vnUql*J{my5Ik?u6;P#&0$>_9xZ5
>XOFT_4#($dVGyeX2S0MT=zeO<9t5<Q6RZc1{nYz*e^Z-mIvup*<d#t&UhSw(GQH}A{rwlk^<0$eUO9
|mbpN$0CC%MYo>;TElmb8A<p)qZXv@rx`$OX8yVTPza$YR-DAImjR$OuLpEm&7b`n_=MeG?0PJFecfw
+HfU@sw;c#ec($?Cc1b7;O2QjKufH!;<WsQbmXp=+`6fO{sY=^IWRtRRChX7!YLhkkklaYIgqix!&p&
AJyz!6aPCN~j~gCN1P4XARD!gzCJ<*|fi=oT~yZN|76E;YN2ghs48vQ}X?ma*RjT_>XOT@UQq7=g#ys
NP_XBLfR7cDTdFYyw_`t<}9~pv3ZigW|)mFX{Q0!-Omb*Z6`p>9VP~H}<ZU%?~|d2Fca8+)JowI&J2I
kFZC96+Sp)aHc8d8A!FQ0c=u>t%(Y~71Ijb;A$CadaxuQcV;8vpzyr89W<~;POl3x8XOEp9!3(uFpdy
YxF-t-3pm1J>L}U0I6^bJj95wAzE&D>K*9FwVv^+&Nwi=wYS%%09$xciz*k1{dQmt5v`L}eYg4Ck?*3
hluV^q2h#c#SsVgjRK<bB)UW%3Ljhp01_@c=3-ju;+!Sri3Pu{2AgiBJqW5Uac===p5a*gku>FJC}5#
LRxt3anfih$Ygw3fRjxDkLOc)16xQ~+_Vi9gt0J+e98;mnC>Al5vW5NVAF<iL+u&NMsVJwu^O5$Pj$+
Z!Y|<N=Jtwv(zOS%6PjdchF96c0?Jbh$m!+A-U(4G8bB8@3!#3;uvH4mFvhAy{=Ffw+7RhZG>wo^}ls
=V&QtgF=!!Z(Cntzz0Spaip9hZR{#Bjq@GWbhx?w%N>~N`$v8Z)QC7D3UrEC{S-}Z#AAH~^z>L((rGd
x>sqOnX@HAH?!wA392Sg;K@Z1qMKa(4w#S_U>+WGHdIQ#AdEF$YB+7_+H8@uwGD4+1v@F98F1o=F#!@
vtu0^whnHU2;SJVpd09#X84`)R~6UgW`46n;q_OjZ$5+`b#0)4g20SwK~u{A9=kAN7qkeSF_eprrtV)
mWtcaSOYz-E8pKqYur?)}4n4|f=weC`47bRek9?|pCN)hAbh2F_Af6S>LpzRf5;2{bOUsG<czk@yy>a
y#-`D-vfPW4{X_2?aTAo3U3Y9u8JQT&~dGl-r;x!x!@t^~0mJ6xiX<hKd4hdc1Q(OOmyGtf8Md5drRN
LAkP?M7OzS%$m98-HzakE?%OYp$yy#C?%>PbP<#I5}MIZ2<Xz^8^<#Z7&M@hyi7mPXaZoy%$9k^qJL2
#%XKLwQnK=Qly0l_Sr)`s>d|X*^2P!k6upkZ*+ix3-5n+8iZmu&MhW?MBpc)H?2_=GA>C6+gQWx(AX5
o=NQ2NdN?;B^8!2Y16#z;FRofR~7C{4webRe$35=6bLmSk9w65?1?DSM^dw!a+Oyz?g6x1koixV4QVL
{i-qg?dl>1rUN;=TcN7uZC=ni5D4?_8bR@Vb?DT(ReaI_}{OK0yB+`1{2fQ7Z)L0`>RB#WVIc&L%G0e
FAZON?;_u995;6li~TrULd>6W(W!^PqT%F1gMbXzkdEafP4v2UGiRwfbeJRjx2s>e}?97_ujVvv<9mb
h#!qF;)z9@m1o!kaIqQGc`E>G#<Y5UdAS3E?l)Pf4wvn*<(I8&FQwMK(3f95|K^*&%mO+eC4iBV3Rp_
kNb|6BElX)&TZ>ZT@{ZlfaugOngJYe^;-K^30|W%<jovhD?ZZ#LF^C7Lo_Z3{Aagl=^#VH`1aC0iP9#
DSaI%gp@ENyASbJL$r*|+ee`9c>a^u3@KAvC>WI{?_zV<n}flRe~#;$l>_V~slqFA4Py&9ts!XGJt)y
R^-Z|tkYd$0y?-zRm%n=gF)Sz(W#Nr(DCMp3sR>Z3DV6X!%Hu%$v2xCa{#(iMquL-VOKSO7U%!-;_*e
hXYXDsp_h-63l45Wb<StdOKPR#z-#T#`Tf<_>>!MyoBuqJV*scq7fx{z8FDxa9r-4Vu)TaSmNM5m<2o
SJ_te$rV-$|IPqPCmXr`scXfuVZvhUU5jGZ;35KsxvS{!naknS5jpX$?U`!5Y|n!OYx|p7OuJJ*b#%W
W`($Qc+4d*;u@pWFUC&RzKY?_6Z5@cJggejVDrkIH<O-edeSbtZ_Ex7kbFW#kySFh(jCFT+=9+7HcbE
BUd-&;ZXiV@5&tChw+a~vdKnsYf3V7|Xu|L=4%t&!D3+#YdLk%}cf(`c&P_R{CH~S6=XdNnHe6ga%wy
y~=P_T{aEm9*t{b}+7eRlKwb~)ki8=L_Cpr0`R3s6e~1QY-O00;nGTEA2P00002000000000V0001RX
>c!JX>N37a&BR4FLiWjY;!MPUukY>bYEXCaCrj&P)h>@6aWAK2moDLzf?+iIX~6`008#`000{R003}l
a4%nJZggdGZeeUMb#!TLb1z?PZ)YxWd2N!xPUA2ThVOogQTCElsU;3vD(y-O6oiC|1X`|X+Dubx9Xql
eP<i?t+i_^<`V!mm{PWE}lV#cMV4d#7CxX;%D^$za9Ug>23;XaZ+@pcLtgVHEHsFp3+jz_0(d@LvoO5
1mp+k4n4QEU!;i^$EFQ6kO*dgp|DY2m)$sp9~1e(MQbh;TNWpu~dg+~d7x9FZ?CYEIx33t6VZel$c0(
7UI_AvhXtxhFrSjX6pvl2k!JIcVnT`ouLE$G4ZgQJ%_bRUQc?$$Sd9tf?0$IbmSdt1NUJio5tCtO`K#
-a&tF*<_f2{j&z6$4sXau(us35|EvbJj3s_gKq-#X?NVCG14w83Ihe;z>HbC&eU{Ta<?qI@_+mI?A@F
O>0-tjK$*b$8;=U`3p8$VdV77pc{+=FTn{ZA31{DsPrXLkPANX)R<h=9fqtydgjgK#YH<y*bNR)*}+i
X^<d_K<Ft_z5e^$)^%<;ha6StuFJ~s86^Z!UOwMc|^%rb~b(H!N#y21}XBs6QoA7$ngKYjk-2R4!TA!
I!lp#uR<OBr0=y@d+rB$`$RTUVksm=bIs<KJr)>|{Ly_mhMo94+AZm9aNW@h6qE7(6!O9KQH0000809
{(YR0DEC!j}R70D%So03HAU0B~t=FJEbHbY*gGVQepTbZKmJFJW+SWNC79E^v9BR84Q&FbuuxR}k){#
!?$w4+Dawz%D!Ww(e8}24mB<R@)Lpxk)bj?W6pW=A-Mn<zmO;Bl#Ym7)6nKs5L`w3WBXe%iwE*XX*;$
r~tIK(2k)sMc)v318jx}N4|F*JY&-n13FT<X)Suak+9OZAt>*iqt1iXcC4^LrbJ0e0^NBz(xw9`FL@n
po%S!7p0Se5mBXUPrr9sxiOA}%8Zvug&tQ>xp|C4}q+>tCLE(&*7|DvICkOIzP9|+aUSn5Lk*G+xE8S
Y-JQ$wec+aYIrUkzricO#IHG4H42$>`s1)5K7gI+kdgH*_nO|mJa3M!>Kxh%)LrcAzG%VCEtErGp@;p
Q$pmkQ)Ji8{lR*MW;L73_U&-0B-POz~7FYcV&RjVRNVy1J;h0B5ijVoTT<)4&QITu-N6T)__}_?3ROw
$V8bGy2}!z%&)|3((~-1IbOfH*OEK6L~lp(Bgqw(w=fC(BqpF4t=erXFMd6N`{k=GSM9H;WZxHJQ6H?
RY$#}%&Y5nH;sM@M3PaAvH6WSgi7oiKla;%$Sg!=Q|r+SBAUCHH9S<lgw2iqG`hP!J6_BQVs$*|8A3Z
NCJsuS1LG45{r^mbf;c;wjS4HFS)kkMF1k?jZ5th`ol-gT>?^RpPh6?1!|EtB=RI@qo}&s~5iTRkf;h
?zjT!C90%RiiQhRTCnWmNYb-$4*wyE7)43keav#hH0<LBGkyFt^lY<zh!!>xamKkI)N@$n$YQ05&Mpc
PB%F!R+gzV#@tU}VQ0U#PRT-=Fc19E8B_r&lP9wbzH6)#=^MKEOS-3EUg=BwHL(@_AT#TWXr**b*Z=V
c8=7da^o`jo|}4MgbMA)o)Ns0|XQR000O8U0T0X<YSF%<pTf!Tn7LE9RL6TaA|NaUukZ1WpZv|Y%g_m
X>4;ZV{dJ6VRSBVd0kc8j@vd6eb-kEv=5d6N8V<e26eFoQtYO1Vc3gx05=E%EiH{CVkuH3DZ4_NfA5f
#e2HI7ik!<ib7mOF@z!=_3ASby3SO3|4RARuQCfKFZLK66=zuF}fXM<{!EC8?6BXQ8&G(&kM`;|#QN)
{8X$wMC6_?exRc2h7-b7KBF(I-H?%_*Zq0L%m>#XBNJcHQSLhyaozE;L<cgyv|X19&MMp5LPq9&`sdr
Gz||1HTf$r{YEDP1eDgqoSm3X@FX&F`>RN-QFvpVfU>xZjXbW{d#10jd6B3;6i+?N4sUE2%U>Cp&{hb
h6QCJ1yap?$Ce3e{*atEWN8ot(89eZ<#T{vec@9mbYnkKv^iAc3Kd~yOfv{V;;+G_Vju4^tj$`SHWxu
c75RCU6Pi##R8}j9xRtOq~OZo{-1*vcWYvR4AS8JL7^eg7D^?AI#OjC!R4zt1E{TS&0;>UxUIW=nyY5
s_AQ$el6l(+G5_`M-3@6V?~D^irr+J&zQ4V_3;v%3%dsG7aRX&1b0-p~EppR3wRH$qos^bSGIai7`L~
mpckq{&-YkgI)T$E&AQ5OgQcn++0(NBmfM%f?H{@fp4OM_$jR7=Jd^Vy3r6Ff>VquTOFC#K8x#C_q%v
zl&L+aaP>&?f_YPH$L(=#t+K^jyhRV_--{><$*+4I9@z4{FQh23a5J=<}Cu42KuG?v+<ET*Zk?(69qo
#jFqbZ0?i!r;P*a$sj*=45aKyARLn<@(PBSl%G067m}JS2%P+qGo$8xb0^^jY_bMg(Er=pipp}D;N_!
H%94oL3ucEDL0Ne5A=eB5Lk(VI`T9fD00Y+d^?hBc0hO;!M<D>U$f!K@F9Mr!=wKptS|OhYZ9=gN^8O
hN0RC_{lNC>fLHcc)=3$Eb8)|4>Et)qaUnbnLl?SCU7)c|;^}3Nj$o)iZzz}il~w2`sjU&hNDDe{SRY
v7k{}D3q^>O*w5(v3g&GZ7cft2a{&J$06VKF5lfev&NeZF2C<09?%X8lqxi=+o7idv8T$0hA(F~*RB3
Eu=r$Xf+Y|{2`-!EQhCR2!#`+@4`3JuOLlaTi0>&whx>fipdxV{*c*@0=3OjgT39v-)!CevxaP$JW(h
XUvhACR)1yfy3<L-v#)4FDPr2b_UX#EmZA<f?Fw$Hh}XBKa1#URv%|IGT!UEZvgnifV5#{_eRyavHEl
<Kg>}Gb2izJ|Pe0zJa(_GHj#afuR6|E*&#=deqi9IVCaqjHhmLB$rp<{vP67@Ys7K&AAuIf0UNQ@jp;
Y0|XQR000O8U0T0XwzP?{a|Qqa0TloMDF6TfaA|NaUukZ1WpZv|Y%g_mX>4;ZV{dJ6VRUI?X>4h9d0%
v4XLBxad9_$=Z`(Ey{_bCKQ$9>W9VJfNv^C%k+b|3ThPBv=een#Hk!YKZBnl#B#|ZM@cSq`lw4Jwg%L
hlM$cJ~&J$F1h2!daE$!n%Lurh<Ktgm4!^cp_>@(EsDyoR4;Q86v9L@x9WKC_jIM?nybMxv->t)b?lW
i1QPyGoQRXh(k&N{``VrG+e6K8DXtmGhCES&1r6HoVMa9ak*9W-DA6Yeeo=ha<qhPdmMq<zKv32r@Q9
xV?QyTdQ)O(86}GGAo>s75OGoXGD~m*Hz8&GbvfY4@Wodh6PKLDrb5r>jDv?(I}DXCSi5DPS60Dq5m-
%BXS<rK^VV?lJM_r_{4z#SB)~hgcdmw<x(bECZ)`z4&BkIC2EfLj3JKWMFgksLFsyGtT};?Wxj((acC
;g67-tGQq)R=-byH&;tIiHGZ&p{>Jow={whTo7OV;pXY3g<pI$7Y&bq|&H6$0Ow6!sT;yK4Ji)l-XPS
@zXM@DQ$&BDmCy0jDR8u~Mg<KS0`mK36-e=OAv%MA)5ng#KymQAI?s9#97wU*<g5cvrWN;C%ZOi<A<o
xr%lne%?g^7p4GQx01WYqmkf=UcW@Ac<65kY4i)DaEi7uN@W00jssz12Q=hpjpU3Fb13mSE%JJt21?)
dO3r;@f%&EpM<-IW4#B|-csD)Ke-VZT5+{AHejS{bP!U8A;*DTKVuI@$%5-OC15VDd1qMKC@qU5h~a}
q3U_eDVI^fo(y4hNH~ZEggaW3Z!Q@Pvf@4}_fUad64NR#>2u=1F-8CpM9(xGE?Ok$v7sSLH)1eJF1!J
D`GHk6%f(WLI$XiJK83iD?uR|yDo>qqS3-iQt#Rs9CSTu|RrgRCJ$ja|^E8Fmg?~W;jo)&KE*jHV4v|
JXf+~uNdZl0Pd$2PDTV?u7}NffWTr)Eh?n3-=_A8ReBh=u{u)@7Bm9%eI&c5Bqd`Q%mLve3VooVk<EV
Y}wY7}QOP@`pky4IT=pozlEe4wjKTMV{ZJ+*Edu%MJ(?f)$+vh{I*t)QYRv93rpZy`vP;Ts^}swU$ku
kzP|-DinO}Nd9EcRJ+D?d#!b)re|l{?KZZDLM-dmS;jYK6|WS1oSvg$XD9b0?I}5X>X~+Gx9NB3;?M>
Rg?k%_%eR+U4T77um&xU;;BM-P+)5#46;Ty>Q9BRdMX!YZ(I7`p!k9b;!1G6hbAFF-9+S#>CzW0x4$L
#9@@DdoR2~us9Fx)WCGlqRR7p(s_3*DFbF|#7xb8~MGYZYO7M0kZb>wMRt%GQKSS*k93iqfC(_+3?pT
_&TTO8Zrk$M{)Df&;Y<@~0?W;bDZF1I{$ko%`;-@DFxnr$<7WPI9DSV|28L~mDX!|$@h7MKPU=hVh1u
ES0Os>!LFoG<JQIu9!%?+6@jWL^=9UtlmDG;%d0Aj>inXhTYBP*YlZTwYZ~*r{=&#b5ML^et|x46`%r
VI#*!@*u`Wht%&(aHC)+xe{+X_V$49df`Fi-W{OlnVN}qY6S0LazHipgzbd+`J!zSyMam9eE8~VmxlX
mqa!Kl+!yR!1urf+r+$fPV}Gv_5(tt{vG05D<F7}4ua9o}pn$Cz&2xm{zn>jkZo)pfyWaT#V`!?6+<`
)`KrMq?f5*GqcHUjkazqrVrlLz6&nz<!`fM**4`-b>l?-?Yid~6EP=?Zpm&rDD@jm-UTPLu8#`6sitK
JPTH&aR-&aivz2vZeL#ZusVQ5ujh?HlzawxXY6on^&90Hfg2vDde=xQ*$g>6Q_^d>K%y9lX2<#(j8jf
Xt5JGtTR_-ikb@(~l{IJ-X@UTWdi!HT?L~huAfsqj%ccymP$lsfV3xV9QDk8<vZq*Xo=f52k!rwsLOl
r37-B;uXer0X?E;f(=`@z3n0CKD4LcZ??hFu)+3>u-Z7}fX4sZtr0Qqgk=kUC#LBjJ*V3HRnXC|SN{4
!ahTIovHiUEA?ZN9zudM(+Vx;|Z@D8{`%2cX98@%W%Hi7Wr;_#;8*`;cTq60fhDD}TO{<`<i~YjE-=5
*_2=Wg`=a(V>%^_Da|Lgc*I_YIbABV4c7iZ3oM(%{+z&v&YJ?w=0W7eS)4sSE(`TsTleuMXZp!4m02H
{U~>p{D%rG6vQ+dcXRP)h>@6aWAK2moDLzf^1!J+7Dl008m;0018V003}la4%nJZggdGZeeUMb#!TLb
1!6JbY*mDZDlTSd0mdd4uUWcMDP0*lb#^aegKIa{S8uKwT;k{vP$@S%St@Br^)QwnKi~-Q^x8!Vh%G_
7iEDY^q%`C#4`pbjKWBm*pe}ZC`@z8qMO|%qJi(_YH(W@mToM5?!>!TZR~P`5aom^Me&C&psE_@7Ppk
fhEPTmaQOw>U08LiT8T$^mrwr)Z8-`wyC#J*%PYqtwf)}G2T)4`1QY-O00;nGTEA4#w#AN21pojm4gd
fm0001RX>c!JX>N37a&BR4FLiWjY;!MUWpHw3V_|e@Z*DGdd97F5ZW}icec!JbY#u5V@*3!)Pz5kzw>
6N)LE<7Uf?z@IjwCh|xh1)B1VjJc8FDX_EEO$KzepnIdS=cHo#%OW16xzK3c+uL2f1w&Zc%#&-WVnIn
mz%wSds(^w}&TTH61$;OVfI&v9VYQFO7CZmXpDZY#8f7nf00k`=7mDwz6gme&4X|?(RnKXYkOl5us-A
h~NDE1AXoroWXCJj<cxN$fhWFsB2@3MpRz~dnk5j9m(|88etud3jJ|ec5-D2!a>zqOL_K(0I%TP!{gl
?JUYt05x&|GCencxTP(8d_U`?MyEiwF_Yd#NUqAj_(yyQHe}@I+$;})HfUHu&Ie0Id+Yy~lG5<;TIh|
)fe+>zeLTRj|RD>$s#yoXU%^4T6|ITPiCwm2-dgy<=dJS(Qyl}5Qu5ECU)wqJx!X)_EqH|)6^N8f<&d
Lm&w_j#Kf+EDVvHN*|yqD-MS5hHEFlU8$M16tU%t2~D%FKrfevSqF(#1aNBqHp5xSs+g#9t#Qauo~$V
{d$N(OsTJ>%27oofV&SsLY1sXG5m5F2Q&be@%l)RODVd*DgbeC!_A!Vo%3FsCo#kLlEE^tfWwCA3CcJ
L_rHr8%Z7aB$a}V&^6^xGGJEJgqWB~2-jEE!OGacjX|!nx#(F~tkJ&>XOldTh)Rc+Fey?3=hG7d#R*z
H3NC^8e}Xp)-7B^8ly=#fDPtIulLmPOcX1+_)<OdNz>px-Pn^PqsYcE`r%!G~t9*W;W-|~?Llb84Xj=
}8Ev=PV3UxlytZ&(iU3uJ*=fxIDw2AFr>D(ph9LEs=?8}LDB>(r3eU@go(FuhuHcC`s)Ss|2-mfWWYL
c^eD-^!9Sgw><U!rsXg@}@Jo_g*g=V^2Nf~ujOrF}Cb0r*Wi&&jS@T}3m}?~5!=YCws{PD^!)=fL1-H
b(?v>e+5(J#F@JupikZ(z(IX5>Y2m7VvRnT2<3I@wYPEP86IY@K9G+yg>9tNUo(mcA-Zvhei8Ws6b0E
cO&PI!z8UekxH{_aa5|&DH-n98qE*hfwiG2aVBXO^P=fM@o&wJ#*x(H82KQiBSrFt*3yiT!P<Aj_8i=
h;WfeTxqdXgfMoG6PTZTp7`rcCHqdbY#%#AV_^x;!0AF>(kEh!fuC6HIt4?$AoSHa<`Nw-Z<xJa9q0Y
3<*qMXqJ^uvVZkH54Wy4OrrT0ZlhiVg0qFU{c-wuMoU$qKC#o7Dlm4x{1M6*rTgsI~Gfm*t%bpa{L5E
^TCvL;2udP#1Io&s4n-fpSA?3QtO+8{+^8BpGC0gjkDV=fedUhhK-P~l>QyPEWwmf>>Iw@JDuV=(+&n
w&g`rto^v-E?~0DD38XNq6*0TEOQa^GT!~P4)cw{9Ebp{Cqg%)7hwUw5K~qv!g@aR`7g?dl5B3U13af
i5sz#ya6iexHT5}ks`G!r`hFybjAA%@{f|J3(@>6nhem;>eIYCUEA=xk=UP)AzchUVgE@2H_#X=J+G@
oh<!aD{*~#p)lY2yVcLEc#MWTeoG|4OW(|=e4xFA91APAxw{g7xW6*(NC(+)HEa0G*%$$}wkO;Q%zH#
&G>$UWoc3Du2*Ui2W*HoVCV9H%TA6|m><)|t7Ee?6{r;&OLhKGmnB`v2Sex2-uYH^whKscHuvP`C<R!
`rbsn`jbf}!*@=uLZGhj|(%NHS4Rx|x0?o2P$WboCf#mJO!P|Bo@e){fsn{N?4tY;oZkL=Um*tHK?s#
Shc$Z%|7E1QY-O00;nGTEA2#j`dyb0{{Sq3;+Nr0001RX>c!JX>N37a&BR4FLiWjY;!MUX>w&_bYFFH
Y+q<)Y;a|Ab1raswN_1!q&5(}_ph)RDFF>ZIqaz=RvT@!(nwKqNV1pJ3b~;eoB^BIraP-v|MyfGFoy1
)Rg{Dac2S?tRnOE~b<BS0g?whB>y@_bm);5`dAr-y^syIxRtRZ9qb%!G1+B>{p`o<JpxfE%2VFMe2v4
$BDf`iV{$00jIm$kkh8C|lZH0W9-Tj2?TdIQ<sEKjStl4wh6jo6#w+xP@*Tm&+x2vFLOZo*jMGyU(H{
TbNP(uwGWC`)2wGS(jyn{V6RwwMcxAflc7(P)Hy;t%G7>F<G%qrYsN=(C_14=uPmW&Ya3{9Nr5-2<JR
#e<VoG|vlM9qYBqLkT2U?pbqb{L+WY3Ma~sj){Ev3G3rTx<SJ-wb~I^x28XrxDUvzOFG7;V~s+QQHuY
Ig8Gh$Mfag`4VNd(jB+4*WA=X4hjD>6b=O8R;g57Cu|`q?<#RCXupze&~^7SUPt#@qQ1(b;ilQI%JBe
ZyzfC)+Z3G1oUDPxm>WZ_@LKZIXe9q2?{&^*IE*``zbuijQjS8sJi-RK<0F}4co+A(;DP)^-$dCTO32
t7BvV(~LCetQdhoD$3aEtThZbU^23-P;;4)c$hW4RPFJ0OWz2yN51kRFlIc-EbpAe7dxcP5-fJrI2ks
{JbL98^!qSf9pQ_8}GXTto1nSaJX`&mgyopvD%GEs4A0NSGDWrM_VP^v|x4;<TNcdJmupKLR<#o<{_0
5`>fmoIpvXpg(>8SE@^a2gEILF}x@b+YZpz)6T->dp#`g$fDqh+V5>%8D`0Y~bP%E~rs(jL8Svtf$|F
CY6)0jT&q*H^yeL>3Luulx82_|LUxeB~HL3Kt+^U3oH`t8HQoJs+ebpES%pv7_U-#U{5uYCoC2EnCMk
&FujtM8Hw82R~vihI%UGL4!ATMXER*v#F3ok##VIQ;96~}fDvD$OrZ~b5(dcYNeykqq@s^U*f=-<$SJ
LiJxL7CE$-10;i{DUcC^CWmzLb-k7wbMrn=El`GUx1E2XJBuA5+`<qrY-;uY035w6a_LFtg9a>Z0xfG
rkv1B8aVu9$OY?w+S=P<R*wqDOr)*}e)zBg%#pOD-|I>2dH@{YFVnCl&TufYBY_AvW8YnGp(^DInH+y
haak8_nlR=(udUsMqTBVDvo9fPM<nD=nXI?pN1J*N2?n;E9!4vfi$)o{^XWiKmBj!w>G_pIH$862{{H
65$rFuKBMacbATC;5pw7|5X9u4A9U|7sE<cxF5EBtkerahV#PpKur$o=<F3P`PsX<ME?^=!T(lFfpYi
z^RE&68&FFF1QY-O00;nGTEA4eBk(T^0ssKv1ONaf0001RX>c!JX>N37a&BR4FLiWjY;!MUX>)XSbZK
mJUtw}*b1rasg;Pz7+b|Hl`&SIkp$Rzdp{3A33Jd+Xl+r_?hY*Y+k8QP%Bu3-ixTXKSBRk$CyCJKCEX
}+bzj-sN$nBvtfjc&B$dSlV0JHaw7(Pz+JE}iLPf}gND`j<G)X2{B6!baTz6_=j&b>FbKIPP$!B<I<B
!ys%vjNtyNkG;-#RKZ4C#=k2oo4XOS<E0!7unI@xIJEV7#mo%?Q*BWZ9u75-2^nKN~CZT)0*8)zi$=4
i0KGl!URpm^K~vaR3hj2s-p`?m-cOvB(vBf3=Ni0It=y|gGbsMh98}8aTA!P7&&fbM+Dz<<Lv7xa`xu
!yZ3ogJPyY+7VGngm`^QV0E~ZKfvK${6dEN~;1vZtOQNU_^SG^snTb@k3s`;_=4d1qO{<~4G)=$9c<|
)zO)2F_WVc7lAp=70$i_)j7ToR^Y6fl;L!*KmaLBM%tef+=JQ?hFwujFCw(h~6d~(7g`!b&h3}3>~wX
yWS|Au?zD29O<qQl5GE~fr;iL1y)4ifuJ%6$9`a;!J9Zx@fTc+lvtyx7a^Gx&+p;@Dsv$*Y~~SoG+@i
2?-2=49~D7~vo$6goZZ@JSjiC=pl+7g-3ktF8GXmtd?$aNU#&S|J1`fOY&N1s)pJ1vdAXUwFI<;Z#-|
@Unza+Pw4fj&VL{l@}tF=Au{}#gC0X0+atxO9KQH0000809{(YR9kmlxjq8`0GkK^03QGV0B~t=FJEb
HbY*gGVQepTbZKmJFJ)(EUu<b^Yc6nkomEYb(=ZUd=U0rf2NG=?0efO4kPre12`v&I7gkH;CX?1%$Bt
~LrTltkoH%VzmyhkCN$i>DnKy677w~0+&={r6Ug|YerfpGsa2wOB8deAvTeHI&1TC5tp)->9r3TNAz3
(j+$py5B?r;sxTUq&~>AW;rsF&}Aa+oBt?TqzcTzs<_-`v3^jWsR!L&pJ(%O6LCWZ3LvSCn)vT3RcVs
RVDkXzirOvJ=%-tkEr?cW6sqJLlYcsa&y>*7ri8-bIWo0s7fqYYL<6bxjyYt3}v7ewW&mYh_kKEs{J*
%2Fs*mhcj8gJFv6b*ZG@QdE9Zau_9L8otuSgC;RCGPz5Vq{ary$xMqDGb{GtB~YEi@)bX?2f#E9&o@T
zkP;GbLx#|z7q##Lc0%<C-q1!tpi2e?##+GY0HW*Efie#eTw2G@u3tGXea}IGaL{enrA23YTcLa6$f&
^(4=F)cY*hq+8{;X&Jwhe4Hl8cOuSUyCDEV{rSz#r3M|#*0xPV$V4O-TpGHY2Cv%D;l)-*i|iYiNQzr
S976U(1ZmoJLD%X9(hlKvt;Ib1?IrJ0Uo{-G*on2j2|rG>jW#~+N@QrFlSmyJ{y7CUS1vGPZ9_d;!1+
;mvMhs_h4RhT67K*{r99Pl}Ml6T8(7%_(cPw@!KjOX1`(`J*~Vt!;kdCF$;kdD*IqG5i7KdD9BJ+04;
(fBakQQ`kb_oo4xWyw&11pfGqdkUYVgg>P7GzAP<*u8XA0*<Lj0u+rqi=^Bua20A{rE$Yq&vIa;5~Jd
z&tul!9=LTHsp~*G(O7)_{Pt7%`Tdu-3l2ulr%-Two)381EQew7Z^(0ys}baY?r|t5;T>a+j#+K=6Ye
(>G&zn3#4_arY43>di)SDR{NgIWS?cF_Lzudz=5~D0KJ56BV-XZG6o{~&2drs$PX&>Vht$T@u$M}~ee
Zk}Q@CTKr3I=Wm7T`&ymvS$$7A;{83p{%1kX++9J~q|d8q4b#?`DBSP$n$ewGI+rfX*28#D09W&lRI4
zEv-cm&4Z5_sH9VUVaCH=8BrMhRQ}-xT@d5IH+TegRNR0|XQR000O8U0T0X#v9NV4gvrGkput$9{>OV
aA|NaUukZ1WpZv|Y%g_mX>4;ZWo~0{WNB_^E^v8`l;3OHFc8Pz{Z}07i?t=DNgxzM_RuaJgRBi*_vDx
$+j1i6NJf$g`R{j<9XDYyOi%XR=YD;4wm8&ETgX+xa}$X6tx`Fw`1wuuPv&HTQmX^lQ!V5UI`c{xJA(
J7#+cyo_1Ev%n-XtHvXkXz1jgz#g#{!5;0fD;5z^Z~@6Qh-AdM}@4}^|x`6u%Zn9K)>?c=hC#u*>xRu
^0~#LcE1G@A|*pA~1*;flzuF1WU08U)Lir`PX4Uw&-gmMDwnQLYZPsCcL|f*DZXBwnN&^Ce8in`4xIr
Gy4SQ1B91W7QUGV4bjFmc`&jrZE2IbdG%+gpj8_&p&{*UgvR_Rw|7qY!0l#d)J!hwmLz<Ek1zVbKtVA
ANV}atg14Gc@S?GBieCWYhH4UEzWR=oZ%EI@xejWT!s{sg!Repm7HNSKA9_?sl%wR0YZXb8Si#Sl;CE
HjAh!Iqp<rBBj_jKj^?(}(t}BbwHyI)8g-(avr`{*2P<w3<X#OoU@5f0QI9x~kf;nZu8s9_J)O_`Hl5
3v+h*!Y*f1j-NoW#J)2ntJncT+{T<-;B<c<K71zg;3WH{6LK6KzegP5kWxBx@=70ry{{)_ZM!hlp3UX
<ilRIlx#Bcq*GO>IJ&-1ia@W^y429g_97lsAAr!GA0V%8LIGhu|7B?5qd6Z-)kd0Z>Z=1QY-O00;nGT
EA2lZc(qc1ONb33jhEj0001RX>c!JX>N37a&BR4FLiWjY;!MVZgg^aaBpdDbaO6nd7V~WZ`?KzeAlm7
s1Lpa&bp^O<bV`#QlklwI!5ilDO^M0NtDG@A_bDVvtanYcb3$B<($^7fxwEyot@p8U0SuBv7VHd)*I8
fM8y|o`{e50t7iMZ!6lV7E%~8S`kuzuAC>bn`qX)4v}lreq*Gm%D-CG8%Zf&2tx$Rs!q3m0<7_S~Oxp
>+IeYWr;+Ic1S4onee>s2m`TFeb$MgK+?6>nPdPBDf;U@)3Itz~#KR<$LwvyI?5x^^h<ll^addZpWnG
Z_G;JZXs8$OEwm5Zh^Ygy*<!As2{4y+#2bVg|=A7uIzkNuE(pr2;njM9@%SnsCW*OjppUJ*BLBU08`Q
}%_Q9AVC$V-w--k|Zf*Mfuu_u9J2m?7drTHM?aAZ=JVycOZ6Qw4BoE&q(WIm1&y3liFL+&<GI7Asd;d
B>psXsKC1{2?6hcXRIo4Vql4>77qVPauS^d%w7nAn9{P$=&dY7?<ARulykjw0ZUlr*locsmuJ`SXKcg
_4yk9<_KjCvBk6MRHOiflucfjS93=`a5ATF7sWr|AJfP!D3py)?6@j19&V#HhX9Nb;k?X4pWis7?ylN
#t_E^)s^pRd`R^T4XzBb$wxl+PQBvB6fDIN1ewv{RYL#-@op_OYx6W79O<`L84WI!sFm0*wefvY#19-
X(QvjM$pL?Ht}Et_seYf0Ly$6iKds#tDszZZ!h#;BtU5XeDAZ!OLc#LqUOhu_?6=SyjAwzjb0WarzPv
)?a1T>QF-Ep)V$VJ+yD`Ae3x9GEocc7;`)-{j2bnp?A0AervKDxn&7x}d7}y_Gc1APdG@;!nMI__C1#
PH|FF?S1DK^ZC8<b-(20G4F;>%n>t>Hk!YB_4;*mY`Ics8$kCHtB0}C)N9n)4511RJxt2-u8b;2X{}i
{&}J|_6(}^8JsJ_!`I=5n!-6{r_L8taO4-A+y$;fI_oCp<u+10;*GjZPhkY4lb~+9+?3XX4^EqcN1p7
QkfjKkFfj0>QjEUY3@HP9`P^Ip<x2E@@V8(z2!>6%;I1UG%kb0%8(Jh{{jV+c+3p?bIw*mMYO0R;>E~
VX?B-ucx6sHfuIt!ydAjZT=jtel%b@(zn!k@+w`-#Rvcu|1r?U&o^53DUMT8T+lJlqDKuzQQ%3n;X)I
3(Mv18YT&fLv*%tYhzo1rx>dHSQpWjpM*9^SF+8tZ^^21&lbsixE77G?SEJ_zp;?)68{^@{=*d$u24j
f;l)qz&zx92K1m;Qx;`MB4D7}?_d@Ow+DaZ3OMxWy4W3!$Km~a*ER5omw&ddRZ&kiP}74b5I73tWw$B
CA)->v-p=?@zS+@<17{qxVzw=8dKflc9HEQ@v<cXl=(CeS_phhzSK7_cXdr3jiNijnRAXJFdk3=psjS
k+f1bmz3MSJhihCe^(eREz|9gJ-2RAOG?aZPJtShE$*Z8d&gHd)aT*86;ij{wE_CogYOlX_(=-F<Tb{
S&N{+q#GY^)<6apFB6{EPlok4tDTN33Q!{vm=(wJ?2C>JyKuklvYALM7~Mhrdo6+-1pOlH_ktO9KQH0
000809{(YRFwsrx9bN000I;M03iSX0B~t=FJEbHbY*gGVQepTbZKmJFJ@_MWpjCRbY*QWaCwzjZI9bF
68`RA!E--EZnes0+qAs}e7H7EdchUhVzWU41c5+Fl+9h5R7q;RF7C(QGo;@9vRl+2Y)hIM4(H{0hLW4
cSkG#`;l5nYWV|$P{FgP{4-YKYmD%)HZs%sTH5*nM?ZtyvvS8h#?#_m5z7jS{d9i6~sYEaHj&DSDBj|
$L-5WgV<aUkJt6u6Sy-V58QbXkJRmy%9T3GIlP1$eK`ILRo(&&_x-1%A5Z)B6@_X3{U%nQv+>36*~E4
+n0=S`FI+6$XkLUG*La_RG0K8R{+MPe6LbCtDTDwmaJgJ|@&R>J2LoV=CQ<2oDZ%3h;37IDs<{8P+kv
r5#gT#NE9S}|MfETO-b@Xs#T*}qs}jJljLe7<6DYqk}vGWwZkYkn^nhtoUeO*F#%S};-9qVy6E;S)18
Zc4`*Yf9l<N+P<mwiVBmVz;gHj62tE1Ri2*SOI<nTa~o1W$Z2sDzc`0XN}^Xw!xN5Hs4D9?ZuoK%d{b
<9QWQP1}n`G904EZi|9Um5c}3@c4J%Yo^D`aG1gcn9WPu6z#=|xthkq^b!^Gr87;!S?V2ixgxEipgT%
N9-0bZs@qh~HERGU!|F1&KARSC0NLwpCFJQaav9h&RXwO>sm+dJ=^WEl>1x4X}-*hzpz7eJ53Ng`@qH
0FWm^CKaWKtt&75*T5K}1lJ8e!G$gfY~%fP-scMNoJ2&0Jd<wv~QuTF=h@!)nD>*^xHN{n)<{+^%vF+
-V_q@jsLn52a{4yL$iHT4PUJ?DG4DD<_Twx`*Sc2;82KfY!0yP7N{VCDm|nFQw~``PF|%KaaKh(nw>5
mu%1s#ewS9z@N!>r|whKyS5m5uJ4P0hqKwg4<L@ZnOC>GMB(Iq)8qtoV>_qp>#y&&+^*auL0ahU0n0v
*_(p{uzrV!&%;)p#=ox2Z@=VD)G-+{*=46cl+E96+jyS`rL4;}eMYqCEV=vvn^9a6<l~!;sD&_<VU8o
&H1=4+?9j+_VEJSDsz$aZ*(%r?5CCCg>=ys2&alnsb(vyDGtrmBR>IB9V6f$&ru-kJ$b`1Uj$zatQ6>
QKd0pRfKd%?Je-Yz;uiz@5m6afMqae`Wsp*R5eXy0YXb2{FYc6qWkMiEpL2x5>b(3PjeTw9aaJVQF><
Ly5E@y-I}#p)?Gx>k8qDe+h`mP0+3_)#bCq)=6-IXtMLs?>pGl*ww<x^=SO+}KU+cDhV@8N^DPWB~}C
eZ_8i`m|gU23-?<1_&USM9FjLq(Fy8Nyw>AFyzcwxguve>;Oy8ax1_erN{#fW4GZKO9!nbF+=3$<sm^
QFBXxbmm^Up=h?+ea<sDwd;1H3iL&lS+>RH{=RMHpNOP$C{OEQLVq@G=l{XTF8_4~Ql0JozP++t{-U5
5=GspPK3b7%=pf*$vjTiiZ(1x{|a2}HZ1Q8_kn8*TH9Ig5&_oK82y5b`*Pg$$$yAPD45iA$XX!iTn`?
sIK{Z@*u^#dOv&yF5{lo*t@Zoi4bw6Qk?00f027!0JEQk_*12$aF1fFd3!GfWXAn@#ANrh}2?`>jqmx
l>*~0nhXabR8ulp6{1=fz90o_5~-RHMF=#=)rD`s54~+h*D~JF1=vNn8t-97rdG{(s2c?GV2E)ctzfX
nWr&MKFp7%nnxLG$}OiWtsi+pRXibbdMq3k9x}8w_HL5dOSbmDxqSY-Xjh2t4n?aoV^_~52u@tQy!f%
RM7;pED>)gV38M$=zp!xe;{1nTqDMpoa2|aMn~8wC5$IaCM)bj!E-x{8a$DuG-neSkybwNU79|3)TFc
uzwb7>e!#dyIZy$Dlp1-*G_Pdwg|M25KqZZ9nIn7cymaIhb;(St3ogafs-=Ma$ThL_^&oEiJHt5ErUw
Lt8?fb=I0;)<(iZhsrX(roGKy+P2H6p5ntc1e2%CCR<c+LJ7|G&C^{nJf<@%q!N-zHN{oVtj=UWZxs#
PmhndZ_TbusC)&K<)_zpgJ82%FrSp(L$8GjhJl(q1mMA2dr}xL)vV1VC!e<DG#-^T&;ost)}@z?M|92
K}|FV03*@^I{?jiB<aSkU~}SH-}nUD@SYH5#J)$j2a?^2I4eAD3&>HCtwXn}Hq0g3=(EPkdn96o4TKp
!R(N(mv?oU3<JlCc4zQWj)e#$00QFrcmc=RC<MFB6shffwHX0|g2x*axyQw{yf52dfg9*)kn6xTMq#S
stKcNhVpdn}T9+(L5!%XX@LoNQ&X?KJsI+TCL#o_cyg`n_^4y8Ee8P)nYN;|p}*{HxYNBA3C%hGh}aF
$iObe!zMe1bZp^N=jpEWEb}N&WEd?WZ&6ckte=Dd{U^ir&GjXSO)zT#kOCK|g;P;DnB7Da+H&BN>2w%
hlZ>V}*4E9ZkD;Cp0->rI0u`1ZFYei7;PbX2zJD>_JIfw2lx|)1saAy@N?N==IqEInaBA17-+sLq6kB
0DH=C|7G&_AhZ<6DSks0miBhfhx7eN(V+wncHE0ked;y9v4b;1!Nivxk9msU%c-f!yOCsHXVF_6it=y
loFtK?^X&XE$FS!9I?o{`UCohLkUs!<^0pfsPUW@J-tXq%*Eh>aA_p^jS)aTs>LT=H6rPIe2}OkV|4>
T<1QY-O00;nGTEA4I)lV&00RRBZ0ssIY0001RX>c!JX>N37a&BR4FLiWjY;!MWX>4V5d2nTOE^v8`Qc
-KdFc5yvuQ>8#nG4KEVFNcR3d0R8+fbxNO*N1vB}u32uiw>LZ0Cc^OLCX*zWcu8D5XQGg#XC|NSzp)a
xaZ$gi=aKVoeJ8C-n|wni=aM$}=U-Kbg!}EVUO_bH#Emm1C)Nn;PpfCA~O$LOw@f_!@^_Q8<~6-zM+~
lpXeplIMBvlAiS|`i1kh3yiTP0y~s>ZrQr%(Jof`bwLC2HNRCw08dqVENHh5n{U;4BkU?nIVJ)!AHUz
0SjY_J{jnL4XfXYsy<Jhct8Z@6<zV_U8h?Zh1}tdHfjelA5EJdDm}pIl5V92sNEdUv*~@PcC%6C|%~R
0_R2IPf6ReF<{c0GLPKD2{hREi)BMGcZ=n4sd!^UVQx5A1oaEvvaIicia<qnk`xB@7=-iA}FVDYeI${
d941Sbp<moTZ}+I6L*JoX}mG~yvwPLN+vO9KQH0000809{(YR8r+VRWAhq0459o02}}S0B~t=FJEbHb
Y*gGVQepTbZKmJFK29NVq-3Fd97C8Z`(Eye)nH-PzG26Wcf!{q|J~4YuXh7jAUrqz7&H&Nt8{55;c-a
s+axk`$*A_(l{LkEDw%E-F<gFe)k<u=+ll<rKD63qS;cR>Y6u}%uaQ(q@0uHwYujeF)XT@Q>z5Ni-xR
o>};obHaVfXZ~JpHR*S;URBMH5n7sI%Ny8@-QMXE4QfB{TdNZlCs>$}P3mcYif?rCXx>mw*Qu2znQsl
+vo@;}T8yBM4#tF@SJ=lN6;-BXe!e8`}Bc;X+UKG4&@JdN(x>gM*QBk8Tb;d>ardj0uwRb-nb5p3M!X
sh>=C}p+!%dw0AoCH*3p@Bji<;@)6-9D)8qC>{I*u3ipiCBk!$wX<OC${a)d|aqQ7$Z1%vi2*f~=t-<
?P*hozaz@8p4q&lH3@Q;*QHcpjqYEkZX0v8@K;j7#BDLfq;%6%<^sTB6S9I2?Q~gH6_y}uyTz}1+Z2!
TPa;rt;$aF^RT?Lwl(MT`BvCnmm~Xn-u8B<nt2ia=ThbKs;HLbVsV;RKUa(8Vo|&)7jIU}syZ#t7JRu
}ofT}EpDpKWk<a&`vbH~2FV9}h*2~wYJ{~v#9%hGJE-olS6P&K1A)gT)9B2HR)&1kgaf##T@^<s#`tx
Re_4ab}<^9LotDEa62>_^Spr9`*MFTrm+45`@Y?B`NdhzejnQ5i4;F@#g-wNJZihr|+l6RKB*IMb6Zf
?WF7bd%5F?nGFp4CSp`9@*)Oh}eXPBE;&B39D9gG{n4d$C&KJ#6ZSO%WRBrJjJ0$ea~-|E(zkx1-7Pv
kQtdSd2?}<v;jJ9j8IyYQVlk<HT+~0p-zD$XoVQ;MY(oRm+?B`ty37q=ZHwW_(u+9|BO#nwD+RDy%mt
MOPJ7Lh^<|Ytc;3Idx7$KMjeXztFm+^cLW*`*c7<=e1gGHLIi0oDZz02aco~^tJUkQZ#o^fKvIl2c_>
^gI8h;IVaWGfcCHx#g05zRi_<p;e-L0tgxNms;~4wf$(|bayKn2IB5K=OwW&E+jN^Px0~@f!t)tgcFb
^mbWh1Yrul7O=SpI`+%!`Qdtt1j8aA&v3dmDeAcnm=vistcD98w5m=QlB#3jmcbT4Tr;|o%-%3ckMea
tu0+_(xpR<hU>JEk|ScNwuB7RLaBK0tE&70vN`>Slb4?#Tt@BOF5*hXQBm6uaQ@2sw56j#T4m(9v5~@
<Nq7j+iNgh?2<>5pZ@8g2xe%?X!j9wv$YQQ~OG}Ou<+TA*9zB-WY+-8qNX`0n%jjKEogaYwF(nfC9++
AndNQ&L=1EAo}|!8b-+~JEK`a(;x(U<6po#G;;hby*Npx9wDCk_|uf8z?ddaVNbJH{{!qB2aDym-O#R
9cXo&48SO%rCCz60E^v!(C4R?qfj<A>6ddzqwVExLiGT2}UJu-iZjgoT8Vv0ebG={~+Ju`y%~|6#iXC
Kv?^uV<VV1c9e^>dz@&U58<qdaN0NfdSYDG)0vt_pOqQ`Njg6nWK@HY!AyE~&WlC#p^B5sxJoT8tTqa
aqDv=1u2uUYEcy$(5+4Waik1T-gNCi5favAC|u{ay0wp2+)&5=EbI$AajUAegSPQNQCS*T#Xs9}j(N9
g<6IXkbGztPevw34M+XP%`VVdEMH6Z#{GxZd}X^v7}OWU5ne8kS5z_HAumCT6p{lyl>s7)^2D(mYxl-
IEpY{qHtfpz5IxUM}pZC#ANahP)h>@6aWAK2moDLzf>PFi(l9V007Gp0012T003}la4%nJZggdGZeeU
Mb#!TLb1!INb7*CAE^v9ZSZ#0HHW2>qUqPrJDg%yywQDhW$gnKU8l!7cq*;f-2y9xWZ8nmql2lxy=zr
h6P_kq>d%?B<EhLJ3_}txd$D?&#8tcVIx=p4RgOxS8@VinMYoYnm?eFg{X6Kg|=WixguSeo1T}Zo|T#
v*no%)fOcxB}xQzP+<c7DJJr7n}1F5pukvqXJPRq3@UT#b1N+r8B;mp<K$>Nf|Q0$$;~%rc4dFRV587
-Hph=8{~yv_`Z_E@$bcD(>B2pjTbi<AH!b!U=}f%VxOufIdGFSLR0f$`%6lv1VDNY6*|xdGa!O_I+3Z
L#D`fVr4A)Nr`l$(tC85HzJp?68;4|;4D&;mtf06XWH+?R{M=G*-}|iqV3{ASx1gBEAejUH-@&`)9r?
$CO8-jo`~Cx0;>T(SH%)&p=Cm5YlB!GKIR6#_(Ys<WU*E-q@CDqRH0x~ngEXW3T6WszDn33rMV8Q^<r
y^r=W}qh8Hru-%7jenv)EEKKpQeGr7H(U7o$a6sIC`8~N<T%ZLbG$y||Pwa<~91rOv79y7BA(u*B!eR
4wV4XH%PVkzcx^d64R=YVxySqsKwyAjMc4#_H7X$sgwdXXvVypRqUW|>Bxo>=8Tk+Ps+CYB7|-`-qby
(YdF?}72OraU6@&%gUNJiYklS#$?>q?vS%B&r<iD2k#pv9+=+$&ax4qSD#YiM-0ZE;B{6nU*P1MfQ+P
98%7OT!Tg+R}k#JFx%o}ZOl?U$gEOsQ18JHOSKX+5We=aS?pA{8U^$*<=@nK%bABycXwdX6}V(5PJW;
VW?UoI&*M^BnKwXZVhK<fsU||Apx~7T1RcZ;UiFSAQS2Ht{M)F{00PSK?&ywnyidiKug#!d)t&-n7RD
birX+wg15zV#uXYZTkryP|tK7xI?qtroxAGpOU4cH>p(GWVZ6yFW&fpl#0lg@pK2?$ulfyIY!3Ew^;D
Em6^)Zs!&&8-Dv%Q72e_HVa1vKF^paDA;5lbqfP}MKvwr|iQpk%CvprV-8je-&nEVo>@u8g1LAVAFfn
gBaxvJy%oKwTUdMwrD%mEtx6mT0S>vZ=fThr~Kj2~Z%1w}4!!QoYh(D5x7O9ggt-I*wekFfDm6M&|&K
Q<6gi*&D}<L2n(-#<8Q538roEH4bdGQ(UeCKg!k;3IkY+YFZeq$HdYdr&*|NSG0{HgSvFsyive$ZE8v
`j%m@AOkc#Q!K|xP=L0aQWjK8x8V?9n(^&Cq2bt#IH7LPX9QqjWhU~E)OKYH(`CX$}PUTr@s=||ONu^
K=#)n|8%HvEGaY+6l5eqLpJ_(bJhr@kxXg9;))KgkDZiY2zEU3akeVH*T4G^7$F<Ga+h0`0(I8q<#aI
GIy(W*|U^qNe&J_T#`+w{4wm5&=*BQd>e8A0V^7V3IvLxLszGH&{$>0;-VyE|T?&k;w^X;7abjLGL5o
->}4Ob0m3XWjx2@)~L>y-fD$a3e7h+D#WHQ~^x_zO|;dow7C%!=CsXAM{;>b@5R6-tPJWN91V(gpv+D
LISGXd%0VWxs4R@2NV&th9hwcEf_r>ISMRU-RmdgRrG5?$1b-_tg<i7reCAspkpw(7mW>}>>W@91K-i
AM&f-wI4!A4h>eN~>R_LixYk@I2=K9T0v{95E6X(=_LG0_-y^=^KC*u0h2*dpH*HBfjIx;VTf6aysDF
-F%~9Q+wvI8|Q(oL5$&im`(n@Fb*7!JXZXf?NeI%_v$u#r^T<`yNcC?PE<Y@l4t|T$;K77<nXsI{BOn
lszxUPkKdnlpW;w<pKT|oN)%`N%nu`@I|;!>j1Zcwn6h7RR#)z%3$uF%=;+8u0Y&W?Bq@w$=kY_C2Yw
nrSKBV7KA#^{)r_6^+W!GYc;N;x(A^CJ=G#2psVC`vv;D;@XpFf^3CaauJFt77UmIMIjw9u@zZt|Xk?
*sS;Kb0{T`BJ7X87EEt;cm4it*xZ)FWj-_-oxt$r$=G{Ixrn=lR<v^9e7v8Et$GTrSk54jx>R4uLU8e
?3ffeRBZp<;=}uaC>h7R{OFgvoyd<=`tu=HNqnZSzq5Zo9VKu)~z-`fN>E7+}=7S)>&L)3#H#=UHUeP
_;tX82Xna?>-=5v9U>UAeyo``qoK~q_=k`H(pQ_cATRMv2Pw|HxpB7(~470WG3#BW#}0KSF9ojk^HME
7|OjXK}{!w)acfJ21BQ<1-hYZ7^A-vhe}y2E&wG`2GT(=VOt{}@`Lum8`%ff1r}Y1-NGu6_Ou2Y&!iO
9KQH0000809{(YRM&qIqoM%-02>1U04)Fj0B~t=FJEbHbY*gGVQepTbZKmJFKKRSWn*+-b7f<7a%FUK
VQzD9Z*p`laCwc9QES^U5Xay3DQ@md0-12Ow?PZr$e_^KqfYl~6#G1Dm37`pPMUAOv+HDSX<@>KJDv3
Z|L&9|$!BQM^~lgsJvfBenh4ha#wrFVuo@V*Y<%d6;|j=w?Z!|mwQX@uAha~N8g>XZc?1&x4ZGtQ^b~
^KIb1;`Kp#X8jB~*FXTTsH#@8yK93mfJK@0~Wz&-L3jGV0)C9T0UQ6L||tpD{AO?WbjGyVYuRP1Y#98
Z^oUB1p#d9e}`^i$DUe=qWRkG?2wzy{$YMbeG%wgM+J+1?cUwf>-0k|au<dOilFRE^E7UxtY&o`@Dpc
z*?%%;S>+Sr?FxOpFfq#>X?uRJ6^gr+a5&L)^i;OGs+N2kVo^+v5`PfxVjY$j5($6H#!}7CuziN4TDL
H_XJZYh1wB7OVRJVtF3GTBmw_W(rQ{KQ@^Z%AcFt;yTaD?C$%Q%`IGALi(^y(^UR%|H0TWb<o>hmwWU
zu^!ktyZfjs@{#TC+{E)KK5c06q@xw&#S|=G_kJOx=QpxGQaL*>mhygYy`B0CP)h>@6aWAK2moDLzf}
2i3zT;a003|;0015U003}la4%nJZggdGZeeUMb#!TLb1!UfXJ=_{XD)Dg%^GWO+eY%ce#L@@Q8Jb3CO
sT_LRFlTIH_@|9oWA53Y|f$#Fe!diqvsQD?;J_elxQVE-BJ>dhOv9#3FZRXJ_X<vy$sgQC4hG<dyhbW
pX}}dPJ0EUf7qcxVw}2UFS7k@jT5$sqA>+p484gR;yC*6jv|HV$D)s@kPd!5{elJH>4qCVJEJEq_c~g
l5aMm)RSgw3-L~7m7S_~8*k<$-;LQD#QHNY$LzhxMaioI9zRG`joHPfl10w5vDpQ_cN;O%s5WvFC-)*
xi!v_dVif~_RFMgbJRC9jywQVW|3#x!t+7i$1e?z-X!DL+`eT<u)mddmVBa?!NF7B3M6KlADue&P0ZZ
6<on=2Z!vhODOvIgj)S?_%pv2u;<dt1;rC*1Dt6jsXD}3>}DnZdo;CozGGE;E^v{=}mPcL6zT%C^Dov
1zli7j$E>lVd&!yQ34XXkG(Zmx#GQ?V(<f}?EgnzyGPFHhf`T%TQ>CqG@iPvGs{**}I+tfgAmwIWw_D
Uwu{qY<7UQ5CNQn>NZ0JYMiDj7F-SZ^~jJltMr_6F|B1g#qr=fD~mAjYcCf2KKrvK8gIQN{gDn0qbd5
7G-$)c_B#6q6ukA5CmFdxKtu#a%q-+lp8@SSg}~trD98XtX6_4!U<nM?3!&?669rV+F=}xQn6%-RLPv
MB|xf31W_P9FA^ehLRK?-&6RLe-HsW|PgrX(Vn;u)c~NAVWT4UEU{ZAn)<F0vMOBwMyDn?cA{;ni7dg
9;pl(|=W}Io_P-22Dc+S+S*s^-VxMHVg=Rco(U|{wufd_}#(~oB#PbUV^s;V|>a(q0m?^L|mRjVS8i}
LPRDpiY@fBEyvSI+_b_M1Pw{LUUKFPt*&o#7qNlsSYMkxJ&EIr%~$N5Lmu(di=w#)$lh$q6%=vyh%*e
WEclZ+IBgm%lddJ2sDNo^v!Hlp!z+tQFNS%<J_8-YZbTS0obW7iZ^1F2=0+d)rp76B{F#L5+H|Sh20l
GGKhI1gRF9Gw9X^)T=7kT$s&4Em8S+z9VD^wFZ3$Jc^06tPlWrAyZgT#jTAG*gH~NG^``Vm!i@*8oP`
29@@Iex)N^$Z155Aucr)nLJ(ECYh<>QB1`FQDZvM1-qZl5BaKO$%^nTNYvB9D7e4^;sw%?<;g|*9s$k
5%Y23jXO@N64JJzrcyoa?}H)0$DP{1LMB$Zr?WJ#02m*DW1qr>&lVS0V|<K*zC$>CKnvfwNMa%Ghyp*
yA$*>ddOUhwh`tR17O8{=t8TL9_n&4jEQwjnk57QXnj?W`qcpo%p-wZhh#ws$TxUPv$IVy8&UJdKXJd
Kr%#rpbnv;NUuRo@hz|hs21GJB7_;4(bRFq|Q=QT?iRV`B|h6AAYv7S|JUx1Tij(GW`ljvdH7!10g5l
77@Uv)_Vh5L#7i(u@eXJeeAdxH4;M=Gd6_EQ&u5Kj4ch*(g`~FG0Vig$nt{Bo;VMq{fxiVYN;ax$9!%
{FAk$`w=6_ow<v1TNrZEFG~dwv;gI+xI5-OAZq&~paGZup_PrDS&B^8Y+4=iPi~GiM+G`zsF_EoML}7
n;kJ{)C*!4>26We3)3?0pmtssDKbCj5|8^O{d|EgkJj(HGzw+^PPC_cd<KM59C()}D`!eaOYPoHL=6Q
`G#7nl8fa61K!*4sI~jCn?`8D;cDYwyJE0x8BN4Lz<TZ@?KUt0Q^J%hd57lx+@XL=iz-C~z~gTIA`DL
#8cmz5@#^8KfvBC7GU6C1&(1O{0}lXEx@5`e=~@ZJ7yzqe1T5kHcu06B}7Xy_>eNe%;KCx|T5Qh<M*2
w598oErVYPR-?WKXnVE?7Ib%kP!_<y7XtyXOMVc<|0-l2&g^oM28C&QfULtatW72>l2(YRSach8)y+H
o=&wyh=f^IQHkFSJgzmjl73qYEmXYW3BNbK|iK)o;A{H|f6IY(GLf2%IPL0;YBER^Wc<89gQNSyMGuH
Hy0mTjNZilF&*i&06Y5paeffjE|ERN>{(^dz{MJ%dN%a};e{E2#ib*&7j9z*oc+^aUQ2!#CmifRH=4T
fH2XgufNPJg+%xO{sxakcf#R?;&ptY_djZf|el=(F3N>_Ur37akK=gU@sc4uwNrfM7Ey04PTHBno>0v
UNZsr>PNixP;1Ps&{K}PwfK`QY@=vTk_46w0hh^hLr?a=(Lm4xJhykgR@YduKFguvVGdA*F%ql$kjXK
8&w4oE$$)n$0QkCBgzJH4_#D_G0d*{CrrY@nJcy}%1>AWZ3W8(*gJUOHNeD9B$#zSD-v}0kM+DKIjZk
b+z8e<z5{l)#Jzbb*qywG7|U5I`CVS9N-h{xkw`N59tFBMwhtItDZ}#oSL6P%YXq*=E1Qg;)=5%TZ!!
`2j@C@C)g7CH$D5g5j?jbLvO^V6rIm@?M-(CK%TBySm(y50oYz}0`{uR<yiaCpx(DBwh5NmtrUQfq)3
)+xjIp7E<pC>c%*t^5$k@VBGw<aHM8lx-h2!me>}MQ83vD_af3#lPCjq9>X0uJgOo$!`=WXIGupY4?-
7Fegl<n1xYS?VcaIUTF!{9$mAIr|{M|Z-ex(OC)=M$774Wd18kv+OeZ!-MoHan4J#Wsi<nYZd&T8C`2
p>0z_lnq-!4V=vqa7+UUc3TQ4M;B$WF)mH-I;Fp!NU7h$T-&E-L)|pioh&O^=au})FLzFm9%6b5?rw`
|y=!wSR_CND;BhbwRmEDEqA#Xamq)(tNl^<6HEXA09F+O82&38L)ot6wwfj%hW-DoXY^g1P7TkYZ%1S
_?3NCM%)oO*0d8=YN=(OadBOW}w3BWOVY%u%^&sJiukJ4tf5evyP50|jqhl8RM#<rMdEV@^~z2*{I66
l_w*1-hbvZ_s#e>Uy1(OqJ_E%Vwn3yp=e{e$CV+cWCE*4|i46ESF`%#in*Eqm}!bR|i8jZ$`sKFzwp?
rOAGN!gsES95K%R$u{iSya?fcn3$YIaK$uB<=xf`Zg>nHV}@GA*A4~E0E?KO#?bCRE(KM49_`-0)cor
=Sm=c9EtXFb(ciZUd<tX;-5dD@6op^q5kq|Yo~GKr<%S(Cs9B$2m;KAzP&nB<A08UH!Wk2{*Isg-rLN
b1zb>8r$YDHy9erYHm&ySdEIOhdc886DV<VtlW(yQj6p(eumDR>!D~id<NUuqCbcCP%FvRe&&1KCD{v
m!?s2j_OdSF}E@HfMg|jBL(Q2e$0o*1r1cwj}=7o~gjwIeq)yJ%cq=!10Xun>Dhy_8r{fTb6$d~dCR9
G4N2UcR!zSS<ED@R(PJ5##tP>O%oP&Dgq6p4)lKgMhqC4$#B$clTO)uJPn1NK(HIoDWg(I%vyx>0Sha
npYWm*$R)q4-rJA6k~=^?FX%IaZ`^PhbE2JpoZPZ&tVS$<AtX>ou_MXn0{KHyA?jG~JZJ^ez7$mVf)?
@;8@f*Jp1|J{SysPB*aP?EKw@7Kn2YW(IG@aOfO8nZMdqLueU6Srk=Zb>1{=AyZsXXO;yfk^~0*i#pF
B3w%KZNd_?yD<Xr=WCYl&Bn_rF)L^3oIeCG^DmReY(sMs=v|7_$)3Af5snk}{Am|`$j1-QTSoQ>@T0s
wo`%wnRsklGRp|}kC5qb_8Y(gr^j(EOvRxlTM8Kam{E~Z(C99;2x!H6EiUTdiunV?KdU-#%+VYE~^FL
^12(p<IUM6x@h*(z{NP)t>30V)fmp1PeG+|v0SL(HaEtD?mFy;R?Eg13Z}%Uv}kI;+Bd%&$$Zs8fqz!
U71fljGwi-3Z1lC`c~$pm0n>J<wkh+!OoDhR#m7J>uxQSGKC(*MRXULD4>iV=xQpBNnNgIa?V!v(ed<
@<*B*Y7oHJUaB_>toFi0kM3(}&2-jmY}gXJpcnvo%c9cZph4R(kB$x=N#T9iguQIHQi4>gZX!NQg-14
b><U18Ixm3^b2!`HfhJAFPqw_wv4_$NMUY|ilpxxfR50$xLs}k8x}JO=`eA<v>PXNl;9XJ`zI>h_+Fh
+ZN*Jb%0KNCyg%~HEN1o;8^GSP*pFP>!A4B^?S7Yqm#(>i3KF1SB+rPRUpk42V%s32f<3jZuw2$HDP8
7Rm&Ar0^nlJ)x-E6=b?5%z=<E@kGXS?-UgU55GMY&-=3^{9n={WD1b=bE<8fG$ISn68I{gBS{dr@d+B
hL`}#!1cktZ3ZhsRmJ5v7+RRsy<JfI<eqMKD+4s|Ho^L)xVL~zdK(KpxQJnfI>!XfXfn7FS-G;J(z;B
So@Ph`#YH)T>58^nDMrLLS_=<cvz~>ams(B1^p&jJzo`ksSbq6-``?fBJ{Ma=;ZZFc}fZ3BZ@3c<m)L
31{R5YQQ(gik*2y@9(^}NQz|mP8}#IwfPKbwW6>AK04no({l8^pQ`GcG#0w$z@$vnd<nh<Q`&lc!+a3
37mj@5cgP-V{K8s(*j{XBsO9KQH0000809{(YRQ$r|{HGcK0C7|R02=@R0B~t=FJEbHbY*gGVQepTbZ
KmJFKuaaV=i!c<veS1+%}Tm^(zqi>O?ve^{}06W;0&rA@8axv0b*3Tu!Uva)y{0MjVnRNR1{g{rBq!0
D>HjlI$jRwY8~~h9nw|Mx)U$H2g?huB2F$d0uX^Vkze3dM%4as8!kKshCMo%XN7xQ<1>OaxFzwX3(A$
qQQ=B)7CONcqG=_YC93Csk3==R8~z^7D+yRndC|y9AxXNtQ$aHH1e*=vzhrK>$)h-%ThK~qLg`EC2Hk
>W)?0lmrJ14yq2~{RjTZ+N}84VpjK^@<@T*f8vDGpz1lj5VWKLjfz(A^u3;#l+up%^isi*?{k@TOQ<k
|h&5JCDPYax6C>jZWe$J{mFN>vA4fkobm9+4ebuyQ;WPWoAUu`?`T?6<B0{;7=*oO4*WmY8h_Tn|aeU
;>SGRviYV`hGv6v<N7{OxOCK0p0c7P3y7Qa4-xnO#?Uvu)pGN_Tp#myO>p0lOLcvaL*KB)xn3KG9g_3
1SHjcve+bMe(gH(z1>!Sv@=b)XeY=z5T5$Z*V%Y-i2>uk<7DZYkJhOskb4lURlM-0!WWjnJ4gNlVnZ2
$nIp?jcPi@fUQ<An>cnx0Lhg#OfZsnb4io6OY;>7ep008bzRnDJ@Rs%^g4jF#_Qy#vX0kT0e|&)V|`H
wRRmiLWYcv2;o{ZTuYY*AAN)3}n>NX1acddT76r&k+!iS?p=&=lh-2Vo9E+*AqQ&s)byG{}@zQu{rYh
iAj9bHeLn&;lIL&JFB~dr#5x_GPF7v)9>vht^D*M^u%oGp|JBmfp#Zw?~4xqj9YFO2^ROS`ASJmaxyw
8&gHAxz)CM{b#uq+gOb+NNLij%fk#mKuDwy$Y}EwRX!h-N5d0C9bAaDbXa*1#sMLLwmJ8~WzQG13>uA
i<Xapk>?lF1_I3{BC|xEK2;0```*2uf9x_JU3!=9g5z2*x%~c2j8=F^w7Y9hr;~1K6oV?5Hf1AAfQh}
{b)8PeuLq9uh%%aR4zy;L70p%`hhrlj!Jn#48oS`W{K>C5lR)|0!2T8Lif!JG$9{=9iZEg9ii}|$m74
k16Y!o!e8HM1y&+F?BBL7gonHH!@VGZhhM+iHmkCL$H0qNz*zg?f6n#|?MDZ7_i@iQ^aBP7G-EoUG>9
`;3ZS9)K5<tjilS@c-`Hv~Lp{$kx){(jA`uNOU%5aa1yiqTslcA1iciEFp0OTLG^HpD0)}0@1gnLpni
Xu^h&eX_o0Ncd7!vuLhUr*U*5VZo2;-_s&a=f9*kZsUas(LfJSo8X-b#@aTTPpxh!?X*0s}DNB3p=m4
Cwub$P^4z9O2-RrRFvG5A`NP%c&(~w_{t(R|y!?RQOpWBO*VDdaTcgfZ;+0;&bt2(n(IgReU@Z{u6OD
+A|Q3g?|#Vtjl~K{^t+jpANrVO`cr$b_1GA-*dDAY_Z`OT68-d=;IC}CyV3~xnbqd?89|(BLP&2O$Ji
XHsbvJe=go#MuuNtOFO!ulYuAPdeWrD#Orrt3`L@Z?7BP>KV)F0H;SaBPGA8+n%X)mTP4n4y}msE_RZ
yw=-8FDio`pRiASG2J^Q3vc;Kjv$ng^&P1ysCm`ISfbfnE7?T8>o;?S<z18XwScfGk{yQ8mWpsq>Nfh
QOx_44-W<T`L^BzSOheJ=(DlYu6Rsx2zQqq!FhNZ~bIcpng%yp!{`L92K#j>xuq7FvR*INBFSbD8gd(
SYkYYa2<65RyUCj~8J7@95c~gFI&kp-1B$fM@;|{U;$ow6?IT^Mz0n9Pt#K{#vvZYJ(^GlLF{V<9!i-
758RAm~90xJ85&!f$|Pq1c1vmAVmXZoq<(Na$()8gBRqz`L!gd>1EwYcIBo+f6jjruuC`X{5t<6dKLt
<#O%@dAgZ(hKnpKHr^}cHZ6apim&5W>z%kez90f!jhC%0P?=3{7j89YUz@I@4rQk=HJvq|kFF;#Otdo
8P<|9N;9&EMUw#c`+R^r;J*xkvm3$w*Sj<LWHE0n}Y-4-ILF(gaUqq4}+D=x)mB@4rz0AxM`=%&=NfX
)(PS%<K>x^+R73<|s4fZi8BpvG_JsKUWN1+7df+4R(i^oS4!YPk$)x30=cF4`O#Fu2Q#R$9daA`N_4t
8vu>(OrzVVnj`tr(h&N@L_{upvL+L9^-YHO7Y(my+!Zhiyz)zT%M09DpyBk%^_&5_ic8I9&$sbR&RWH
2l0-wu)JLkj4jzA%f&j^W*)F%^YNwzFWFV5^A!+Fl!s&VGM09@TTpNs?GS(|m#_%bUSX7mo5=J<Ku1q
I<nQVhS3SD^|G<V=T?vcy*X$NW2Zq)i1aPmFq$m=xgw{gv+`wp1(2BuX4m949Q!(G9hK&%3s|;4(u08
g1v@g12U;?GT<38f-0*eNlfRS~hP^u6bR6UFXg8s2ZrexJqgfx;Dc>sbhS7^VTo`INLyPA>`2F$1~C~
_1H#6k2#NN357x5K!X6m$p_dgLCO6?BXe;A1W45NL0aJ&2qXE`TsI(Sz1I)lbqCS&9RM^!E%#ZsvhuU
;)FQYN>|^nH<O|KGV0&Dnn<iC*n8-V1Wg9cvPSVblO>^K1S#Sv-69<<<bC|W*EebBvr8<5+Xd6ET!fg
r-48@oAd((D}DBnaIyG<ih~(IK%3RzkHT{K-kXazF}Vis;xE3sym<Wz4X_7l0RvRunGpz!gGG-!W@s7
8of*u*&}~UJdOn`7<oqTsN>JKW+w|tQtGVBjB}6?-_A<k;Lr_Q5w+ZIhWEwf1>)3Q(y^b$lz4`9abu!
q*+UU~nO>E)4GNWwJSGxn>zCoAyzg%=+;+x>l;(aR>qL_#edM@{!cM^1~`cJGR%<BtvL*lJF3rcAq$8
RMXE8N45_!}hw3!y5&E|p;oi}Pv6fIaKr>On>U68y^$<}t!_W#tDEE==wB+&>GBMrof+RW;18zZ%4eA
IrAxF!&!ns_z3@97LvLKIDU4E6ah2@OIICxVI6q0fcRUF*(QXT4sY@&+cun(`k@7n|Y6z4;LACtrl!|
iLGouxL$hnL5r(Ul-iVa`s>I@gn|DTXwj+XNdFG0f^nM?Jxm`gVn+^)XUXYO0E%+PT~JOooL0PUQT|J
O0I4_)Fe0bqF$A1}j<C@~X1lA%*E`%EhVVx!{AuV9K;Um#9I_8~czXC}jfXoDBI=AFhee5h7xV|AsPk
fBdY>GE5BQe7{qM2=xz=8U<`7UGlKLvP%?c-m;?$490R(o{EoDi&jRczr8z_XLz-f!=KjAg>2PT2PWr
2TBd&-WN<g^RGEgAwYFjn>!^arOyXcqK-GJ@x1pL66))?av80i$H8UL<yWKEMxbUC)StlLqx?+Xi>*A
}^DsFPlIxHHzor^yK73Jf@!=y1WmQ=yY)}zWvf}ZtiwW@X?8Wa1s$6+WkoH#Z8A0wUdi97)AB~aX0&j
3&yzG(LlhvWCVtj5FWSSI7%Nv5Z9{M2MnCt>>D0Z=*%ZQVh*lL!oAg&T;$M(Ta5=M&5EfCl=H4}Ugqt
(5V(v=@4A;D@bWHM!%&k6e|rA>c}M2e)#0KnXGsm4<_s7BWL%xxr4R(nq+DF<%z<y9h#d%rTkXlGPo8
~t_NQmhK0Cy2rzfF!symnsL_|)-73I|YbyE3cb>TC3tElAQ33mX(vF}R6W0!SuM;*Y)4RL0=13X~|=Q
zrLTvJF1;bczYJq1UKkx{Y&k$J|XXcD6Qr&cvYNXSD5K~!t2IZl`s0z#?#=r!LxF&M-ms9^1qUMTkDQ
S&%{G)9?8hQ}bH+Cqf+6MT=Fa-E|t1sA8SqH6mWUcrmS5Qe=}466YxVSaP|M&Rj`0qfF|Vk1RfmSkjD
p^98Cllhj1;d4L;lF;j)ZAF%1{&lfM$_yP5hSm^89yWq(5OK_e)C@FVEX7RD6ATJlrGqLHK^r_sDhJ=
UNk-fwOqzC%ub6(A8~9ET%A@vAa*R@uXJDCND*%<~bPRYxl<nkH$x+eaM5fGI?P^y(;MJYF4w$p>dj|
|0IC}lTy<it38o=Lx(D3L%R6SyK1_xLJo<UpOD0bj*gh_YeN}@YK6OS%s8GU{J@{8}jxs1R3?&Zt#xA
D7+|2;n-skJAqSES-X3JLgcr=Wh!WS)vDlXKX$pn}q*N%$lrp@EO`>;}BT8FEInAV|45fBiD*`@=Y$Z
jMAd(1zV3oQ;nZ_k37fL;~x3e=~r-v0t`C8iDPcmGlz^m=#iGek)_OUFR8a&Zgavv>gwPemlR2wljD?
Swp$wvdHF19%3e39@!yNa7tz{NZUwzGI7vDILIV`3k}*GwomP3M%aJvlR8Wg7zDtKyh}Zdn6&|XFH_-
4*G_JOA+!gnPgDmg&pG8o<7Qd+4T*!vZ|J_Em|=z?!KTGRL`{O}gVHbtGuo7`z~cu~2@&-Mw%kEj<E%
jlnsR!@LzJ!y#mEr&>geg@niBxF6~CM2$<foE{<p-~?MBDHewn9QmI}Gq6GofKn?3<gob#-TQPD})yo
Lx;r1Ca{ZDlvhBXNOtd~IFtSqVNKMBcpNT*R#QR<L=%CV*;nmYFjQK&0gvf{`adkoe##Nu2;eAcukO0
Sh%9xEX0ou_8x^8M^5KVgPcSm~OmYid7S!3wSyby44*|pR&*^$8KZsL;jGprr)=n)-}mHv|K1!;3DAB
2t-7S>@LLCjXcCmHkUM@3z3Mfq9L*doWXPq?t+AvPoXh5P6Ee3fel7G=MlM)$4I_PT26S7(YLu)m|wf
r=}uy1sVQDTm<~=|(WybsYEtr|uNp_K=DsQo|CjC4Fx@#&#2p8%A59tP7<>f^Y}Il?wL{`@QZE%f4|W
$9Kty!*4d5CQvCVVf2-Z8vWc@>(R28TOQ~jhV$AopP2x6kEgFr?RIdl32;aE#>UYKPRGhvMeck<^sp0
4a-AtJrr*q&qPauqq9a9eb5LzV)tuXhsW>(>=nM-Y@qKa$rOz;=_V5?pEm>Th0B?iFkkC3NV3oZ2*=R
nt^za(ujmMQLY<>zIodj<M?PI0I3V>iFsD*)!$?xHvF{W^0*XhVYfl7r_K^VqMropF<5Nfl%(0Es3yB
FS;VSNI$N*1dIg2*3oF0U<6d#(rw+&W$E#J+;y?Bl^#v#;qV-Te9A%T&N2LC1^$&aJI-{h)JQC1O6m+
x3}uxkbG`XMs)b(J#}2iRdBY{P1kdD0K%Ew>$-l{F$EvNcHtINr*dlA_jMmg9ex>UmV6?KoQ#EUmT9B
rtZ1BVfw^t|}3IgM%kG6*Wy%M={?%>xEcTX>~$Mx{A3p^QePoMVF;f|)&!eB}GSiD~_*kAf?xxeDBd;
&!>gqjgm5989&u~CS-BPC{I^$ZGUN)J~u&&xw=f=JLoXTWATe-CQX*IN>JLm?`fe(v-4;xPFA1i%(y^
f!yAi_gZ`2*UhZ*hs%v{IJ8IUrh;&NR&Jh@3J+eArzf06zy8qg|ut`v6Amwj65+f$-4hBibdLKf2vl)
d<qkX-7s^IX7k4X83OqZ1336tZG*W4=W7rI7OQc1(KSck?*lE<MBK<Ng{1Hs>f~9*q^bxk)EboXeK-1
*r!mB9U>odi@0zmm^sSdg0MdQ$9Qt^nKw+TnW_f09mZxz+Wpn<jRE_p5Q645;fgGla#$%H&5do+eMq%
PH#B{{<#7R~UO+42kE61if^kP>7=uJH20nugQ9*Nf&$8SJfsD(F?0@;TxH>;ERjfCikPV_Sx=HkumC$
=~BfQZk#`hbu3*F70pc>Hzp0cpJVdR%JjoXaIOyZA>lOwCtP+Xp=4By+cW%GqNXp81RK-hN}4#`ty}B
K|xtA*S_#BY}866=&qQdM`ZV*J=LK*Q>!-mv<Lnd|F_^Ou~pWWErwYBxwrKp5kH%<g8AiScZ1BM|vdY
A;0W$k=bz%2H$`fUQ&(t2n&a?Tu=6{N4;e7JA0D$5G!H%Fw%NpDRpfo5|{$0Tht!G3qAPo&<j}^JVH9
ymgo;ilN-1?<+gh!?-Z~0r~3vm($P3BZ&y|#5T!sz6f?Exkq@TtFbiB+Js@ZS4D}7MeC`wMmIUqy*Un
b8_&T4*`i<{!&P)$d3ifr?*eo4-GlvS+ZnMK=eJZW7%p}%ODkNuJl0^mWjfa0PaAWJkA>nhr4vXnPtS
K1>3rMLzjfZk}=7`Id-=J0QhCEbeUZi|ALy*N`C-a)KHTMA)h2m6;&1TXsC^mk5UzZ_1cRvpJl*`3$X
45aQYBIvAWSL~efME_U&Z6#T8m*|yE87<(3#4iTlgF9rs2k>P`P5Gg4d6p36vC#RU0A$t%SMs_cNH!h
u8wU628FPWcCR-5y6WD>Kyqx2noN^<vv0%hX!f`4l(SEcMIKbvLy1ZXy|oyTV)Y)we;&p0AOM{D7&%F
?vpEtTQa8aBd7)b|jPmp(lx|0~y>=HvGKY{sH6^%zdvJ_*w-q!4Mj7n^jDAqb*|nlY-Dmn4)-J0(k{*
I<$zTpTIYtc+E#4kc8w$iwnud5L-4OO<4x#Tq7^wRf*1+vl;3MR;&#9?-Fgj)GOxjk=G~h!j#D<2-H`
Ysg8eOB2M_VtcPxsi0k|&D=_}2$R+v-@F&az$_yxPjJC~J`=@dX;Rgbr!ogP^Vmk89hgkgM}cn1hscW
F$B~*UT@n8hjGT8AsMISY1iw@tM+yHb(nm7wri*SuHy_9s!JR&+^$qd*|Q_G1^I>u>j`)qAv8a#R(?`
^%%Cqka3tH=p<;!1%u(VZ%iw8J;rso^(Pod+~~_IL*zbUiQMh<h{_}&W+L*9l*IakWGc7^dtzY^{S_X
*QY)VT(Idnvct?z$7j?44rO@&FIQ?y5XP^h|IY!tk)J6J^z<GUAtjuHm`LA`1%m@#w9F6#49d38Ubq}
>a)+-2uU5`#r#@wUw%|;zLn+S(z71v{a9_=$cG%LY|;O&)0TD{9Q62%i?bUKwS?a<l7Rndo_vFpU_as
P&{@}RHpQh@4yprdH5oi*%9!hTZl&6?WXOKE*(y5`o&s8w6-$1y(+&Fm&-axV_e1zhKR!$2J)l%PvOo
CL>r*ip#+c4n^`t?IH}uEZiwmP%uwf(V^hujRa47MSNYi4)S54iA2bU$7<nKF6<SMCWoiMO?Pn*zyG}
Su{wQj1tw8d`%Z;w*Qu;sVp$xJh5q6lQW{UY>1a20JlBrL`*UrJEJ1Kf~hO+fer*c^cxKZN^S7tfipD
Lhv}jFjByS2=N;Jss|cT4LyZ->)HiUE!q;EI*`v)wJeRs40wfC}d#+Q!LeXLwIoRcU%c~O0B)S|^cNm
2KfdfRD8>Zu<DZf#d@tZUHVBUOvM0Qoz(aj|OrDQV|oDk(G*J&vgmR3ODlCP_Q+^_K>L+D__0v7i9lT
FweL`EKsGRLgylxL~mwS=#-RK}c~)VVJsA43V#D7(+xp%bksJAr|Vd1t@uVjW1;?q&=23{P9c4sIUI@
Kp`&<eaaM61H`jW{Zq(J;(6>hA*Y~^d0M55R@wbcF%C%Fg9KJi1(Z2o#ar_#S1~6x$MHr?_Pev+lTfN
gs{WXHE-wNCus37&%KLBNngHsg+658oq^fW;jg_bO|5uYs*{=pzSCVU_dZ@k*G%t!EnGCxfHzbPf@_;
?kaGNlsY;Fkzd2qyJ^So4+5r?Hr<t0!N|{o2W=9M^n;5oA%uI;a3a`9%PJM6b$O!0b==A*H)i~74mU+
hG*PDI+=+2b`xryg|#~xYVzbJ>d>M+Gi>wskjcH~oiSA!&)sy5w=`u);t@3Pc0L`uOy$R$=Npnx<x|H
uWPnEbu?FcSG#bfy^2A$?zob<mxa<3V(p%h)MK_D9RxC`{1MZt3!028K?by<~-(DWC<jEm5YDrrG*dl
_Y9K7r5Qxof(+K8@H<IRDAxqI6HBiJqo*e*PFGk;v>dTU-jk6KRPVuWQ+cnIwG}7&YpeZ)14JUfORv&
MrzP^hNrqZmyA4Ybz9X{&pbLwT66-0W6~6;-q5MuT5zq_)Xr~UWAs=bPw65rLG_n$6}450Rh~|pN$8t
7ck8=ZNtv5UMwyPRt()crXtW_DfYcNCHou{}5qPIhBkAj?-eIBsw;#AKXp5qJpG?Hdrzhqz5Y=#85Y(
WKW7oL4bq6M+ol&);pXth5rx+K{jA(Y|-wU~Nq=X7|N2iP^!9MAL_`$r8LhQaeffYOrz)@Fc@brY9p2
E|!Aly;lhEA-?gGWnuZ`s_kR|61=4%BAzo2<J}Q`PA0b@_-(h%<3rufyKJ4ub%~O;5PrU7!J*zN0t^M
?)h>UW=s!vjTL1lR_x2={KJ!u*cdO{ej8C!okjS>ZSyeTBfNv(K|f}fKZ_HM4XAI;uG;F07itM1fGaz
;#2WiUj$D>(VSr<FXcFkoqzhq$GHGJE+Kz5U(UM9lKuZShd=xfjCklh*SfR7bHW<0$~@KXXxFC7ww_b
P2P;6^z{e<f9ZweNu#LaQtT)GU;vFnj`rxP*s(<&F$|!bwY2(-#zlVl#RGDfks@B_ONq@3oe|}+aN}(
n?+$F=YWiGFy9*cpv-g_5&@Svoo_AM4`PFu@8;Jn7GWP@Rca=3#3s*#g-*x~3}HVNjbUDOY-bSE&HD~
jNTbBzWR?ZgUtK}KgjGT(4G#pxWJ++E_QyPsS?qt9>!j$kujxS)?iM*n68|B>8cvIlgIF=%JPpfyQc|
09KLck+L{oME1)#;f$TR53VV@&29uFNm1E-}Ae1>_NI86tq1(N4MI)!Hk*ie`dye_S(P0q%G+W&Kukm
@R($5cf!N+{h%`Vo%Bph*TiFRta3Emy&D#PkZ$?)To|AGh$0DlT}Jd#uYEA*>EJyaQ%esJ{Yxg|KW6p
D&Bg!k0{$ORO9KQH0000809{(YR6Dc`uy+9f0I3830384T0B~t=FJEbHbY*gGVQepTbZKmJFKusRWo&
aUaCxnhO-{ow5QX<X#mK8x3Ozt2kbo6JR4iZ>MV6aP5(~!@Y=g+{v7P=TX_xiF3(w5=-jl|h^G~m|@(
LZ)WTC=Z8D$#is6y=+=bSOs^<+Izk5+oJthUsFANtsLs6Cn?gJ-F=+-uC>W9X4FR%+=SyyEaA9ahiO_
0r;-`cr1hAe=ydxAd#3pkAh`a%7;Cz1$yN`Br*R4)zfNp(^1EhvX|Fgm9X?69Vob=VGLwh%Fg#am*u<
6<&-(;WZ3~f)`@tP}f;xZpRe!k!{M7^J^h^v4*<`*pb08PdpK~nfeIE!o8@^MMBH`VQRCLu07aHa?1F
#nnnL(4aA<+h4Ole(dVq>TeK-{0`7_Q1#t#jrHSmc0h<vw=i_bpxZpRp_1`T0H@EfQEdAs6P5BWw<sU
nj3K?|hTdKCF-<jv>Ib21Sw2Lb)R1JpWzf;C}Y08s@YwNo{&rK5S$iH;G#tx0giY)_<wl0_UV1BX4|4
>T<1QY-O00;nGTEA4mOs%8P0{{R#2mk;e0001RX>c!JX>N37a&BR4FLiWjY;!MgVPk7yXK8L{E^v8$R
ZWlEHW0n*R}7rP%7{(04SJ}7ExHI=AV9GRl09{?k!Wcob5|l&lJc(e>-$K3SaH($Alv+SGxO%nlWIF-
JypFfyfKYS)UeQ)x>mZL{#s5dYg+QB4y!b--tzO^spAd3@4PZvHXFL@y9Nt|bUqobbgC2Ck#%XT=w$I
E>ji@AxKNd1>o#=66DU8pB`p8jE6Xiw?<R<k=d~ocHMW(F`oiU(FWySJo^niA7h9_hId9iV5-MejlVi
!EX8(6wOS4SNma`0}l9DSb4qQBCV-hawPX1tYnh-u0i@TYUdqjDdi_4U*%x+-mUTMD}A;d$nrtR;v2m
iYWwpy*?_uCMUR7L*4R4dRyA0qq&N3HZo%8{hi$b;JsM^<NUMH10=owTyO$mE9JY<<XvOhqctYPkan*
bHrwW55UyKCOH-cH1f)pM^DZD&7qIP|Bhfl)IA?%UJijHxK!G%EhwpEojQ`Y|r@*Yjn~phdNw5vXFq7
vwDvm`>Y(4Hvm)qmuwv8b2y1jNAL6z5-2}S%<Sl0MfpYVaym#bszFCQO;u3N7;S0|627=b%F(USyqmL
nMR!PeP%pl%IjRy#XhVUIfT<SDj)@08zNe^cZYQLA9vd;&@`-(Vac4bLKLSjAUQf(ou&l#mh?RIWN~f
*tQmFN7v98zaWRczlmeT*9Cx+&a*;hnk`>c>q2*SKLjN$dKKmW3hV}*gs7HthxWXJ>h+r=3T!?Bq1c}
CtEjqSehkm=bY7AMK<9~s-v${#2M$Ntp7SM&kZ2aPX6(-78$Uh+%F+Ch*TXrT-%P?U+wh37Kp{UAG>8
R23O2^V>$Qbm6JDGXJqs)}s@m$vQ)>q;dYmf?{I-arONj@s6Jy9aLrUNKe2<yt^VNT6jfT#_uyF!7Pi
kcR!X;=*!N7q&+@jI3%wdzf$Rp@43z-wd<oV0B~tah7Lt13CsF`0D`mEyGSMHS+Phy_`(c$%-=$7M#Z
CxyKg{z3emi^kF2W-79R_(;`!e-{_FEC0#|tD+;zfX#Yl^$oATWDz(vD*>nd9p4qAbeg#Ja!4`Dd$V?
*(Ff+C?umfYf%C0sME68B5AlEm3P{gx5xzKaAc;#_9`c3Rs)V>;wp@hY%BGMjTZ+YH5)eyZiy)D?~xj
^+kr~u0F;kF7!F)%)N2gR}qR)_nAL^*&Ae8tyPo|6e18P|2zDE&09e(hUhi^BUkz2G}|r*Qo~UEP1a+
5RK9Uw+#DCbkc+@v2;9ctmp7B37Hi7XAZJO9KQH0000809{(YR7eXpil7Dn02CGg04D$d0B~t=FJEbH
bY*gGVQepTbZKmJFLPydb#QcVZ)|g4Vs&Y3WG--d%~x%Y+e8rlo?kJzLYI`-g0G>6gsKB70ax{|;zOx
?8+)8A=j@u@b#ejm-<k2Q9oy&L9W6qfs>aE@?9TJdo8_+3#(_QBne>ki@7%$NYE~G%19z;X+CY%~D6L
z<W#yz+qFlli{$8WXa5j4eS6fNy8rT*ry1GiLBS^K^nP7c5NVoL@r*&z`<Y(;=+*UY9(?XV*rXVeBh0
06JVJ`)^gN8ppGk?Kz`tdn@ZkBumDqEXiSqZnbpcT3MMXFpMEC`Zi+8E4SdF<THC55@wb(zB&A$qy`_
1Cu+jg3HQ*L?S17s)KWy10J(`ug(n$E)<}hgUzrd521pV~)zrXFz{Z6g8iChuJ*SyNY6%pPijGKR$!&
Ek#5BUR1J*Pl3moC`&ZoKpcYr|0TpCE2u46j?vVrL(%&SUSoLW0w1;qCk0h#3Y-DIWy)IPfS6d92$j*
l5h~UnmrD;(a11TW4e>WQaa}uE+Jvygn}%9#Zas|(4|M5DWVd3|9OejRVRD=FZ%N1PWlr%>m?a7WXpA
<nLu<tb;jl&3kAR?JDx@NB1WG>eMS2!)C{Gh%Hv4y9zHe^iwg|P#(UeEN#!Vaa&C+}C&^SrJ>Mr2k;k
ibu&M5u2Qr$LwZDwTU_*OS@c9VEI#a_$YHu6H3r9QCpgD{FdSDjygolvqs>(ZULMYHMv0?u<di?g#P)
<V<mqd}k>RA_{2P_tZ9CnAYppUx+Kvtko#MQPqr>wN_#wOw*)a|+y|l7CR4vecQQziUsmSC~GfGo;{O
HNuOAHeo$~C)3KvwiMdG=;F<r%Qq`{DO3|6mqtxh-p5~3$C%(<?1e0wG?faXp;yLxT}!H6RC{T(+EEc
E(Q=^0(4KRKSVtLQPQpd^#8SMIZvNH6L(w&!b80TLRwbku{n*OAwk!zJgj)`KvCht0`Qn5M|DePU`_`
?jDV~;$L|3Rz9vI+aHHfGIDXorargQdJBnCx3_wit9aq`sYg{Ym5+eFIyScl$of_HpG)Kq_;onC%??L
X#=Xm-Ex4LmKo3oRjHwP@jQP3;jrhdDR(<$`1%XpYgyj9cv@G1gH{Qv9=7js<XSr6=2z%Oxf5tk22rL
QEK!U`UBgsn?=Rbu-57s+(f(NP{{5Su6CKN~hG14Mn61xmm%Qjv<Bb1VQgLYPGJ50uAP=u3c5TvC;zK
Z<@K;cwY_X#`ow3+~^&(jhyD!rsn*%VPtX>;Mr5PRQe`z8m)<EV^s+wcH^+GsdV^>+hsSF>6wOLaGLb
3$KZUM=hBb+Ac7zoSdD>tRlv2WiF=wNT+$XQnyrl&)&s9sn{fS}rwKqiXCe=+_oM`tFv_-J7Wk}g@q?
0JPX>r{au7G~d>`P}#J79j7We(byE<tszaY~nuA}#}(N7uW>v(HOs9o=bn-BO{bZ3o#zIV`2-dc@-p1
NMFbj&(2&4zGOLsu}WQTjmXta;q0G&8aM)C%${O}BnfgBAlPRg(cJts=qwRK3uqczJ!Xf{Q(|T2q6dS
$M#+oCYtkOw?1UX^5}dji4w6p|K?%!x})!27@bUbxDV+O#&}#S`w9GceEU?skh!*cztwR&6@))poUMQ
i9-`~jhP@+Nip~_SW4v0lLnf@P*er2pj2(Vn(4xC5$)hF<=O~y1WGJROHr4u&wA%1{Um*)yWQhwIilr
!_;q<dyU)3-8fS}9Lif^vJ8_)T|0BMJH87z2i8;qRq5AY}o64B~0fbF-4R|qS?2`*I$32$1`ge*jtkM
taOwBkisSFnKZq>c-^^CT9hm!(w<=t^nw9Y0OvZUpj#cw_^0v>_>=&+-GEScTU50l!d4Usq>eq9EVM=
S@rJkQj4bF3_JJ<uAl(5;dI-^m{CW#raBbW?+YZx?3XQ>LxMi7}NaxnP_3-Kj%{Ce2ywBl4%8w-G&_z
PQ<>QWg3M`P->B&3_`7rZe-S%6(Mj4>Em^<MyJ_3B<wOCov?Acr7dvj(z1P1KB3cf7S;K(tCcMwrhLu
0Hd{=B<P_ALGLMq=!dBNXZ_=mHgybdAfMiD9@k_n{(o($L2hz1wQXydo*^H6jeFwhd6WV7mfV=$+&3l
0ds^k`iZR|fG>X@;nBH5&2J>EpFi?*-D%RqY>7#3Lo{YzBKdnWwR@WQ<h1SRy?-Fs+Gzh~cFnoI-t?w
t*E~ryIJ=pQRp5@3oi>HjEena{jP)h>@6aWAK2moDLzf{g#|8U6*008YH001EX003}la4%nJZggdGZe
eUMb#!TLb1!psVsLVAV`X!5E^v9RTK{k3wiW-~e+8$*A$I3z-!OCt<^k8cv<=oaK`z%~@C=uh=$MU6x
};=ZQ1pM_dyk|<N=kC;W*}!vdVJr%d`O+#AGE1irSI>hx}QjQscraWca`|qUNoD7(S@*fvNd|o>c;~t
V*crL!r*iFuba#D+pjO*{`2a)ujX{?je2xH-twyAn@YH=t6G@u>Kkcm_v>4JK(_AU`cO-)c;&7>D7ct
UW)mm>AP@QaC{(FUZe+2`_uM=*hoF$K1wV+GRw|GQ-14H5xdkao7#qmnyXz~Y+44fnnLY@$_GDvR#K%
IAel3qHWotANZ@zE6b!m(qWzf{JvblGD;PL(C?HAYYFXxfF*GMw1gJZFmwg~ILmSri_o%mQ!CUTnw<b
vGz3cQWZuh@x$>Z&%nYzk4rPj>TI@3dln$^Vu+TEF7%`rY*fyA^wV6zs=7-yhj&Clo7<rr3e%2hwG$O
~>(b$8jWeygHM~TfN_NRlYIzmMthJmK5`)t<5~LY_*z9CZ*W2J%14E!mXNq#$nwB8(lGH5%1NEo&O`g
;rx<inafincr6%@DVW~;B#Jsu2)*F7lbb5PTsdpO1MnDK%UeOtrEhnlcp!ob3<U~X3tlq4O*mPp3X$B
AHe#Yx^~fHSK7scegFXe<it_?_!&TmrLdc{=865acL6<p+opl=ZErR^6p}3HC))I-zigd{<c3tm;IY|
p8L#Be#wP9da=l=X@DNydM6rwVsZj4HZe6+z=dtR^OC(}6QlrSKBH4<&OoksafViv@p=FMKH+EPSHX%
7{DOvC*O*F;8jYvy4A16P0nB`<2IC)Ag19$5iBfy$yb)0wX;_NKCW&Q5}rTAcx}!vP{m6s*>fI`xjDB
!NVcY|0DIs@{Rm3$9pgBsL02U2sUDOYu(Nztn)D>i#ok18N$ics@I52beyrajO|R2IN#tDJ(EmTAg!S
NXd#FH)x~D8Jpe#CtT*aQ0{>er4|;I7Rok8IC)Cxn!A<>CV}&ffvTeFs46hQ3Y*X3EXY`v|D>gwwh2T
dDgU|AwV0y2FmYyM>D@VNMroU@Op>}+q;!AgbIypP;MH%-x%OF_dAH8AH~`p&@rE?a@Y5UukR(x>hu$
?ySe#o?z~v{Ij~4bU4Q&(?bluGx=j>u%zF?%A%66wuYg?DPsV~?@>k7KxmmDOz$HfWQggH)3;Q4o2`N
vwVojsUv7wpW>f@Nknbd+q)vJ*E7zvaEsMr5lqSRbAe3oy~}wSI^g*+^sn8cUdTt5mpKDb!IKt)e9!g
Sa6A_@%e3QC8F=%UVfjWxB+}h={n4H&S|-`0Fi~l_=K~hjtk{7)kF;6Ihe$*Ek7A=%Pq`HczG&c&WI+
jsu8lv_rm$238Ve>>endHIP<U-+g(F9Sbz3l<v~#3<p6ejKMzA)h{tYX@c)9^p9wKAisB)UwrrqZod;
--c;BCwKF2jknwOs_mkfJI6@I1VJB>d33jm1N?Tocfe4OJD3wH6N^~EJ{9~SIK#>8I12B{A1&98%Tm^
-C>Cn@}-^VIvM{XqDS9~vsFRg9$IT#5A3b)&d(K<7~K{y)5$1p)4CR++Mb9Y0SU89AzOCVpAa|aoye#
*csNuf5n-giXrDCVw{_y-$Z?{fA7BEP!LMz0$oTCg5zLdbEN_=M0!(E#)&)R-m>4xyG2xN$EPfU(j`Z
aKU4Ft4JOAmadHU=|)cqD}iI7&ewWxB$c3!J1L37SaKmB;v#M>Em|cEB37hpa(di5Y+Gi%2Ucm#kFv$
4qk;+rMd31P1^JG1dyMzA8>v`3n^-HVX>1{dDePi3i01aCCaD<eIOjb@O&5|iF-&%P^QiB6ULaAc`VD
-w`>IfkHEQhMawFfl@$g>QWRjc3waa~o2zZ040|4r5U?mpHWm4Oj{ZGAKMJ$aQNUrR0+g-JM*Q3ez{}
-qj>aq07`+G}#dlg}HMs@+YX}=z*eO-a3PK{C@m=~z7ZaoJ4c1$%bT384M+sfwBq6ndu|RZ1NG`O%zK
2?A;Hk^o+v{8JDV*9hCOiSa3SIulHUf824o-qkYG(#S+Uly)`$bm;r_P|2-eK5IfKFSq3A8P%RO3h(t
532J={^vg5oaq+Ar}FHGaK9<(gpyXT~gEB0AunMh2HZqg36#oc#IPy52Y0knrNSMha!d}CMXV$r8z`?
&ErNC!J3Qq1Y()z`J9RtN916molCXVT{T0aT)TiRf|GNU<{(6}A$n2K2CFUX@k3~!<h6&%@!n3N-@uI
<;d^(853=7vlV?-@z$wE~aVQ1sa4zgm`C!yspF!gmdtE0!aM12?UiZxliXH)m;(&8-He^!X0!6U?C2j
6SeYxF2TZ7*54JrXUqQ5U9rGhHgIGC`1k}kgN!38IA=0~2FI35en1^Xh@#f~3E*FBuVz&o7(fTj_{*a
YgULAWI<OsvUd==^DR+bD$!g<a=s3&=JGWNuReqXPtL*n+zmk{9~$IGv?aEC7yfY^h`397-6M(}ZHyo
<tz*z|f?KC1G&ThbfY|@^DLQ^VkugElJ!wGU*)(ywwWQD%rBSBNQ95xKYp>t4F^vPEQENc3l8-X7hv!
+Jsb#Sd*)p%K-`Ysh4P=Nyjwr@7`U1xI<S{&^vVGH<HhBgZ<6|{?eP^*#-RdZsOpui)_P-2U~Hw^Gz}
9$b34`K_j~i=Z!dG;a(RLP_%~!Qv(MzRu}-f05a34;U{y41+NjDVT%zTMbXs#oE<C!b%r<N#7>`fdv5
}wbcK6R-z8(L)r&x98MhV_3@ytY!BdZ<O0w78%8Lqm-n7#MhMV$`3jp7I1hpcP_KnSAB_U+$^49qaCt
~V-0P=$NSzuPAY>wj|pG7J}Cex~cM>nwOVZa^d5`5(bgvdjWU+30v)J98w&$553%pbXRE_jb1ie?NF$
^BlG5*kYNnAT^nuOacQ$LRxgqPREbeLJK6IyBYCFr2^l9|xZJ9a)^TD*TYgPh8d!(H8a;Rn;Q|eWK_L
^@&5*Pn|YxGk;puIej*Y5<W50N(qC|;LZ_K&E^pYK;-+z)-?aH&hW?%JO9i>cxfH5qs<%N3c`QTc`@t
U&Mnq{j?F0KXTmNLiLisx0x%nW1G@u27GaK53q&BHt1Ijm$>|zaugfTfzaeUstnr4O_D-OCnH3gxdJO
Yf2QLR{U`s0vet){Ou<$u)Kr<3}>^_r_ChHw9*VNsEOS_FEMY(?u3m$bH*>|>E&aql~qDFiwcWU&;fi
E2>18H~Dj7YNQ&iMN)5ZGre9C=C>JW5XY*rGkSOW6lkJ@fi(IH=;`0$mT+ES?@XBnGx^YgA;>^Z$_4#
g%fwE~3E{=Ft!a5-{k_@4{!$+n<}$<m$n!ChttMC6$`0&+%2~${|O3H2VY|9^ntYh@Wh^(N)Rz{2tiz
)waQ-c<0IGA66G^xv3hldTrriWb%_|=~e4=?EMU)w%HS_Fx?lwWbU<Xc0sfA*CFly+dx2PWY;K=iOc~
ye2bMWrGg!gtXJ9pY)A@nu@qbkquLv-8ae}i3DhAGWaZEYXa3NhWnePwbV^@w#QrrMd%U)1{|$b_&x=
JgK*6(@%=Ab6y$KFo?wQ`?y!btb9Ce*yn_a0RuVl%Nc=IBav-l;s{GItVOI|qny`g{k(_q_M<LO0czU
w`B91>~jzX{p7_sPS<h4wuC#^|FgX@l8?&2e|9(%4aKbb95v=PqOLB>~J;dKp9$pUzY8;vf!x{nO`Xm
fg^gueE+aJ@Ccc-LA27_d?PM3MZ>vu{SqYPA=4Iu@eaPd3}bvii4oHPB7vJ90#g*$E)<C^H`UHbT-|+
KI-m2|5k`X{o7v7P%P5(Sn^i<zd1tiW^{r)hCoN(h$RI3^7(>Ucp0O0G29^zEM6p6Lt?M?!hiQGEzW5
dl*xYpP)h>@6aWAK2moDLzf{FK6jb2}000&q0018V003}la4%nJZggdGZeeUMb#!TLb1!sdZE#;?X>u
-bdBs`lkK4Er|L(tnr{HihDyvQ3UDSu$?)s9TNj6RPE(P`iftDznx3Z{`^zOPr^0#+pNa|t9+a7Rj^&
yeP;cy<md2!{gQQ9)0b**O7{g75@t5jvehe~ZWvfhNB%A^gq+wjwhT~o?R%u20xELXJ^54MtP=GRvb(
!R4izfHp8j@Nu6wA)}04e$=c=k+0Bmom2rdnRh3xm7x0SB;gb=2gP34~_Vq!>8|R_%d@W8rh_o1lAg8
(!G_HNq5rZfvKqXyM*bT)k4f>sEyEU8PrNQ!oH+$ahBD5C$elln`PHP;ZKXB>^e%=TJ7s%8C`?Emr{!
yL_0)4I(x$YD(k{9Rgy83=K8=2Pa=g$*;QQ~SS>^$3RWu3R4oj%TW%TG0`_kzwdPfISUA%Z=?obGi|m
#-FG+`Z#^CwOcQ0OEW~<lVFQfHdR>eZpcTqx1t2fVAud?^gSF4xV#reha)iM&zR_qq{TOq1N&hxGCq;
FS$%ZSr5(&8Tr;si^mP8QDgemZOIf7AN%1Bmn*v;gvNj=Wlk((7}~D4w&$*PUN)kU_$_e?Od&Xl^q*-
c4)w(r!CM0Yh$>!B@8xA5|5{Taytp5PwWWj9NZcA3CP^9Hgj<_Dd;i^w^MO;+P3>z-W2JjbQ^QA=uuE
jWq4SQ53zR9fok#Lh8WQV$1KO(m*jIQZ#x7F(7T0#YR*mnHr7S35cK5%xu*jL@GojtT>}syMZGS-l{^
ke*Dz2G{SmHVwy07;~69RJ6`R90dAW(3?zF|7c%EoFhHN(f-(3|VTzZnU>kWSYU0eCaG+kxhwrUgI1w
N!dfXpV>js&jE+k{8&gP^#qyefj(BPS{n6pZ`*=va0o-C}a_=ZB6d-;c|K~@t<%L>ls`^vIwy%*C;Xk
qudp3()=Q;c#Zw0#huI>4oi(36n*HxYZx@;Fvc@|_4^Q0$FXcd`KBa%OVXfbo1(`*T=0$7R8s*Wh%vH
$Z3=06n(=92fB(JiUC{!GsNv5e#~qK*CwG<Mhx9u{=RMMS0Q^@q9MQ8<aCnFdt=*sne#!ZSzNV>44=}
H1G-05zw}5*W>wg%4yy8TvQF%*pZM&)O`)kgOJQC!Qpk^fGfw<?U1_Yy536TxA%R?5da=-EaXHC8syE
ct^fv&7Dm+IZon^Q1n!J@@}zTXwOsG5FrDG39qH%cmnwG*0Zf=;axDN)#T46KkRp@@Y~Fk9A&V~gj?j
k~t(kzTgk4gfK};(nQ+P|vokp+V5LNWlA(QVLkEifl(qV>#nbKqCC7w8swIxovl<Sii54L3BJ<Ki%bS
A{dE8~pknVdKn_m0AFT$Bd+IvKdGm%aerAyFkqo;h<p-wkHzkaPmTaZkW~x3A6auo|J{QMVR4E?<)iS
IB_yTV5G|_Pkd+_YL+hX{(O+9X?=FZ%?p9kYd;u00}CJ1huk9r7}EE*o%_gL%9?>6h)4(YATsa+Zh~M
Sz%Ol*Sb-W^(Oe$>OLKP_M5z>gJl69rsTT9D7cqk7m|;IH2WIb?0{5C6h>gB=XPTMD6biQFpo&)>QuM
?8jz>3g|>2s_F<+GxhxN@QDsfFSQOIobp=5JaR)|}w#P)e(4m$fv>uCv(Yd!@+IMJRJoXf=EPbVRd4<
Yz4-jt66Ap5dTM237*afuO8sR7((IPcTO9J))e<L&xM24&k6WzEu?V<6}E;bc7TV*~Exc1T=|4pNzxN
Cc8;~mxQ8c=X{CyEyXj~v(`VPyna9nQ3_{PR2)rcEk7MSSe6`sqa9M5gX#9xN{Xc6cC--&sa~_M9^+U
s;xhDe#j&6WM;DKYcyOYR)8%`5DWu>45Bd#2?oO`ySdBJ%QNH&)mrCn`wHtYkHYzs%1IA$jNNdVyH*m
5{L@ej9bWQ1|z!ksE1A+_B-as8Kh-}^<^Sy4ylP{SN}T0`AC~;+Xrri;&VZy)9s4ORPct$!T2!u_`x6
jp8N@WFTjnwA}UHKYmsxPuFNRNL*`)M1jAqy6PQh)s|~G}C8PB?nZvG<^{vM@c&*>k9#Y>xS%JeoP~g
yk=g?T*XOnB$SOcS~!ZZl2ma1XKs^mXO0;kU!@}vftw80AADBx-(ug20CQmV^)K4ba&oiwN(hZ~-BcU
$0l3_V*ZAC_g*$Y${oz42)g%{vshD;5CWdcTRiKPH>6Gxnv45;}N(967^i4wyJG+k)TTik)(fm~?z-0
TBS$a#|estr$;|U3MnK_5h2)7K{UNY^;g9#4{fP*(uTKM3+x}^0p&CFMi}XxM<Ls$Ae$<M;djfmpKJ@
&zxXKV8*+rM_OqZur@fC43wez>lb>=5vcuG>n%Yw9^z`i@4U3A1XL_Us1NNq4hED~;iJ1N<g#`}yWCe
pi3qB`xu2XB0^$Fyt8cqt*S_Riu6Yj1dAIHOp+E6r#c7o}8crw=@#-FWCI*q$K$3t%KNFHIN}?4a8Q!
(pZ?^aiQU^6?em{qEurG4QK%yz}Dl_$~&Fv<`j&iS|>@v-v&qJ*WS(cC<YPuZ;*I<K{7J&MNtV;zytH
NK(J#p7^5TOP7^Q*;IB%7?Es>y=wgyjXdZm@f~I=_7J`dN1I{QT`Z?8_IQ)8&`Hdiv|%{PuUh|HB{ub
m~4UX#wc3pTbbkjt=4e3KPSr+piYH%a&cLft_sP=$AkI5Oqmt)bP9WmhQjM{!kq5XnyO&-ndH>L2ZPI
^9u4czIGL>yH+7pMi(d^Kc39pq6oVA7+f(E|Fo;Ah%;VoKr_4D;b>j)+z*VwH$50a*~1lN(sCd_4lbv
e^C6~xSMPc(5~xp(2r^^K!)<7IehbmyWMnadXAM=4y*YrfYQhH;4>TCs7d(i%^)d$So=;zvAv1~cYhG
_e{4@de>KIR&A7x>rgd$nU0s{ngw13-3bG2K8|LN!q_0GJ(b^!T!zy%-hVmiPs%+hSZo(>4-<Kd|m_k
;t4`saxK0u)JqRI-j+vF7j*DQ@K1htYPdI)TF%O9!J75kBssDbV(ZCpT2?_${_P;8zTP{0j<Ba<Zy?`
=T5LhuU4^Y%qYuk-^d0BYXUBP5<+m{pU6LPwG{*Qr4x0Ue{${+;=lpo2}*pM+}VW8j7QgLy<5!wT45;
6z=%WAcGB~kpLgq4lSV6@vvdT2SypuSa$VpMa2T@qIj6PO1OYpDQlR({Y?~U@0uydU0}H4Fy#^Pkka2
M(IfPdu2z44@$P!sGgQO=gPV<04ewYzeAcku{ds82@d^8uYD)=y%^DIIQ?<Wrb3;M+qfPplXMTFq{a@
(1{{>J>0|XQR000O8U0T0XJA<z_-U$Ezbs_)&AOHXWaA|NaUukZ1WpZv|Y%g_mX>4;Zb#8EBV{2({XD
)Dg?OJVf+_n+^e!l{x#tB)SY0K%v9kp`CZRCumiS4oE8IKhWjU#b)h<GFmfRavW`rEs^0Qi2AlJtW+Q
_jRX0*l3BU!MgN1i^bFb7`c|Oo^Nukuk2)wY(BKo&`ZLo5@X8D#P+}wUWikzn0qn((4*nG;f9*|J!i2
l)3P)x3Z$wr7AbfY%Ac#+|-E?iZ608XWvV0=Il*nWLfas(z=D7_@k^&ie)*ola;LEL>9mR=woq{3R<f
h)&+=^!^vRqSgBG?EyEM&7&igAM6))WF?jy=@mX^G;q3VJ>B*bdr*j%Rd--lO_Tl4b=;O)T-dMDI^Nr
N0-&Yj6RwBuyn$1w}La`%nfOsX$_cRtJNx?TFNut?ocKZJ9+c)pdj=$~f2aEawu>FDHvzbxbLlV_(y|
{hG*d8m&fASfPPcq&=8fax^70*tH3+dUiwc^K_Sk$X9K<=9|tI?PmHZhD}ahap(gQz3S9(z;dTed6}d
%HF3vS44uU+s70%x^dRVS@I|@<2I>`yGPLGO=W7t&}KCQg67v3?ugV1p}K}b`Uw=35bBT@MMh0*!5bb
YoNO-a|kiE=2sX7reqq(C9DuA8CNpj#u$Fcj20e2$i;T6rx6V|@A!`$Qo_`#pao7yT|smwx!@V>gB}%
D+^i2FP8CUv@pcX`7glbZgst#ToWroJ!r(~|HNSuSF|a$yC4&h#h+V>q%tZ@6MAw@mhD%vw#E$*7JAg
bR2BxM}sB5>9_(g{eTX#BIO6Njmb9P`Q5;@A$+4#<dK-XER#fbPEspnwG3#Z97*CRdZ!zOi+5=o_tvd
kMVct_kcGpZJ-G)P6{6|@@7FX&Z6AT!6^Y7Il1n1nJG@tlb(p&%3}X=*%TS-`S-0iuZ1lxmA(yztpO^
3Ic%n@w3Hl@d#N1Ezfq>u3Uli*|DA(ya<C@f=j44J?`Vp{OB;W1-dTs+LPfnXfpgxS1eJ_2q&ip<w;R
L(%PzJ{vdrhoe6AJyN)VGcby?uGGo3MD-?(Lc``4h07f486@8}c6x@Uzt-A~vC*=8q078B*5a&OIxcu
(yCG3ETlLt%+EyH!0mz489RIcgMh&^+KBl!3k<FEjN<EcTo*fR)d;88id@p)w#&bF93+gkEFp0P^il+
c760EI>DHE9Cb#4+!t|F=OS_6$pYl9&)NKLInczyi9F9jng09$KJs@zz;QXpAQf;_v{LOofjvaX(7mn
zR}D5Y!Im+jv~Hmg4_D+nX7Ly?u&npIF|D_d@|GS$7UK~c0gv}qxHT0VdNoPELmJ*)!%Vo%G1gM-Ld2
>>sNgsh&(-ccnWm_rX`2Hu3a0ox!602+%D5^juQFJ7>NuU&-%{~|(6uS%@yoGYsv9N@*aQ3o6gz=bAI
1gde%hYI?pYgv>fY`7z)i%*l2(|5<;(P%`&H2;M=t~+gA;CWGu5dXm>=7J|LQ^H{GbqR>f2zbM-;IJ5
qJFNa5c~X?n@j?t6YxPflk53VnPzoeSS+by=*eAc|r<k#qd2Z7lEYXl91-n)fMPLiA0rdjC-fA!ub1t
gskhW@54(=%u7!W&`_&}LgB8wnRTYO>G;F&$EY{X_Elnwf>d2Bp(IEQGNIV01|u`H5#BJ1LT_uzo>3e
qyd^(A-+TL=W_$jcoo22C1a1;K!DPCoCsM!M$33e-_+tSjEfJBNb^v2j5)tBsAgXQ39ahF;}1Q6O@!F
wIn=XdD8Hs#-W0(I7rY4YUsJ#}FH@(2t1691CZ84P#&b>4<!#S>>zd(WpYh${07y0po;`bz0|l&1zH)
1{zjDq{rWuzF$I+kB>=zkRHLZfa%dF1gVp#&#qZ9uC2%;IzPA=bN9*mr&1P;q9K%us7DJ-I>hjX9K#`
%E80_aug7{U_eN;VSE!9}G>1=c2EKx}wBh>mFX+1vF`aiXyMw*bwr4DuW>wZkOGq=WthL1u*^JjjqY=
fW7UL!`bccw+{u^#OzPT*gTosK}wk%>%WExdwku11RZw$fgSY><c<)FlOpHBD;t<;C66AR$K@uBzFw`
K9A!5j}sh-V?CM}AexjN%AS2kIxZxRA!S8!Sg1Pw-0Db#aNv1yUHQ9z(`w<1aPfE@)&6Gj?wm%rON&d
G&~<7yjLcvZT!#V2|J$@&yAQ!tB1RrkCJj?;-%rR9lp;T>KPb?y$?o+e7~W>ewN|vWnBZ)FK?O!$;m(
+9!OVk@45#BJUL=c_}wGV)_yc!E%2I-dSv6_3tdU#0cu`f2r15Yzs_2<68SU6kAMB&O|ZPN}<B2lbGV
wtxH#T&=@3Y-OB;dKpnz(+hp(N(7zO#<g~bb_8?ZhYnw?<HxH8uPQ}&asr>S8igouu*IX4~rG9}6{>}
^Z!AuzRA?UxMZ9<1cXTlpz+j@`-KGMOwU%`EaX-1=oGyT!ZgfV#J?@!|adO~V&{vs_AGaLoASw8;r6r
S3RjLvO@5IQ26?K^@X*c7iAT?mEIMJwjrg#C<1fTgp`??pwB0*9E$-Bmph6+H;=(7ncQL_Ef4pZ_()V
>{a2n8#UBYP7?Ib~*{Ee=kInd6$FUZl*ZwgaPPdzE~!fOKAT%TaAUWHR0HQ2SC&SW7F*S*lD@JC|0Vj
Ok+U}H5zIY*s4-xR;QTQrQX3I)Rjo(Ql?m$p}s-8yxruoxYX0Q;jRSJeS#BvGt{`%BTerv0O5_U0k3#
2v%_(^=|1DsGkiLMx|;~pI6XOiP{f6@sKvk?rts`e`xAylCvZMMsKyGr)AZp##FjjM&R!a$<N|6hy+{
A|h0n?th)<h4h7Bvl_m~~m0ND(BhWjwnTxfTnwtsNf_z&qIer@-#yFu7v@2iX(d$(^Sq+Y`}6~WDAol
_xAExtnp0efZE*(N$9aQ+%O+>`hAyfYAVz2o|C$HiawX)|{Bif@O`e%meYj(!GDJM3mEo?hB^rn$dsd
m0+*UoFy*Yf2LYWrxk@Wco(qzJbhVgAT|u?m!CYopZW8_j3)<Zez8(6JCV})GJtlo<M)rmh3yRcmG3e
)LrB+!~nXup96V16?NkNwJq(<t?LoSO(RPODPOPiAnJThd*Cr|9<PQc_1IO?r-KQh@6|~EOEudcd~t?
>ev2?x#i$SNpqvTlzsFvkeE8w`5JITPa`DZ0V#8N5Wm>MF=Y_PTTN0PaQ|JdV`%m``)|Z<M9zu&)<R#
BA`tg4Ycmxfj)AM8NxQ}%7mjO@=(zXdnjsM)oEULS==jet@f3$1hsUBq)tXz(}qP|RcbM&*{^B3q-{s
T};0|XQR000O8U0T0XexZ&RIRgLy-v$5x8vp<RaA|NaUukZ1WpZv|Y%g_mX>4;Zb#iQTE^v8$Ro`#iH
Vl6EU%{y_HgfT`*&aFrDKK0&AV84-U9({5f`j6tYi&BwmE;@_!~XY?vV1?fV1CF+l=$%@`B5?3fqVoC
g_%|%dgH##yU|-~p6WsSfZy0WejPEyqVu$cxF6UH@{PM88gkke(_!7xcF=J?eYm-OfA{cfQ4|~O;0wk
zBd$Z+;}%O^Ho~ET%XbHy&un;X3gFLlpc(~^7|scm$t<78IC=-S<ghr|^PM^j*2Iz>7x1R~{Q9xBv_o
H3nFEvS*O7!rDeEHx{+$9SrPA+;+%s|#IypfkUUkM|1NR?4)BvA)oKAMeT6jX(>J5T^3S`H~3%7w@KT
ia|jude-UFQnNP@jcL_G@lUEvwp*mn!z<Y+%r|mp@gNTsQ&tIBi<Zn?K38QYDsLfb;exD5tl0H7B2;j
@8RWk|uGDQpmF|{ZEY!m6-~aXrEoxA>bsbIz%bK&M^F;rI~cvR}1LW?=(WI9gwqoNCc-43=mil97Xn$
Pk>TH@;9G+=l`ixkwDf9a2PGMi$rE2hV=_2n*_s)s+eUbXp=9HpI6t{p!iqYo<dYdExv-E+LruAhJs0
b{AC4iU%&lv0fDJ;)_~g~?m>^SCvW1uK6uW+kSm0iW9N}M#lPubhe=CZ*!$a6&S&sAAd5^aq1PUTx0W
$_Da0TADY(d%953L>OlcDke$#fupS>r4Y>j-Ka^x;k{;BTV>6-vKD1>p4d1r-_gV>t@gVnKP88>rV)B
!HnIcxqKjq>(t)@hm9U!=R)?G@ZPcrb25yO0!~`Uk0<fn(>H<hlpiB6H!kSo0TxTCSSqJ!>#5J0ewQv
`@me^{6Aen-G`<F!6+P>5<dmth&*)QrIv-8LEj(U$RaENpGUxXE;{C1|zmH&A+^`Ln38SCxry7Lmmun
_OZtEOF8ew`$UF}e9Jp-b$xb)2Vk0Hcy|ropB;&r-@l~Wr4ob>ryPW7qF4Xd>&>IQxYNIfT8Gw{wZ#~
@bOQ6<n`cQ#3@<oeH9sWx=?zxRQdQ!$BFoyi08uP;8GIr0)#j7K%Xxe|s-rx!Tqb_aV{!U&iLv+>P)h
>@6aWAK2moDLzf@X*vL_-1004sx001EX003}la4%nJZggdGZeeUMb#!TLb1!yja&&cJY-MhCE^v8`S8
Z?GMhyP0U%{y#A`iCO4I3I1bB7>vi(*+DG%2>BE7Y?@*|*Af!rjTPvF*Q)yt7{HC}{%(v1A^P<n!<$B
R91+4l2D`Nwtb(c+|H2WU&2YrRzWMZB!b)0k^N|7#v<-N$aNYrgl;*QAH7ZMFaEJeY!$-<=-V)ro;xb
Y!YR!USD3l`(=^c{CRV`_$|A6b-T!}FD`$*c)7UA-Y#A){vZzq(_C+ASz!_Z{g_y)ylM)ZQ7jHOGY)T
7i~N&Vq5aE#JEz~|=j)%gqH6HDGY$S*ipt_7jwVqQ6<9)M8l@<#tWgD;Y>R4}OknmLmReWO{55eLU#>
C#WI>jkb-EN5v)W)OKZ8((e|LD?2$!$Z$e+7iOABi<sL;ao;u?N<@*{8pl@!XsRvOoc3g|{@wA!F@Hf
=8q`Jro!8oK{x4pctjoJr{I6yiZB@pNE$PkIJdO(iJJaQD|FYfw~evXqZSH<sR5GLX|*hXw4UTSL9C#
aU-acE`Cs@&=FluOX+@hGkd_J4k#GR@^3g0_8(Fz70Nai4vUX4$lm>=Rqnf3j{F;b_y?;IH27c%}!cO
Pe2;ykv3n0K#LVYo7H<hn&ssxtE563VsG2&J$Ki8>&%A_gH%Le;h!G+{~iY?DLL`{3?UMtjEPpxgCi_
d<P3BP{-OZt+k@$At#Hbfk&ccuRRKz~5QyTj$aAz7s1Q(6D;~o*2%o>CrqvXdaO?DMEmhJ7Nf7o?5`u
i#nSIDA5aOb8Yu&8YUGEf{n8tC~8gp6hr#^^fBP%zP3fLQLbkWegqS^`4r{3AlkT%#r#do(aX6Gp+o^
iFTADut_?&+j6_BOgkm7HWVC3@$&ATZ}~<I352JmE5yeb56!l-xN*GD$7<yKAweNW@l40?Zj9D`uO*T
>yX&<L4Y}2XAf`#%R+!J~(AqTDB;itt!2wHu$o1!N+^}@exYmXpm1hl27p3YKeA%87&B*_7a%^!ohBh
YW%#Qj`CnNb*(MQfYY!H9le!SE(s++KE#-KOyT1&$W3FNr>-EJJ@a%`=^ali_Q&;m7InpXXetmR{Rjx
w7eygMXH~=|notzYPMDwqB?PMTL(6tLEUOcl?s}Dc-_yh1jvV%;GW6Jx@4tHy;*wF40%9u^#-7!r?3$
Qnn+<X#WF@%~4s{>6I6)wEYC;+0=;1o+1`&NC7Kx@JfM}rLB<<XUiJczmkQ|XazU;){;Qg$}>5N?3nn
D=I6yjr7OXSLm+{rDbaKY*Ei$LmAGTOnNo;xSbJTJ&<a9`S+Oimk#g+EY$`OlDW(K~p0So}a|V86Vfq
~11R2mO5ndT?>bfI;`795#iO(M_GienBBMna?5i^o&O}#Ya7Oei4{Ft_NQ~>p93+=~*~_+%Kv7>|&B7
8Won>*AGTENbCJz4cJJQE6dc8Ial&@m~)j2bZ7`-2AO1oi9BTRUG->X;?VOWlsaxi_K?v4$O>r&lZT#
o&rI59v9$a*@o8jU*=Yw2ko86M&f0KBhgpZv@ZM?n_Q8q<v&j(5)_16N@=zr0#?TkINB`bshid9yqfp
bX{{6}m#;2csow6KblJ>jW={8I9q7ZqivBpErtRlrPrLp`^1Ajjt!}Iy~PhiJFa&R}Gw`a<d)~w)!R=
s88xOudy_8^!JbVp;o5Dwx{rCg=0%#JQ&cZTUb6EwQV%UC~s+2{Dacc+K{2T)4`1QY-O00;nGTEA585
-6xk1^@uX5dZ)j0001RX>c!JX>N37a&BR4FLiWjY;!MnXk}$=E^v9BS8Z?GHW2>qU%{yuDglbx^rMFc
Xt#7L*0e?2wZMYFpe5R7E0F?8#dQt;_ucVD5@n}N7X*nd^6q%gJ@@dGB+2`(ZKX0~)rrz@DKuG0MYd9
X;bKj;+-%5p!&psLyk@$XB}p=y@y6QJa=nIKvz3w!VGZSV(J-y)ni0R_%6%R0XsOang$-}*H@9wfEyn
aKAG)^ohTnLL(ZkAfTK&u07w{w}{=>{|Y<XKOZked0f;i<DipMKD!)qOkODd$`C9U~4wh*+5Ot~;j30
fEIYsp#%hqwDjXonQ5J|P~n*~iOw?_a)oz4-mj)!SzuUOs<yNuHAQJSUH{*=&Z`K$=ejNX43&SN2)Du
yGd)+*Yv_v4|`z%BlUkfQ09y&k=Xei8d-DXBQ5aYxtH2bZ_P}0zXih%dbY!(hx47hz-RAh=X>+NUP*6
uUO^knG*&XDGRtE4P!==CDpvNzO<pDqN;*|+wbp~=@fv0e(*R%uI%Tc;@X^HI8t%NN+Z>dfT;_Jc~#`
oUzeA!AcCP4HM9t4wf~LUxx?cRx><l50L{UG&KKe70F6T=>+OQ;-Yz^Cn*=w5*)3BV0SZ?Bdm60WPRE
3!@)N2F8;-6h*X(Fhn(Pl`13RgJ__x5h9{l|wDO`<GOeV+jrYy@chj+PQ<(EY%n-+?=<TW?D)SoY8Z}
%x%mp-|?$HG(V6pmVUs$_Ta3;y?fx~uG^6ozsE#XUuUz!}6ulV=(l9GQ5j6etV)9%0E>L`aYz*@-GA7
w6%VRMrvjvyx1Uhrm;6%1z8>JXcJr2bh}GE1)3gmuA333MbQ~>9iqBMjknqcS|_51_tcgLbrf&nmkH!
a-Lm3zOg#k0<^>dR$!nSvQ4vtOE4gc4z8VUYP;XNg|u`5Vx&<;(`0}u$!@#{mw4~!$AmiBa6NcQ*88o
QNPE8-xgh61bl$I9Fq^J69Hiz{i8<3Q;CxJEKrSghOFj-fv|AQ~2AK7`0PT3u3MA|}66-W><9_{agFz
}LVB6&agiaY(px9aVlW?6Z%>Ea3u-vtgZ7g@C;zEyG<Y){-K1ndzc!cak3%mj-Myo|EiwkUxV;R6+8D
wC&GtBcb5@{dB_XK)R(Qr7;gVFtLdt%K5Q?v%rP^z<+YEJ%UJ0}OYq2XHNJ;Ve=%14gyB6-&d!y7j2Z
mHHVo>XU`00wXd39zHdSgq6Xh!A4sk+1B23cgB8+0~V;A0`V*0oh_%F(}ZVVI{LjZu{%!2;xYH2dw=)
K9OB3bMfVg`U`gnbJzTEl>@a~2_P<OFNJTwR&61p{Eoz8#k4Z{l&q3{bi%_U8~!I%)q#Ll1QZmt@dp%
i%=09UxaMpOq}yN8!EI5oQdTUTT+$pL{$ZCKWA0gGW;a`($iz_OQGFc*FBq%b$V$=<hnwZjkFeR$=Pn
8rJ2H%s1^EEgbj`ym?=1|=4c)<*aEnsQRzPVD)oi<(!U1!#?2P6866V=0j$~)iSU|SSdn-Go0GfJ7_*
zKCkUvc^mIimyG;=dJP8<WmF@?h{<mU&d*gUXwG=##qoRgv`h5__X4%7F9w0Q_Wo(a+K*+&=Ue^J(-F
lGmayG|nK$xRUd$bxI~T8ev2a4r|v9#ks!?wK*nlH(|FyC~kKr>GquK^)VDwyDL^8;4n>NU|&<_(xiI
j@b9$beK4!0|TRdkg;xkXWX1mYdxJ82N+Sg+{|a&N#m>sj1_hgf;+56!NS|mj>91u=*ff)PLe=u^u}t
hVk_u1VkB6>9a_Wi9h(5NsCfuuHgwWwoWdARDAo<#plD0vHHE6<u2Eonnv@l5@}zi-Gg5J${bsKnJU5
a`__@T!#q!g>)>1&LH5^*4f8?TBhv&r;@34p{G6xS&&TQQwu~sn+J?k9DIi**a3%ulE1jhmgd>F*tYq
`A<@lDqP<jBy=4xvlg85e)9Ty3UIncFnKUlZj28e2PR!J(&cT)rU3FU0WtC&#G$0V*^BVt>f+04S}~+
L;Y31oV^G6+i?en!IK~Pq`5ld(OT@d+RJ3Rc+7JLxLx>8&Y#G`vsB)N;ygC<v<?$E>4MHTev_bS^lcC
B#$lcK5ITY>wi#70|XQR000O8U0T0XFRk9iF984mR00419RL6TaA|NaUukZ1WpZv|Y%g|Wb1z?CX>Mt
BUtcb8d390EP69y;zVA~s;UFZq(ZrKi1Bn+8Vz@44w!p~Dbm?@6`1IBVqe7U|B;Rk_0ZcwR&IAa-N3Y
aECIw!B3z#!yz|_L3B&VKJhRonF1d<F~H2ao}TMa-r1bdgEL$}2>LCfhzA(8nhgO44HLQB+<7#9;PI^
WfePfC(7)TUk3<}-XVBc*I)FXWWv01*$6)rWBIw-Sz4{5v<7<?SiE9+}VckzrMPIC5Kp4P#oNwa=Ccg
l+@#ry2Ov*PpvQD_t++<-29q)hXwqYQ4lyM7fTyy<P_+i7VnUT&LJLd)u+C9AE&6clZd?hr9c#ANi7h
B0Ekh9DepQJQIVxSBk9k!aC)W+KC9u_&+em;Qs<XH$}qnA8|{K1vWyvVh4(p^cOW?T#c$PP)h>@6aWA
K2moDLzf>l8bIU0N008F;000{R003}la4%nJZggdGZeeUMc4KodVqtn=VR9~Td97AmZ`(E$efO^*G!&
5*TU}m-d1zOx*npq|ifk`NK+qCp5v53lq@1|J{`>AF^=ZpXG0ZPAFE8)M;o%`g-Du;8)Q5vmhgE5GP2
8!0|3rkTdtu$0{N6aB6_ac7&^D5<f@dR|lnUjzfvL20LfW(zHt*N|DvE-u2mS&P3Sk?`PPAdJy1v@B`
^M;;TieH|*%wZ8UDr$%*Vna14l6JNb((^0X~8kK>5&@?{p4CXqh-G^UJ>}cZ(a49D)rirKJ!{T{z<!!
x>dz5#%R+|90MpejQ<QFKZKCM2C3GoWVJ$gxgpyg=k&ncy|=}bDpqq!!E2RE27Uj`zA|RwdAua^0nr!
2MEkEM@`gf~-j)tV!y8QpSHo0Zg$bKiyyh0np;i20tlP@DCR$(G?77j}>cUiBu3a$6OD7?DXM^tX^Ug
ZvL|$`O=_2&UO9EigJ+qt|ex%GCYz%)gVx39I<|j|k9Sk0`A-v(PHHz$_jfvJUIzFz3XeD=fMHPP@A+
TJQKu~U-kGdwnoNPv3%&fz1XVaZ0K%~94!ksb#1Pi@jQJ=Kp(|V4y<3C_O36=s)yNNg%+yh-w0VEuY^
ss%Xc>V<sr*0j2W8YZfG<+w>;t$H78z%YZ6VpQ(BLK-bKh`74u}|{jmi&;-f|QaSkZGIEQ!BWOhDk1G
E4N#6x4d$?#PUU-GTQugbG-R}2>186D6b383vipNMci|L?Srh(f%jBO{BDQcPiBlrO{<1beTrlxl6@A
yr1(FRXMradY3J>PjFC?Pb?48;Hk3Wo)HVfk{C}<KD!5H6CDamao}w$zegmEtUA*%mxS#;gLJ$B2D?y
^;T-vU&UJ3lwwDS%3_mvlh^`Pk!jrfjK+LhvkxQdfMKHqoZNLUH?1oTtuBOWvqD&lXEPX4mDZ()`d1r
crt<|zc#K|z)qI8GMvvTXwjpQMZB;~q{=7>rYpKjUzhE7)wGDoV2RquuHMZA5NycrJPirM!Zy@mCyH7
%-JOXNcYiEPS(Ruh<;8&USQG<}O0<iU4_A>1S$P0fM#t$l!E?$&aX3^0a+0Ee{;%vo7dQsSS}ragbP_
Jq6Jc4lO{kIX>QP>py^|5zRza`%o_!CysK|Qq)mhk{}crK|VLkaOFnRS%z-Ax(vg9y)3weU1{`C5S9&
|ySv9lUkHn+Qei2gfrM#L>$Ew=`1eYR$>vX<K4Ha`n!GbQjO<~;@}<|#tK>Nfe5ZU9b$aL5=>wh$`7<
+La%nz&&a2t%lw(Vm+yF`_amKOT=I-%daDe^7HiV<1p!}(2-9efNFuumJxhi>h_FBskpD2pn%V&171d
_BMMyO5QTh)?6s~da|;~g-$GP}Y(An=I9=dIxfcoc#5gtug}`Ug-;0|XQR000O8U0T0XQ}91`vlRdU#
6|!B7ytkOaA|NaUukZ1WpZv|Y%g|Wb1!FUbS`jt&0KqP+c=W{U!MZYOv+RuQE_H(AG*^{GLG}8olR1<
cjl^Whk-~)!h|9<1Sv-~HQ)WZ8vqHuY$uhiI#ta?B7p|b=*O?S0n6<!%L|rd>$ObRBdLF8D%kO2V}Ii
JL@w>mT-a}Ap1^Zxo2&M-T>MrFRg6}7wq?a(2h^Eq@sm`=guUApGD~?fVHf2t5hLAlCwD<8(?aC%DiE
I|LCuuy`y-D}vh9|q@r1oeRl$>lV}sK?&+<MJWg!z4Y^91UiPtiYMS3AV!z5y<b_qX(xWWnB$XJ9h|6
w|+T<-EL5~`ZemVXjqq^H!^Zy%{(FLDKQjIy-Iv&8oFM+`pC%VP5;U1bycbtbl1A>L-i%dAXeT2$-B&
peUM7kkY~rGNjd$2!qt>1QjM#<aw+$U>O^uOceKJj;p@CmiNtm(fq%8fH8hjYlJ31TaSyY|+@~z&^(Y
WjfTvycvx~C|e?jCPv7DwJ3g~XMPx_d@I5bMjO3)a}oZ0dUpQi-P`c&^wsJALXTVoz}lTmgl1OmeOSY
2hM&x1>;Ze9i<SHwnD_ow{CG^y|HXgJa{Krys9(H*g|e+o>$m<7bJJk_12wU-$zp5^oQpQLZSd$jYI0
t#VAu(hX_S;PN;gjrY?q5Ee2LjEQ^hnFiQq~wCDvP!7K+^npqL&NEaJIfe3_L+fUJJ~{QPy_qP-87e7
br*efebi_v_#P{N#`CJZKGrpS)-Oxrj=j5@kCaH!HFzOU6uXK(;n8g@B1*9k3%{*fa5&Z$Zb9?tGPHv
n9_1cz!ejLbov6^FGiwhasgB`NW}oL=F6_o5#<_KbXenBHuS!ZOSE*KGHn&FF(xY*N?|@)BIwC9KtSB
1qw*k#!eoGn;D6v83*iNr79RGK4{PlkOpoWIy~9Iy34J|WyGQl&v^to$W+F-Vrf>eB4bPBSGp<{Unau
zXTN}YWH*WiR)$z2KM8hpGM^cC9kDFO-&gSa3V#Q7;g=ug*N?{Z>pS3>)*;{}$nuZx&QD2|MzL6d_-C
I~h=jupR~uh#_#76JkJ<DeY?)=r+;lC<Jf#PIEf>KSg%JCUkzSN=FhQ?m;Wzc&Fcq~5cGLrodGsKbxq
TK?4@vLs<0#2ep`WX0Bep`pQ!NPiK~j%5MX@srY&=u#he~bQk8sr1qZNpnc{Vm|2W8%armzBJ0{8w%F
_G?No~5WjY|nFvJEs^~S~9XL*l*B2+DkCKR;p-T^VzHxzuE4v<1=V7lS+YanjIg1|AbnDtrA6O2Et`~
XpCOGIrAorzW(y=?4RMq+3BgLCkori%cKZ-z6R^LNB+G&eg485(c5ProrR3HqS$1yZO_2!g-fso*a15
#AHLKAfKKreeq7HhCK*Y%gm%}XijGvF+-}PP`9QQ_x1vvANqi-e)dUSOQ3dA){<lxU@DolL_RWlUT`=
s7mKptD=)Cf+Q}p4#@wg%&SEN%;%K+C?y>}Myk|zKUS{-RTSPQyNS%fkU0Wk2y$4O7xWXDaq4@f@1`s
FATngZ|zq<jU^fX_%gpyQ;~?`9*T4ciJ1YsQVc0n?x|+$oeH0rO;NJi#a!s;H@VujxVKF~}uNFh?UFp
##97V1CPt>`fo(2jn$4EBG2M4QI=or_tuWYnO4uQ!-%@hYi<5@Pf!YM3y4rrCvl~NX(FAl$8lOC8=q&
mTcy`Dq#)IMyU|GhFKnJLLek$lqyMqRY|lxAy}n>eY<>eJ#Nc0?tYv0sG%mHv!U_vG#be-p~OpAz=Q=
s;HZg314f4PGPQWjZ|vNqXIgsKO|dYoLs&wz@Em~QHQRw}y$MwjgRU)Tqg$`(O_-(0VR4a{&fA&=WW`
~o9k65UyBWBnX7skH1R7QaH#|>aBYp3Lqm&T-V$K@o>>-$E)*<X{h~L?w0(tENul;DuRv?cN$_Py&Sm
#-}Q$D&O?D33TQID-N>S;FEj}kS3IY)%nYpY~|Ma%SoBdxxlnK?NsuW3$DQ{IBxLN1~G1+hXNfaqKOs
fhT5Ct^{c_QceB9P|$N0J%3+hwU;;WCR#)#l&Zc;0-;D*zSsh*=ihC+kI4SUQu^Q(X4X76#ztxVX>5f
*Q<a*5W{#JOXR|Y);Rr*kq#^T<&ZK`it3B=(bGXsQ!01|xak=7NEL#|EL*YTr+?FG4Kr)m2t!1bJ3y<
7h5?JH6kiK^Uc@5LYu=!%0*Sr!T$Z3?oc@OYr}bY~t${7O65|2b?_pI$noZ?_Xe{Sp_9@g7hzn8+|9C
R~Mk<J(=q6rR3G7o&-0Fo{K>+e7cfJvF{J>`8juG-y$b8>}-)go2j;onB?sa|8;xZ9wt0|jbkJ>7Sa(
stIHS8_vQ{~~w^440VZDm8ZCS<&CS22W_Xp>Wz%LHw-R-*9){3iHS=DgMt-{;AIPvrc}WC@F6+ngd;q
nD_;-~d2_Q8jKP*eql~P_yMZh=|Kly;MyZf-6~M`2k@q1P1Uea9R>4I#U=@_V);+(LaOeWAp}~v>;^_
5Cf<p_(I7BH31PdDuTeRD}v-HznxTrJk&a~@Z=f-Tj34JH)`_le>ls3`|jd&&VE6VL5>E&0|oAhOkvy
fwnL0-AjJ*g2p#hSV`=vsYWh>Ak_?g(;EgzJkD3_Z6@dkW5NylAjL581$pHr>b0l>#hw%=%8r9hitv3
aI6V4QET~l!bnxyYtrES%u_6zza$aQP)D)*YM(fD0#)a*^W2*H+2OVM~y<cDrcU^!~*gua+iiv~8cV<
074{+WI)o;IhTlV9v-o|J+TK3(z;z<pr)L6E#=z^9Z_5wt|K<r2bvxjMk)vJ&H_O_mjuiCgv1B4;6RB
nDAf&aw#ntqQt};;66ny!@3{rsDGsR1x;l%D?6v`yK!JQ~rnNm{P+Tb!oYBP3Z?>RozNkicnkSmA0VT
h^SeX%e72rzk@{lQEM|o%0_c|plqY66%3+>Q;1^ydYA_4!d6n}4bU?6T6dqe7FBXQNZ!n8+%fpNGpYM
+Pzrd0Iv1`)VNukO)o(_4eGm#}s{Pnr+izqR?6zymwVK<YW5f4?P+O859OL{W@eIv6VhLa}!%zo#1*(
BboE!wf!VkS5Co~ZUY+eHlh{m_t2!L(i$qhdMy*-x+C27p)%-1G_<_abbYzS&R%o+v1BKGkkVqZ#TeE
dk$(@%(fY&ylse*8E9{WNR3F1~F+9<b+nmYS;ZY_#QlVuAwFz!79wTG^n!DEC!0acy^3z!Q_SS}xHTa
#T3Ias5N<Fx4F!y%!8<;_f<Z>kR&a1V9fD{Xis07zl=IQK{tO?twd;=#_PVqgk>S70{_&Yg_Iq$>ApQ
oxpSM<ivGy36-OMHl!jnHYtUH4Iq#pYU0M}%d#b=BK0O9E6!g(KSsRmVs#sxXn>QGmH`J>n9{!m;WU=
OyMy-2tWH0<akoiIIeru~tTt7(%d?%xi^CCBFcN`zHA2MXOHtxPs>+<g4_>rl5F}u>a*yVpv{9=9fWo
PUaJD(@ub^tt-Zi8RL+OA_1FVMg3QZ_}hk150TP|;?S_4~3iPWJ!fpH1OU(*6s&P*w1(p-xp;|`&b!@
3t5U!iw|%{5Uw@!V<@Yyl;UK$`0O3~d7Ft3!!WHDCa-A*UU4V0iH5cBYj`=(v0Dg^Y<5mXVtHogF<?M
-y$qakiD}XsHic2^7QU=EHHvG@=|d-QJLux}D|PcIilfijiO}?F?PZGK}Wk;-2pjy(;nr6V%Li6`4-!
j>mUl{;@O3lMPSTq8YD%;W4(wm=-c2V1a1{PJ%&Wjkey@>{@s)PcKehhZLl{fx!Lrqiw!BeD1a4JxSf
R`9{r}H*-JtLog7Bnp{dJ|BKSiXgHnHSj)Yzq2D)%D)p2(&L1UxIHWW}Ozm4P73^>d$R-1Qf<UNDQ-P
Ia4nsP1W%Q|E;8J@xf6NvOnn9gcCDEa+t)++R1z+J+DV?}Pb{*zegsHu3(-vcQQ(<q(8R&|6;Upi8A(
H7T^Su**aLDL~>Y+k~pe$ykbEb2%fUlR{K=IW)+5arqljeS`62O9UlPjV1V_uocKhx=Nr4)rXsfmfCK
@RwP+(Qm~yM2@xXaqxOVuB3H6n1}&**LEmgxFNOn-L$ge*l4}6L$R9Uc|^@|6)q-;VA?3Fc5|p67Vv?
V#MW7gX6!pdOG#8sfxB#FpIND%}nPhb#8S!-w6>bR_=&2ZrAd_R%IIDF59XcW=bi%06rI{UY)HRg=;1
|Zq4E2r(u*kZ}DS_nO)~YFQ+EQvsfnCa-I&id_=p|{|+Uw_eD3mgP$hWxJ^Pj>u>rXvobq3tr14<TXD
>AUCvq}rXXgQE6PP1*MkMI%3HS0P^Vtl0qolIv|VF!^-XjI(#?w^_nqdT5KbFdELxQ&4Pz=|u`JiV2b
PK1nLUK=?g(Tz8pNHqot%%`6X0bRT59&aOCcbQF+8xvSDW^17bRn8Ca5Yw)sx<=OCLVzW?jBP-PC@fZ
5*1k{@u!iAI~mxKvSp<qN2gKy+EnI`MCFKM=$ImCKbSHrOy)AfVQep+DZOt;cj@}Mz{6Epx=g;Omr5c
uDJHlF`>#q6k1|nr|IlZyJeB{=u;gLtvs9Pa^~qIyzIx>(8~dfc>4x=)8)V$XW&75O0yp5@2;rZ;=1$
Xi}tz4d=et=l&Jl#e0(toZom_hE{K^%Cq~_yAjMTgCoY+j>jTX@P$HRwKL+@>&Ehf<b(}{_D0eY0L|D
Hz>!?s2W~uO4(AOfl9?*8X18#YvEM3VpA{d<m3$(c6`9IBwF9?N(jFKa|Ci3bJx`r3fCqZAxXWihN^7
#RKDRX5rY!QWl=3EoH1arj5Bp2@q3Xdo3?;T8N!e9iRvMx4L9T|Eb>T@8s<B-c%{Ojpts&{=)#k`$fF
BM~d0c8j}wt`1s93RO58y%Jcmw_1vGL%~mCOIDpb-xa@3`!<VOtWIc^Z1(zXvKrM5x%c861NnSQLgA<
*TB&X`1jUW{NHCk+4RJUB-!M_MH*!#p3D<&w(|^&Myl_Cb6qj6BXGb><S;4a%-c!;lV;lVl(~yio0Z*
P1WSdkE9|hydrYxV-$8?_!YS-23x|wz_``<W=ClP(8_)4l?Lz}RTYYoV@#e6|orUAtm`<m#L(^QW#pf
N0ld-N>LGb8`Z0q&^$HNm;nL{NbIze4Ub|T_Vk(83+Mi|Kr6P3#+H83z`&^Ku;KKGPCbuqF>tZLC)Q8
toBkf|M_NrfUN@?g#4Ps^#Xb|q+V37uBUT<}i~30^dM))nFL<?*${)+)<G_TH#1p5vE0do0t|ysggno
<AM#eh-yD$<jS0^Q&VVxB&81H;8+&!lsWbW%>b7XFS4<Q;rR|sMO_qmWVY^D37h!qenpQ(IbLH1z6a5
GqHXgu;*-5Vi6ES9RT8>)q37)qf-{{3HO<E!o5M~Dbk^$6?2Z1!yJ-W<a0K|9MY_yzG7BeqYj<#13G|
TowO$bqm2CVoZWKVzFyT!YK&2VIaR{dRH{Hff6BIa#9bd%N3Lrd_V2Sd%nY^#{$ZPnUc0THjKleJVa*
$aL28%jV*;QC1^v&J4Ltv=<-;Evi%F|dZkbilBTy%pyqf7ns9TDv=6GZ7UEMr}9W&sto0R~LP)P}tB|
cz{NydRbqC=(WtXyvlulh2icy-4a*4$zWz=Eqn`F$f=dB82VqU~1|WHy~{CEAj4(CYV=@?M<b5q4M)o
*b$!p|mDtE>8vT!B@S<EG5n(;0hQm9m}YqU1(2-R<|+?+ptFi0ot~m<;0X()@orUMM4A8oN(jfj^;=9
=EKqKsCUlQ0KmH)x~kmMG_Q`Yp3bhm_gswj&K}{K02^h}3~XEGxxT%m7d4DgoEmi(pWOT4!wJR?jUx~
4F$d|MGcbpswLCc5-%GdS$8PoQ__+jcvY*oNTo*!v&dSvRzeBM3!DEkm4vi80UiWK15SoT~I6%Z9V97
q`?m%<vPg|Gg?s0U#i|X%J*Kb7PgS*)%2Z0t)*01B0>b>l(`_@-6D$beAkA8Uv26OkQyAl6k0Hr;BJ>
BLR)IrVy@UJRX-{zP#nk;l9?;$vZFv~bgMpp!3o+vbXVXKss%)nPco0L78O(Y!}xOw)9M7MJj#8b_=(
Xx7pJ_{E9Wt)oFS{762*9Ou5iOsEc&^|FqT<e*n;!EY5g|wVgy*%6c*G#5<HHvNEN|3q7>GT2mR2pm0
Fg<}ALEw!$B6#2HqRw2ZXLkv!y<LR&EqGa&6KxF;>J;Q!Cz$PB*#QaGH$gF+E6OE?r^;O8!<%H!Hkm3
Y%}aL*al&+=P`kn-?cN-3cmWRLNN0H^o@TSh*LY%J2%TfYC+Fv{^$$9=A@Q^`9iFR5-DLSE>v4^1)>r
Jzt%O&ycwH{X0sFC}qjwawa@z(VSVak?7;n(B*8&698;w~&7qRTO#!Mn#LEwGE^H>?bPdkdQ6&0_`<z
ToBv&3_J7?U7~;5!%%OBq;GT$XF6sjmP|+JYgL2O|KxYfwFmmDV%;4GVtu=JV8CeMXMYj{p3Z|9bMoM
LxLB2`sw+fuifSn+YI&ksl@yV{p1Vt8W<V7^w?~kU${P*u-sgv9P61GL=}y3>66GhT>El=W@=bcs`$W
BQb}8XP^_!#B?fd$R;j2WFEKfyJM926x*Vx5!rEIz*o=7nyV``Nwa1`f9y`A@rE`x+$AN2*?QHetiJc
y8^ctN8?AMWsheHS>%P}|(&mD8cUHdXQuml&*Slj_(b=GJ8*jKf<RRwQ7rzLlH@C(d6r*jMyUlu*gVC
<#CtV^%2AV6UILNr&hy3`2E|Z3o23lZgT;%>Z=(R@;;Tjm%j0Gcmx1~J4cJ#JA?xAywmF=bj2QWbsKe
arQiJ1mm4_zWQ<Uv{bFky|q?zk>t=ZWmpbJuPfHBEoZ@uIr|$Wi5r?***x!lM@9YhU(dzzG_*wz5snl
4@8gc-V`d;rVcAaVNsjjBKGCI)-0l;7a$RlQ0}+oBiB@hN#J{hzLKet0@!<_LK>~B6_L+3`p-;Mtv@z
Yj5>6Sd{ZvfN|SO4NxCa)&cyU$SIX&|4>J_(CS$ju+}$@kyI5z_AafD!M(RI-@3<Zz9>j*^fb?`;^Ik
p0)V-5*9Gsy+?p#ihc9^?hx<s8nbOGwpMYKiu62U%Hz^a6PU#Uuz_XxWFexWBv3N@VISiZU(zF5e5J*
C69yE_QJ3;0M|DZ}P))MPHK46pa=>GsvO9KQH0000809{(YR8iOAZT1BK0Cp4r03HAU0B~t=FJEbHbY
*gGVQepUV{<QUWpZP6a%o{~E^v9xSlzGNG!%dDUttAJB+wfT#8XAl;0gp1Y|}RJa(899$!X(}*qQCLs
}TP?$96vKHod)!NsyP;&N;{D<99wB-n3E~Qb@7oyOt>pYQg<pEq6OEcEeKY#a79Nm}85(q~HCOYqKOT
TEnGa^^&~l+8P#~vgK_~xiFycRSq8taAbPm{ehLYvT2wom*f|r4XbNr34T;csyPvz;kC{iu8Tp$&%7)
_ynzp>M9Fnqvm<SpsV;NtZqq7RfF9Lo*dIU(ugGP-PSqoaJ%JiYac_=cU+8=fN~0<0SEFP-Fs2KF&nw
t_hv}tT|L$pTJ+0r{a#7OZ98~xn6ox7(4YdbS1+8>TPmL!o7ujNALk5bhhuGyiFu%IJlv2SOpcJVVMa
|Is-#`_e;;c?%1+tZsX~|JiQtcAAF1Z@E@?p=ZG3*w#6yW!DQ9%P5cfG~-K|x<`c@4=j+Nz9cXSVdop
4QdrjzO>#HvvDIW`CafHw~CdmR@z(67&S!Fb(LsJ!NXAQ~a|c+Ng}&eCKd{hl~5wc!&biDM9X#?tU@K
*@7u5D&R0#rlH;<{6HHgZ%Ggrs|cF*OzA_u3d2tjCL5`_Ij#u8$6I05d5*3OHQCc1-RROlSdQT6U!>V
c?op6)v6YjO&TY3CBAdL`jy%y%G%*r?1Hak_m5(=q)8iLm!ll;yY<fRw!?%-_<l8lQx{8EsYqmqDxVm
xYyqD+sy+uxPbMwCAV3Oq|4C+YSdQHBX5ofs{;`#al51#1hAU;#WBNzxSO4xL}B#V%dt4<8%B@Js$+G
mX86tZheX6)(<C*GmRqbhqqV5C<p{Y>Bqa9k2(Ssc^iP_FHnVI)WF>jOvdryq^?S!iPg@!ba<Ds^tbl
)sZ)I7BVI#eMBr+Qe5y;NX!nY+(5-cDQxxmu?+k!Kh;#O3#-oU}YNUlFbomFll1-(>7-45Z2X*PHR5C
E3jU~Z0N0u$QDE>895J0MwsrUQd<*aoq{6|iW^7+$^e$GpOW;&Yu7KAu?wEd*Vr+JX6nvEhWMPmP8^u
BMIlXYWmlI(NYe*;>JTnWm_1S*ea%?8y5S*;avw^TqA4BJFi02hncTcjE}=6Lb%y>y_Hx8+fL1U6lcM
!ZfxD#b>bke#K2+lqoBw#zpSkWn)BO}Q(tsUW(xOJbS{82HnwlW~PPQVQ%_|&zF4mj7L|5|Qac2#2xs
eZvaUWL}OG>pVWoOnuF@(v<YxjmqQ6JZDR0ro}Y0x()O*v}J+cau6R%6OFwd6IOfSaO0Sqx2YVld4)n
$rQmrFVbMH4pE(9i$%R-y})K|F8T>rh*{TZkz?AsF>IR)*dp5C!%XMfJnxqX2K2*VDorZGUl%WF{ySv
q*y?ZLHo93purYzVErcw`0GCjX&;4CL#~DbX9q-l$ntN(GDU%7-7tL1y%bV0UHM3mZ=T*DnPLUr14bD
Yd|)LMyunaf)9^xdB~H|e{OC9dS;GG%P|lJE0)<&>jpK&$l48JEUzvhpZQK58ykEKr-NkGpWgP|W`})
9+7zM36ypGtA^;a-WN+~|K*F0=#q04)Hoj<Oi2``N}f?z|nb>sqyA|0>d$rc^kN?#uFFhTko9&uMX)X
ZLl_h1Qzn&4jLr=o0ovPI8{3}m2du`XO<4t4s>T{UCMcsg_PuENn$*$#LPwR3nykb1b9+i7H&3b|$*o
sK%46!TEmfdlE?<s_ObM=Vb)*%^u-d;gx5cC|JQCEknpXMjRNv`}}g9c=SCd4s6Pk+^y4FJ~z3U!IQD
wYW#IKObUeE64C$DN2sy!NO!8DX2H3z`D0i6yq9_b21!t>6YRATv8mI=8iiXtf#M2vs1IX>YY0yDaIk
X1ndJ1_X&!ZZA{5dl%VYGd-yJtoD0}M!8#3=3OTGGwnxp`rk*!!&b`@Oq;0J@HS+AU+bl*R&VFx5DIr
zka!lpQ=Wp^>y%kAjKQ!4dVG4F!qbJhwHjyp<22e`_1QY-O00;nGTEA4pRG_C|4gdhgEdT%?0001RX>
c!JX>N37a&BR4FLq;dFLQNbc4cyNX>V>WaCzlgdvDvw5&vJGVoM`1d65{|@g=qp=b8%=oPpe38~d&;9
F<;^D~V^4%iAR-3q`+sXZArZA9m6^6h+Y>fTexR&dko^H?vCfl8cIDe7#PK^(56_xwM}Io2&%SNwqIw
o|w@OsjQ~t$FfR!L9;2js>_T`^vW_V!ze8(CSWS8t2C2gp32zn^(O@WeU~N)E3VjmHC5k}RF)atM<uN
`dL)%m%nQjgrm4}mO1G?;OAA@iETgwDpQJ*M1C6wbXkBe0<RvOtmGO8w2_9xm*0-hLF_Y3V_?G86Es{
54EvF=>cMSMYBV$Ciu?)9NNKgcDTM3?Z<$MFYTofy=`TNLnUa=o|^`6&7@=gdY?8H`UQ|j+OYm#p@Nj
(Nfp(GQ$D<;Ufy|i%6st;<+kD`L+EQ(-NB)3I$pJ!1mvPdvkE?5YHlxfENLl`{w{OiAa%cp^N80gi4Z
3ipGAqt;X6-#C?51T$E&XyEJQ>TpY{UpDFi4;Y7aOW6*!g~e7ul?|=;MFty<bgz!IHPb&m-VetxZl-M
uuy734FEL{4)Kg>2|E@xgMyVjvcvI)#do}}^pu3JIg>EqBax?4ZoH|Y_jFTLrTbahFG$yXT!8?{E|U7
AVmW8kh9{aAwjy%F>nw?Al0<N&O8!!?ReJBo8CaZ9HiE+oA}bM)*=uskd8Vb)yjQg-$d#y>IR;#zO5@
%+U>4CWl}z0Y1#9-<LrW8V_!_<}2ZXP^nedR2?eY;Zki5NI%{jOlMH_C<fWIwu&-0qkAN5JqhJlCOr+
J+dON*?yAmG^q6)6e$2^c#iYjFOeIbxLP0Rhiq3sQm40vU8x3Fnj*XitX5i9@ztE8}ydHV2=R`J@>|E
>L?@v>y;IB546}G2GGY&bMp?t#m3Ztq3S0v<6r33OC{Y?mA<Y@_Mm^L$8;ENem@vQ8SdO;2=dI8Nrh=
2G=&yWGo>NzL3(SPdY?1+A`naC+I9<Kq6%_TA|z^7Y5$&7oHZrmfG0}hHX}RL0?{!(e7sVU{ca=DF;K
b56JtAzkdI2VZ4CsP%cq?^PmbQebK-%w5erqalkt=8lf>_RMEj?t7Hf!eP(f#oS(ObIye=~oI&i?$3U
7<^8LUIHdv`?*_BU;_sm1-B;7J))`G)MnCdD$Gb%INz{c8dA$YN<<Swl?n*ZNrG!-c+X7ZKdMxs4}f=
DG8+^4)tOOjR{5{?^yOZxU}tLva2C&0U#Wse0syd0g0BXB^Kp8bZFiX3`Y#f_<nzv_!xr6P$!7}siEf
3)C3g|HTjsISZAc+|Ptz>R`e2$3cXV+`L(r5<F7U{DabG7M62a?3!2U=9g>LDg+jii;a+vso>f_H+;n
zT)y77YX4yl@r7$j3#&qW;6Ne<A-pRH!ut>I2x#jIj4L52f#i1f-_@U99GDDjjV%2Jt`)nAtRu8$;lm
K<+u{kV#u<4{dEbDBM8T?*8ndglH-YX?<i0++dgMY#>v~$lnr$freiKWL$QF&F_8nZ;T7axE3Lf<x&n
}=^6?hqE^5wX6|KX?vu7|1dE9j+6`p{*DPDkx@P5FfTwM*=hk?MggI+A~^if_f9$@^?Fz2ZU@y87{M#
&?rJcbt()NQarE08g`MPHNF^qh$n)h}Dub?|g60W1+zowRTlbR!$;!k*rZqs?ye^c?X@;}+hu+0voYF
#8!gcAeMCw;Wh+yX~|1$YQxKLP!VXq5ub$0DE>DCUhc^ycRLTTm=3|O~Pk!#l?P#>2sqp4hP!&j?@s=
3x^&Ou!jP0fQkpVtWt;_lx%61CIqUVUx1uSSgoIPk*=d==lKwL?KS|<G{hMcV-MjY&{Fj%QMIU@x4^>
Skd|yevA289yN8SckiW1))R>@HMnH@Noq_tAoNY3uLZ5qx-#I}qgz8{~6e<!!10{dj!<xb>GaRhdMO%
ni2R8VFdHm<SRgegEs&1%DQz6pk>d6yHe8gFa!phz_L4W{&#+qG#$^vgXy0mlO!zICBM9>rf&`3c$>4
w7S5tKH(PaXZx*b#JfZ|@6EYy;mTjyYiC0oNSG8Bq8;nPa3O!0uya)4y&6To~uT!5+UBDx;P6VR&;Hp
M~O}v<DzKj`e&HjTyiKE4qsS`I6NL;G`7=##SNbIln!UWfBqs!ilCDC$G=RQTUQ1oN3s+u~7KXoOGz1
YBE9}aFA;?Fw()?ARsR6B*jxNK=?cuKYL*OXx>kthAWIipfo?Hr4M%;Drl0W1p}kdRB*ueJ{6zt=kce
)3xcjUBrLPEuIEemk9q+cBY-k(G&wvy97*2JuIF7m4`!)yA()k)T%Roi?fsYnEZZ3N;1-jBye4M~4dT
KjKmnlVT-2EIUVU?)XMKGD>Wk3|d!3_DGAiPYk3>exKecaYI@(=-rdiFD)%z>&Tbg8hq5)<Fkqb#K$U
pGUAH+X<#idq}A|9><uS@?ZXf(@8E>jf;0k1u%xxCq^^_QdmoK{z;;x{<17H+6J*$Y9H*pFqDffJ0Z!
PW$r0)?VbV#;vf0hCu+)YJ^xc?yOtNeTiY5E!9%%VG*hhumOkf~frlx85?OEowjtYl>MJQj@CR+RQP`
O_&nFZLw}Bn67sK_rTHg7SbN#LIr<o03=Q)mgGDcW31t#HnkJvue{Xh%R(w}Ez5s1G(rlp7vTk%ObKc
N@B(_;D;9NSV_Ibd@ZMGd^<QfS(Qhaq7_&)1pc&iE9nZnn9_kW%d9xY%NShdz<B3yl_%4!F0-8F1Pr+
gySf*A)D9t%G?!F|&b{w+TFST9?Bg2iRi=p>F*2Ea|v7sY>kw^79!L4f{huz?&Q{*r&4qeMuFw$g%DO
Lw=TEMwQ-~ZbVh72BYX1#Jgh91<Rk3b0ZHi2#NC`}?TJ8JNK0`_OR7$YUqNGsR#yf@j7?j_z?o$GvQV
u>_9sjkOu6&OC1wM|-B16KeHMZRR&N>xGbyU9WwY}BY2=>jZWYPmbcL0Es$`2+7X4pu;Z!r{K&NP7(j
x=)j{{1&_#KG{GLQ>e=|IA@>|7_?E>WZAeDh<6=IHy9poZov0bm<XMj%aX+qP_PK987dI9hgx^bF`_k
q!J9B#Nil8hS%(rK?;yVINriY3t62-;0e#EnHp8wyRO{bNIcB0UC#Ypg!Z2JeEfQ)sn?^!&+d*pqDvv
mHl_fY(wjtZGzdzRuLcL>mJ#9kBHRT<M-afuGDs5;jv|TR98?6e}kc1?Jxd7>5KT=xamWtbN>h-E_Zu
|hQF70m6hhPFg?A_dNqjc4_!@4eX7(*x`7X<K!=`}3K#j4qCB4i`wc!TbMyt}74%4PktYbii$+HiRk9
?iq&#1}`WC&y>Ur$J{a!Dg*`=}O3Zc1w=GCdc!mvne?`Ssc$7&(9$1k^9pZ(TkHAE#b&nLd7mEj$VfI
aQ@h-FT<k~JoW37<D=*Ehfn>U3UYjkr=Cv9{B&`0wm5q3oLa^+fWY<rY+clkN_ia4XO~%ecL^xOHy@t
q@yAZzo6}L|=Zlk*#n&&K)AKYIT=G>l1ECYXlP|*KhL}0ryqTF6Sj&^wUx?i|^f)*5W2eVVdr;I3bNC
=%cd9M47VFjytnP9a^s|i$+P>2ZZ5cG5t`X4psF20dR3L$iP3<ZyU0MPm`j`r1zBlu5gRNdd2VD<Pta
g~F<wyCis)$s~a1V2eACt#hi2qrM%~1EeHh>`}{<q_o^OX2I1K7oCjLKjK6t<AAGpvaB5N=pO0C!?1r
p0tr=c>eHmtC4=wk7}n6EN{bqo3+rG}?dP_z9AwRhwQtMH+NVQ`K1vd+RS&igBwgd%}vU7*pcQ6t5-R
zR%kH987yu60R7+f)uM1tXEXpPAgqPjX!<#<#L?b5!OVWL0;}*qo}*bCEGi9aAL2~>{gPk_l!2+ThFn
Tr+)KNU<+*>NU1T${#E&^j5MxvZ(3Dej!9o_80gMY#QF{MR~qB}se(bFH;ylFcyHFApnx`^S);wyhVW
3Z83n?_?t|`(*xzmRhA|q)o8DkuLXFQxolnJ3a5KXK!R8O}z6LyAR8pISRDTV>5869g(iq(BoBC{4@M
7lTVa+qTM`P~<OgrwxpE+dr@TBht&VpBvl25VxSC0k#Vx8RX(O_tuRijpoS+U2L=agGm<@GGPAF$n&|
7~;F)MZgMNLn8IdQg0(D~Aqb;<Skylw4i?EhLvpGs+xc0<t$YVS(J1-!VxpfBs?GeFjl}(f-oQ52k8E
Udu|~?Q90d8M6*6aNn%Ju7^Vi%@^O7@R?ObPSx8m?Fia5Gp4#W{k2Yo8yyh`0ds^V*ukjOd+zXD?LDX
*TnoxF@;YQ#xDLt3@7{fQ_7+U^$4l~ZiVrf{fS^RczB9gTs0W|p`SA&2oV1jx`|B1#>VTJ88|D`o&Cd
w%*;|vc>q7KzfF)cowWXtBELA04F$lQ$B#P2mNlYRIB2F66w(5i4>f)~8yCMiXsl%~0uo?eoN>0Zi6`
Jipi{9|n&bAIPW~u@*D%j5NgyK#GuO5`0-zj2Gzy{Za`-?r4>K6Nv`vv-(qBv4w<972iNA+vBhFDl}J
K=bcc`?F#-)&WSZ!zp)_{8qq6Zu4irYExZvV(1me!s&W)17dCd+DPBoFv)7y^WmY)j64WFJqO_HG=Wk
46L42ZCD&OUhL9#O`IqC752RIgUg=W&Cm3v19IJwCN_<w#bBrv=N{DCckmfaqK?K?G^jJITuza$1HJ#
7t!>1xzD#@iVDEoNQ#xb+7c`|0{?BUaw<u<UKQ<O@4RD1Czs;$^<X=!r0|XQR000O8U0T0XM!VRugct
w-8(9DVBLDyZaA|NaUukZ1WpZv|Y%g|Wb1!yfa&u{KZewq5baHQOE^v9xJZo><IFjG}E4VUp(|u{no7
n^QU`)>@>m)nD&1MGU%q$LGLsm;{H`i*hBT9C9g8cWZDv}~8QSEphi)$dU9%QjtFIE+cN|NN8ye=!QS
YB1^r}GOoyW@=#vSx*>+eTJ%rn=ouHf@q5M@M3dm#mUEH=@3=w^G?Fwdq<>^>_RJMb}i7Sf#tXQT%A#
$SrI4I{?AV``HnL-@E_){#ADV&8zeOdGq#f3wrdT-s_8(qG<Kio0d2Es^Z>VD;s_Htx%@b-}4;~pl`n
0wJ@i=(s%E=o$dW@zcW`q*3e>cG(Xbl?Zht4L=C{9TUt~iRRFFA;#ia~^!*!bv(5`1>&HJ7oQCdu{WU
Mo<#r2HU$8f|YJu)KHh9%EvWbB}f~s^YR1wnZ8&Q_Le#bwU`R3|2+vV*h;~#(qN<UoX#cj9CN@2)T3b
m{9JvG!%HlpMiaL2p5%d5^1MJPZ-BMAg|aGGt~aE{cP#8`E!T_X#wREW2k{fp+t;8+0k%(d1J*Rt8>Z
C2>US>Cta=C|BFJ~%$isUP`<w>Za46&t?gAja!Z)XoU>F-Q*zQ^oFc=!)WBb_Fltl6}8#H=q=MO8-06
ZB37N-@W|qjQzm3@{Y6XA>3<rzu`428%eTgRS9S3ApTiHj3|Xc=jiAt%aBMJTe8dKu29JpJVPbq4Lma
1n8GZ-rDwA&tMe_-G7#n$UAuWxuO+l2vA?vcaH-nnYQchA1Y7bovK`1ZLm+1iUd-9a*K8$ar3r<m0RR
5L+peiu+jN}4)Y}bb*aZ-hw~AHbmb0Aw_`|np&`UD`@Cms>qs_I{t!*Qr*jrh1JuC^H9`bcwfgSN4*!
DFLXw$a4WWngK!i%-2IQ@m^SL`VR3Z^7<)Jd61lVriGtl{rF(ZHLU@SB-&b`tN19t*g=GglzC|KdfP^
~72Ln^&MIXCZB2!Z?*9q9r_tlM+Y>1S0{-$sT*iq(|B!f-YEsIIOTIG?Oi-Zm7}hUbGvQ*LzlTUV<Fs
i(SLl;scxU^d@D=jcA`H^VC2Kr-Be?UCmXI?|3=4Z;8brNBPZ7=J$oE`nM@yS%HC^B`3&*ESVdMzK4e
E<fEO$r{{2a_vskGEk6!neoA`L(A4!r;yrtcfc`_jfgZBiFF)!#=;zA`G&byB3$QC>Fk9J=)JWN8sEH
XNg}0jhl`P0i_v|-s>0a|R;C9H}*Dw~*6aN{-H$#4*7{XzzJySeyiVf<2x1*LQx3Gq`d`s4WKwVo*u2
WxVa3ZXgJ(CD#!*Oi^!vrs`dz7zJU*b?Et?~w)LG`>o3kDKd<aLdx0%o$S%TNf8iJ}1v-9R?tCbL+Rx
zd;P@_qwzWHpU9Txw>v<=ip5%2hiF%x4t5lPX2BqyP#f$bst{!@OPlWeD7jsb}{O{smI9$<aXqWkMcF
t#(K*xgN3%wNG~K01OfdS)32#APw4S+n(O%O%07_!8;=Qx$LTv=tfi@LL&px>jHbC*sN^?V2y5GG6n~
J85o$phu~_SEJn=&PKK}N!Cm8I>&U9D<%R-QAeCmla4lGb(IXJ%fdvDyjemQldO8WK-cbR(RJ1O){H<
(Xqr8%fHG5@UGBel?8jd^slviS+0~(JEWL30THdDM>FPL2yJp5s)hlO~a_AQ}}BNBE)4+W$Y{`ZEz(^
dowe4t#fYB0j819e7M9S!-3+VMiHMS)9^Adely(P+>D_$)!l`UL<wXg=uoOzKh0ib8&94bGRAV$ghzj
@povtx)Va3=QI=kd<P)?ON1QX932P3FhjA<*vvG_!+t0m&s2$+&I_KMsl_AB;YQ-gt{i+{5Cl`hh9t1
!3=wll@8qrOJDr?>uQK85In#VmmqrOD=nehyFkVqM0n%(@$t{WVNzsA=&55-3|F!C`i{M%5H@;^S4W}
j1#jI=*a)zPxA1@X*b)Zb*~_rOssU-*7&jv71bN~DYTFn^3SA>jR8snN@|9B!_A$UBCGX%2(OiDCX#b
)4^tBPn=U@^+72AD3CQKAYy>mlGR&GP&o(xeETi-K42S&)ds?E$ON5i>Tkd6l6e<1B0KAr@}Mb%sQ15
;q)BAj7|9^-`cXo2%a(GucGGCUwW?Ib*s7;50sGo}a$)YIjFB<Sd`a>Wspo+@0-kD{GCSsYT%Jv3A^(
d>lm0IrCnrFWEd)^Y{125Y5sn%m3Nr@3e5C|IcZy;%TkI6zn=PF9mR|Nfp+XjI7E-dc*HYiJ1;#uhKw
s%wn_2mk#Zhe#c=Lt}N=`k*&JF9D8Rh3<xrS5%;Bs>nHGk&t-{&t@zKd~?h1PldYB5wAuSpxl6sYxZZ
9&AB93db9$7?0x*?MT#VyiBcO39w1<$(C!BRU;W(RAGOx;p1P}(tH?^!i$^H0$Dl@t4#dz~+3<ceqB*
R}l&d1r-Q|stonnL3m<LI_e9jE|>8`X>T!E~#;Hn^*cwG`osTt7o3Wh$zJeUn&>d(d|z6Msy=V4FqwC
_HjvWl200@OS+gt@fw0zDcDm#x`gI7%U@*?e*|<C70Zi%#Xzpk^I;;)!{N5x-t@4Ek4-R^J8u2M0B6&
fL4uIvyH4v@r&f<++{3i0wfN!?SRW5l>@difYnnib%Jyew$q7ZQIPCGiV4>FPVo}4nmFOTnBk}a7r3H
!88hhNL^yd2cak64~=b!RTS9`rEx%};N7L|ie!iD**u1A$yXiVY8BYzHVlQ&9KJfI)Kj#p2Q&>cTw@C
6I;V69{gPM1DG>T@RK5HWY8glmg|>S5Agd6%A_w#?;t7mARBh#P4mkxzN>Ct33q#&wo{^Gk6vw-TxTR
I%M%-c2(ngQ*r2-RWR_vX{whH3C9n-J34#OoG;y21;EdBoEJ-8|8oXj|s_hh~Y6vD?JT5eHy{D4fo<R
BhfQFBcx2%XV>qkI{;auKJGrORH%D0JE5bQR9-XsED$uc*u7{Ac_fv-6FVid$b0sg0MkHF2_)s`VJjE
(CZMlml=C^*|wMjZCl&XcfD+@gIjZ5p01=K4CftGe;m$qE#LYok;*=gIHh?$^ix9s);5y`JKj=kfS%?
w(bB}ZFem+B$4uz8d^cZNP#Pk9K0D$(#^+-E4|L}b>_>~Hvcg5sk~sfe7~%CJ+jCF2V>9<D7i^$YdzO
Dznhi=FHkDtiuy~{(M!Syl(6g9Sh>bjo6hD8NES86|4u5Iv^AxxD|wG@*aIFFU~jf8j*ei;(Al}WGtU
POaM6gH!OZa1tLYz*c!iIS$s0j!Gh0Zo;#q%HJNKd=ik*AzY46SG%^&i((=<gZWM+8W@267kp}rH1tT
A{bx0jxir$*UjoDuvTY}w7s4nkKeV5tFdV8}s;d?-iooT#|v?M9Zp;Al&d<z-3xHMobQw>7kzqqjl&&
6>gH)r8dCZ#bDav@6KY*glDu5QDLS1we}26BBEKFsHA#Vlc%=TY#O?`-pkCp%X*Mh?`!?>`bgsrVt%A
t-=^(woX1;ALr9qGCx2t)HHu{MAPYj_Yu0p6R8Kg=P*b;>y)m)_n>3Zo%A*ZJWz*rAk1nO=^UZh15%^
?2)DIoqhl*HJ4`4vju=5QVS)sGgbj`Ls+6~$lsum6$WV=_LC)g!AbXp_pIu~9k*&%{%(I8wPgUad7^O
-|d0$sDFWnYM55(j(s(t8PdOoS=Xila#9<wvqcY8;O>op0NI1Gk>6<Aupl-P<YZ>)5#Wd#Zb(>goyMr
G`y=Xmxzl*AabO&M%aPB2#QZt8HxFxRT}kiGab;nTE{vk+tcvmVH|3{TzuYLM(Qg6m@y(G7>6?WygE*
Do+E<Mw)+cXD&xBDd&K3gy)9rZ4rM`6ypUJG!JAU>aLdM08`6dvwAdNdQc!00MDj>ocros~(pOlYM<m
mM)L(5HNP$@3c<4EKM#HzHi@bVVy-}xZbgH9v1GY+PxYg0C)q%t?b&tzSRO+tM(DArC;)a(-xFz08bv
_gUy2>P~Q<Mu)c-I&LRYM6O1FSZXU_1`+Tp0I*)}N3FDhma-Dp(wKV+%4I(`xM2M@v9>9vC#lwLijLi
TL@j&!K>tY4YjE0A<R<X%3knti5J+*v|84^p>1#XY+#LlyMXmM(7D2v==6LF0=xCZFrmT7Z8O2|56tB
wBDzS(E*mk~gc1b;{JfIQ@0!#>0OYt_K(@ryUg3`re!c3})t*g^JslJFVm6A6cxk8lg^=co_%`oQv)l
2zAg4@xm|>2%t;-z4Wd7Yf6=^rtT|+76nQ4SH8Is<JB1{`pT>!b<MhU4K|=3n6(fDz7d=?JCjIE3(3)
fCnG?{-%fA9HS|m=8XD3<ecc_cSe<b9Y6{NR=>5iQ!Z3?Qs_kzpHaj%Vava#e7<!jjq~y258r~ft}y`
pr7S~l@^QOFzcSvA%anQB>o6e@SzWLQSR9ahJ5hv<wG;wS9w1}d__A*)62;tv=%&_W5WNg-ADX{h)L@
tFhR{W~>Nhni6WmF7(ufjQUa1{goT6v@`l(_;5Ux?MUf&6fhwem9U{6kfSURdjlAfGk;CL^a(kiP5O|
={xM@mdKvb)*X8aP-5Ut^MqqB6VT&P`e2-$XmAuTfor#SUhO#fUL%+bQ&3^Suo#s5Eh4%D}+PtT@c<E
Edd8U_L(_wAr58-s1lc=>|G><eOOKAe{(;S5N#0f^VxkA1U%ioJRr=uRK4@Njq*STWXrVQNme2?op)E
BE0BnN43f9eaD;qf~}kUMi<F=`)N%@rYkI|fh9b7n)DkET4_QDnH;8{Fci?0J);a(av>WW_2VC!PpB<
9=u3qHWHuPkRf&~Py`vBU<qUg$1seGE)2~1)T3N{I>$B6-ub}7Gi&$66FQ~ivDORgO%k3UnbqY^T|Gs
~*+fkT7S4pae2&audcXw<{k%xvLBsOmE(}i9GW<a<Fdp5s(=C-*kH;|9nPFH(akAG;+ZCee~Uq|kIhr
)8{d4e1oC+IcfbthfpWw3ir*bTFjIze(5$wLyKN5%DHcK5tPl^~u|gjh4a-L-q?lgzZA_k12<Ai=ob2
(UdOa7=lb0uDvhmE8Al45%qcVDTEw!RMwT+}NpU?&Hrr>5Iw&ed%gV%Gp6>OOpA>32-XiOTwXWtM^SQ
)N)uEYj8F+VAeQzFWkX~E9U_`rX<F5MHB5J_R(5m(-t6ras~cSJv(gBF9#`pYpt#8?Zr_JZ_j9Zr!+j
g9*#CqBGK%Q-0H{#JVT8ptHptxEw-pmSzlf>dR{{|+Zv$gB88Svcb$)zys$v~Re$LTk8ORJ^AWo-1Ug
xS<PGc2v&;tF9oj)D9L+cs;>b$oTR2PKQRk_0nNh6aiJLu*GjnX22V6X)do>z}O8l%L1Rlg>j_<AQqf
cs(V~E>vc_S29tJNOj;P;)REjRGFw7&rMiAtDjw|NLt5)~bB0XJuJP^CiKM9?`|HL&+>BX+ao^k6buq
eqiey|eVpgb#4}<>v%q=NbrW@1@Qz!{l`?2RKl-q6Kp(Zh)dR@w%X=;H{Tpz2*?y7yNL*N$IyCKc3C8
$~^k&ORq{{&0DOV<oAObT9>35S)4#d&OEEJz@nuUx_<jJJksPW>U1IOYaHKSvuGjm>j)OsgQld0t|%}
820ZNntp#vYPsc50{!Z;=q@-tx&0P^Y7(NYZ;Lo;lP=@R15KT+CwjOEvOIGnaUj5>X8%D~-X7-Eu^#E
%w2)x@90m5Hj<1p9Pv_B_-#dO-^8sz!<`fv{BGwJk53Us?NZ~5;=fgcGxI%#>;K;*bTq4SQYrbH2w(A
T>R*Vo=4|9)~r&6iM_PAq1k%=r5*ue1^KNEPvv9>0kx%3*1#Nz~Gq%A?X?+hkf7<C`|FrN%qAJ4EiF*
e?(x<J>$fMxlLsKziQT^AC-YQ#53}6gq*tl_fVjo5gK@!(GJ*#DB09qK)f8MT-nPGM>Tul5ZcN9uBXA
2bcGB$fZMI-bue8oTnt6=rdB$$j^Xytj!y`kuk5(dO8%E_%0jzXEtl7k0sBL9)pc5g69@JY_S-P>oI!
SUq#Ch1Lw??i0fkv7FO!jjt2<@!bB*)+{|rlMKHIf$85Xxgz+}`sMj!brG|kY<3pm!Tkm=t-Uj7r@hI
{M?VQ8^<}5h*Z5Z1Yvcc()(9E7h4|(+*>B~@3aEB`H#~J?5KT@t|8*kU2G53GtNY<~~kC;j=96m4cD8
ZOW9-%O46{i!?iWU^q9U#{eg%y62Z9jLa_zOum-Odxzc%w0idhlkcjVsK!AFmXDm{Q5bt<a~{SG>qE)
HDk%7^Ra|o{(Wm#?Xh_=fRym#z-^|WL29ml+P$DXx?#(K1A`);a;GI6FD~g?ZBJewOG-V%+#EmvIU!o
IYtZ+D9-NZVuycMbNT=SOW-=8v*-f<yQk9&ezs-In+Iw4(m&p5dE_g+36OIw*=dBDBssqojYA3@Gdg~
Mc6xdP4DD8E?oM}9DRjEs@AjucsgA4DXV3opUz4PLfS@5QaZIdhKGT7lS0sCgl$8Gixu_|4af>jnvQL
!1(2nGBf=+?x_^AT51GU85>)=xzv*aHXK}lB1zcBXkQ=jY8w7C4^)qG*-a{25kTw)#AB}?*Tu(Iy)^n
qw+C(jP_x=#*DUh<Mx+*nAU^;nGtt1x{UB(m=PUd#M&I;+8SaG*?=thmpiMDQC<`>)X09L9e_qA@Z3M
L)t|zVt1e6qC7TvJ>roC%PQ7ml6#CeNjNz6Jdr>Anc$%=_C<VTqfdcX`;i@ei7BgnzrA+(nv==iOF>|
LTnSHPpz9Sl&vukh@I8=wQ<OK#lhlqeW{513;`PMpqvg}%Sg5U3>%`Kk1T<p8OD_EYY6`j0tfHNzcF)
>Q~ty`Z7{}1I*3;$4s?euU@A-ESyUmW<L-f9K2ZVtImM935vuIW+X%&fz}PnW=>eyNE)cY3NOUS9HwC
|b@P$WK*5amXc=_AqAc6|hUqOjMX2GQ#s0K8w__QPZcC%=@+I|TttSE6e+wx3**z2+{^jr9QN#5rM)J
EQCsx4&)@j7N&@QX=J=h>*@zI^C|1hUSw87^cAj>s403r?2_&5zs_SYF5vBp)TY`T~pm&0FUU(iVZd^
?>;mTee{T5|sXGjD-DY7IZ2;?+Xfj$$sD1d_7GU9lWUbkzvgD(7aB=FQSe6z%r7pa}bU)Bi=;mteKF>
y4v?GbRi%$c|bb5+I%?)YeqCB`j@r}MhTFzJ+!-TV4l2Tc|(Vu2Im?~^-EbQTYfmCG1D7Ectur!$|l3
jVJy&rJD4sqD~c@;!4}6_Nw$T%3-+JzHb_tSjE#ShAZW3SeMM~+03DrXwA&Yh10JL07NA5Hcc((*m!L
h7FUt7(vJCEG!P!_Vma&JC!9BVx{hO&#j7BVjyND~|pLkg!>w+f{5@{7#n!n=)p@uBO+Xy_TD@*Ts$_
3KjBV?}uV6Zd|KX$~Mrk3fex8J>b`wovqNnKrqW}W$878-PWQ=57%+$A+<08tP42VR&WU7_kP+K5)*P
cH)Q3yEW~TifHw^wlG)gnh9)mT;WFqRRHN(@W~O%)+aUrz#&E@8N2$563~*hJF9y-8X+p4ioWvJSM7?
EiaiM;fwS0R~JA+*BaKYTJUnvoJ<oZH$fJ#t^)OFH?sd61RW!?_0}f5?~xw>leWe$uQfk#4?ATSauF=
s_!Ovx3_)TIfb1N`=E#>WT<ih5g7?QV@vR&{*8;+aoV39>_!conQY|hBJG-gm3a`K`R<~fVx1yfwFP2
etchAyT@zy%I;2aBcl|cEV%3Mlx=kY;pS_8j1x!dpZRLE0apVFt9+EehI_4Y8n&(`4B{>)EfV2;7Zh6
VP-(cwhPMLHC_X$NR3Q%xQn)mJ_K{9EpAPS61_DuX+`^W%dH4^y8b{q+_)#)T-7_${(0YM!QPV#|+^>
E;xqe{8>(sPM~QCYrFf|B?_MjNr^44h6y!<-f^^xCBAb_hWV^6dKJvYMQTxRCX_k3iLeJv0>M^pkLcC
!P_KKwyZI){ay1nRBpJ1P?EAoD{gCdORfv)tuM{g7UDcqcHRO^;e9V}%kgl7P+QHN{!>Eujm$y$Fjo7
5ZKaQ;fSXfK%HN#oqj`!2yq?v}5gl!TuzuIp83&#dzCej9+Kv>uUnnMnOl0~LB2y8k`Ebeb+kyT$!v6
zMO9KQH0000809{(YR9m9I0Vf6k0AvyX02crN0B~t=FJE?LZe(wAFJE72ZfSI1UoLQYtyfKt+cprr>s
JuUp?2zMlNM=!068?+4H_Wmp&!U02(+{`vY4erm890|2Kn!OLrS(BdxL0EA9gKrW;lHF=8c@DY0{}K%
WtVIjTOp?3jgAhYB!>!4&SLQ6ggok0b}8f=q$m;i<YQlv$&i@Yhha9OhdlrExPk$TdA`od80I<sMe{H
hG6@XU2S?@iZzMC1OrQ@P)*Z&xz;2k!VV^;)jQZFeOF2kBcyXn)+xA&%9=*>o%5DtlO-vx7nbt8>V0o
1&k?gT)(g3IM)#ib_?#re`bL}e_}#dylfE7w-OeS+BXMcAZ9G6AM}@Cy-Fsu5*w(73MJ;a$xUKuP)JV
_t_87(C8d5uhXgB~qfXazmse9t<00eJ)%EVv1yj5D`S#36CVF)bBQh8ig>gWxW5eR;T>>Y^!yAxX7kV
u`nONWs1Rw^CAbOHM0^6K^9zhAz)x)iU(8{|WLz1KUWTghJgmC(lApk6V(Qduf+&t0I16u2NVM;Wtit
wj}T8xh!2NE*SADxc0-uW6&&mKgyTKpCLLDuN*+@2TlL@4|d6QM(Iwi8vq{Ct=zEk?Xr)Q%;NV<fs|}
fJ<5{*#`Q&A@EEhMTUK=Tpb{Tt7pteS%FyMeNCie7o1cM_EMD$$WUHRE_wgk)z!QF^6ei$abQdacJcq
k_zdh?+0X(!1WtLrTqc1^R4Lp?3fD*!xhCDA#ub3&`iAqgLbW)P*e4)VW6EB~Y#3KuK%*xp091vgy(u
pPBGDR;J_I-erO;lI%Mj|i#Q|R4P#d}jQEKly_wwRmqkP@3v%)kN*lp3zmX!bZ!qPuIIqxpIUh9jWp8
xV9L+4lfV;3<)zVPy8BJde^a$W;W>F1|kvd_=Hq#1B-qz5j%ljkcj@lArSx4RgGKl#wEc|JL06`B_OT
`ZZh#rO>prC&W=24}h}sPp1&@V>Iv*hA1q;yqLcEcw(sbU6ytdPoc^Vzwg}EA$TZBcR?%=TIw)27OzB
?2|wn03GTATsxznkjjgOB&5mL(u?csA>Ks#&_19bB<%Wn5{VB)1%vJx^j>-JJ=kaBPt_LaHu?cg6t_b
Ualag5^&Kk9xo{(ly>?(%^mD676UK&P@C9QV9|8q{_&VI;8$yeMew$uPJK_}Fks-C5VVDb#W#M~(xqC
c`gf@*}j#ArFBqTw>CJbjmQ&6HPEMuf8;_4Qby<<Tl+{_LsG~}GzaA(JCw?TA+HXEE`Apl<$&QqK1SG
dNJIFQ8yRam!%>^>Zk`Xg99-8``K<KB5K9k^PPEMa`)omtmu<ris|uEewD;W+ZBmR(FEbCi!U%<8@)q
q+ogGBFHPMFwIp117Tx@%wJYs7H)s8)&fsGeVlozG3q4gyGr4j2T4yNR_l&TN#Q9Mr{ddhW|W2*tm+E
U}0s}m1Ue)9AKOT(_t6q7%SqaQH3eT$tXe7CkC$@yG|8>3{Why4RkB-9nIX{z=o%vij5H8Go0twn5{&
+7uGlyQ9ifR(z7(VEP<x(=VT<pBk}9N!*M{4FEocyfLtN%<#aYOm|-5))C}T1gp1udAi4)6841TvA6_
!USm!eSvmY#<ATo>nu`7{2<`dK9QvA60O}@@Lw*7$bQ5C1-E<2L$MOw(BCV=Lx!2w@y5|pP>r|U*z=r
;0XgR2A1oL#r(WV!Z@etyoLUvSQ>p(~&Z_wQuA)%S!uG5~<q(TQ0niyMjena%w>+3-^O4GY&%0nlJ~Y
DC@hXD?2dZ#Frm5NcMOx!uTGyltG>v}Oa>(~WVQ-@B2;;mI%9_uIr<ok{A%VnFui@3+iy&`4A9ohj_y
K-M;TJ;<puXNdkyN7kG99vNOYnui^hbvuZA>)agQIpy3tfu_2g=b))G&d+d}&!NMDvEe6UUaI0DM`q`
[truncated: 2,280,393 more chars]
